# Supplementary material for: A two-sample Mendelian randomization analysis: causal association between chemokines and pan-carcinoma
Source: Front Genet. 2023 Nov 23;14:1285274. doi: 10.3389/fgene.2023.1285274 (PMC10702354; doi:10.3389/fgene.2023.1285274)
Supplement: Supplementary file 1 [file DataSheet2.zip]

Archive with 6 entries (5 files):
- Supplementary file/
- Supplementary file/Table 1 Overview of the source of cancer data..XLSX
- Supplementary file/Table 2 Overview of chemokine SNP data.XLSX
- Supplementary file/Table 3 All results of Mendelian randomization analysis between chemokines and tumors.XLSX
- Supplementary file/Table 4 Heterogeneity analysis and pleiotropy analysis.XLSX
- Supplementary file/Table 5 Mendelian randomization leave-one-out sensitivity analysis.DOCX
