# Supplementary material for: A two-sample Mendelian randomization analysis: causal association between chemokines and pan-carcinoma
Source: Front Genet. 2023 Nov 23;14:1285274. doi: 10.3389/fgene.2023.1285274 (PMC10702354; doi:10.3389/fgene.2023.1285274)
Supplement: Supplementary file 1 [file DataSheet2.zip › Supplementary file/Table 1 Overview of the source of cancer data..XLSX]

## Sheet: Sheet1
Supplemental Table 1. Overview of the source of cancer data
Year	Trait	Sorce	Sample size	Case	Control	Number of SNPs	Population
2021	Malignant neoplasm of breast	FinnGen	123579	8401	115178	16379784	European
2021	Colorectal cancer	FinnGen	218792	3022	215770	16380466	European
2021	Malignant neoplasm of small intestine	FinnGen	218792	252	218540	16380466	European
2021	Malignant neoplasm of colon	FinnGen	218792	1803	216989	16380466	European
2021	Non-small cell lung cancer	FinnGen	218792	1627	217165	16380466	European
2021	Non-small cell lung cancer, adenocarcinoma	FinnGen	218792	571	218221	16380466	European
2021	Non-small cell lung cancer, squamous	FinnGen	218792	365	218427	16380466	European
2021	small cell lung cancer	FinnGen	218792	179	218613	16380466	European
2021	Malignant neoplasm of liver and intrahepatic bile ducts	FinnGen	218792	304	218488	16380466	European
2021	Diffuse large B-cell lymphoma	FinnGen	218792	209	218583	16380466	European
2021	Malignant neoplasm of thyroid gland	FinnGen	218792	989	217803	16380466	European
2021	Malignant neoplasm of brain	FinnGen	218792	464	218328	16380466	European
2021	Malignant neoplasm of pancreas	FinnGen	218792	605	218187	16380466	European
2021	Malignant neoplasm of stomach	FinnGen	218792	633	218159	16380466	European
2021	Malignant neoplasm of kidney, except renal pelvis	FinnGen	218792	971	217821	16380466	European
2021	Malignant neoplasm of ovary	FinnGen	123579	719	122860	16379784	European
2021	Malignant melanoma of skin	FinnGen	218792	98	218694	16380466	European
2021	Acute myeloid leukaemia	FinnGen	218792	90	218702	16380466	European
2017	Breast cancer (Oncoarray)	BCAC	106776	61282	45494	10680257	European
2017	Breast cancer (iCOGS)	BCAC	89677	46785	42892	10680257	European
2018	Prostate cancer	NA	140254	79148	61106	19733911	European
