# Supplementary material for: A two-sample Mendelian randomization analysis: causal association between chemokines and pan-carcinoma
Source: Front Genet. 2023 Nov 23;14:1285274. doi: 10.3389/fgene.2023.1285274 (PMC10702354; doi:10.3389/fgene.2023.1285274)
Supplement: Supplementary file 1 [file DataSheet2.zip › Supplementary file/Table 2 Overview of chemokine SNP data.XLSX]

## Sheet: Table 2
Supplemental Table 2. Overview of chemokine SNP data
MarkerName	Allele1	Allele2	Freq1	Effect	StdErr	P.value	Total_N	PHENO	EAF2	PVE	FSTAT
rs11161621	T	C	0.4516	-0.0890616	0.017624	4.48e-07	5361	CCL1.txt	0.5484	0.00474092	25.5276
rs12755317	T	C	0.2324	0.100589	0.0210808	1.88e-06	5361	CCL1.txt	0.7676	0.00422903	22.7596
rs10754551	T	A	0.2515	0.0965689	0.0206044	2.84e-06	5361	CCL1.txt	0.7485	0.00408068	21.958
rs10754552	C	T	0.2515	0.0965689	0.0206044	2.84e-06	5361	CCL1.txt	0.7485	0.00408068	21.958
rs10754553	G	A	0.2515	0.0965689	0.0206044	2.84e-06	5361	CCL1.txt	0.7485	0.00408068	21.958
rs10754554	G	A	0.2516	0.0960696	0.0206049	3.2e-06	5361	CCL1.txt	0.7484	0.00403857	21.7305
rs7545930	C	A	0.2514	0.096739	0.0206046	2.73e-06	5361	CCL1.txt	0.7486	0.00409493	22.035
rs7523213	G	C	0.2514	0.096739	0.0206046	2.73e-06	5361	CCL1.txt	0.7486	0.00409493	22.035
rs10925003	A	T	0.2515	0.0956354	0.0206038	3.54e-06	5361	CCL1.txt	0.7485	0.00400272	21.5368
rs4925639	A	G	0.2523	0.0951564	0.0205827	3.87e-06	5361	CCL1.txt	0.7477	0.00397098	21.3653
rs4925640	T	C	0.2523	0.0951564	0.0205827	3.87e-06	5361	CCL1.txt	0.7477	0.00397098	21.3653
rs4925641	G	A	0.2522	0.0953002	0.0205825	3.74e-06	5361	CCL1.txt	0.7478	0.00398302	21.4304
rs12738085	T	C	0.233	0.0983974	0.0210555	3.04e-06	5361	CCL1.txt	0.767	0.00405718	21.831
rs12737945	C	A	0.233	0.0983974	0.0210555	3.04e-06	5361	CCL1.txt	0.767	0.00405718	21.831
rs7552718	C	G	0.2518	0.0943763	0.0205919	4.68e-06	5361	CCL1.txt	0.7482	0.00390291	20.9977
rs2105289	A	G	0.2518	0.0943763	0.0205919	4.68e-06	5361	CCL1.txt	0.7482	0.00390291	20.9977
rs12753437	T	A	0.2335	0.0977638	0.0210448	3.47e-06	5361	CCL1.txt	0.7665	0.00400937	21.5727
rs2386544	T	C	0.2513	0.0961241	0.0205685	3.04e-06	5361	CCL1.txt	0.7487	0.0040574	21.8322
rs2386545	G	C	0.2513	0.0961241	0.0205685	3.04e-06	5361	CCL1.txt	0.7487	0.0040574	21.8322
rs2386546	T	C	0.2513	0.0961241	0.0205685	3.04e-06	5361	CCL1.txt	0.7487	0.0040574	21.8322
rs2386547	T	C	0.252	0.0941526	0.0205828	4.89e-06	5361	CCL1.txt	0.748	0.00388793	20.9167
rs2386548	T	C	0.2334	0.0983698	0.0210446	3.02e-06	5361	CCL1.txt	0.7666	0.0040591	21.8414
rs4925541	T	C	0.2336	0.0975119	0.0210451	3.68e-06	5361	CCL1.txt	0.7664	0.0039887	21.4611
rs10925006	C	T	0.252	0.0941526	0.0205828	4.89e-06	5361	CCL1.txt	0.748	0.00388793	20.9167
rs9394747	C	T	0.4833	0.0919153	0.0177902	2.47e-07	5361	CCL1.txt	0.5167	0.00495463	26.6841
rs12204570	A	C	0.4775	-0.0830725	0.0178305	3.25e-06	5361	CCL1.txt	0.5225	0.00403262	21.6983
rs6458191	A	C	0.4828	0.0900082	0.0177783	4.27e-07	5361	CCL1.txt	0.5172	0.00475846	25.6225
rs7739373	T	C	0.4828	0.0900082	0.0177783	4.27e-07	5361	CCL1.txt	0.5172	0.00475846	25.6225
rs7739531	T	C	0.4827	0.0899346	0.0177753	4.34e-07	5361	CCL1.txt	0.5173	0.00475231	25.5893
rs7009837	G	A	0.3388	-0.0895435	0.0187702	1.89e-06	5361	CCL1.txt	0.6612	0.00422712	22.7493
rs7837821	A	G	0.3388	-0.0895435	0.0187702	1.89e-06	5361	CCL1.txt	0.6612	0.00422712	22.7493
rs13254789	T	C	0.3389	-0.0882418	0.0187584	2.61e-06	5361	CCL1.txt	0.6611	0.00411076	22.1205
rs6988556	C	T	0.3389	-0.0882418	0.0187584	2.61e-06	5361	CCL1.txt	0.6611	0.00411076	22.1205
rs6999903	T	C	0.3389	-0.0882418	0.0187584	2.61e-06	5361	CCL1.txt	0.6611	0.00411076	22.1205
rs6990961	G	C	0.3388	-0.0881939	0.0187651	2.67e-06	5361	CCL1.txt	0.6612	0.0041034	22.0807
rs4738462	G	A	0.3384	-0.0874437	0.0187749	3.28e-06	5361	CCL1.txt	0.6616	0.00402997	21.684
rs12674969	C	T	0.339	-0.0886226	0.0187518	2.35e-06	5361	CCL1.txt	0.661	0.00414908	22.3275
rs12677105	A	G	0.339	-0.0886226	0.0187518	2.35e-06	5361	CCL1.txt	0.661	0.00414908	22.3275
rs2316666	G	A	0.339	-0.0886226	0.0187518	2.35e-06	5361	CCL1.txt	0.661	0.00414908	22.3275
rs1576393	A	G	0.06356	0.174213	0.0368513	2.33e-06	5361	CCL1.txt	0.93644	0.00415148	22.3405
rs77987381	T	C	0.06356	0.174213	0.0368513	2.33e-06	5361	CCL1.txt	0.93644	0.00415148	22.3405
rs4373876	C	G	0.07364	0.158139	0.0343006	4.11e-06	5361	CCL1.txt	0.92636	0.00394921	21.2477
rs7956612	T	C	0.2298	0.100525	0.0214481	2.84e-06	5361	CCL1.txt	0.7702	0.00408083	21.9588
rs75858298	G	C	0.1226	0.125136	0.0273251	4.77e-06	5361	CCL1.txt	0.8774	0.00389672	20.9642
rs113721498	G	A	0.01839	0.30516	0.0667767	4.99e-06	5361	CCL1.txt	0.98161	0.00388035	20.8758
rs17656483	C	T	0.176	-0.121552	0.0249669	1.16e-06	5365	CCL2.txt	0.824	0.00439856	23.6937
rs11265121	C	G	0.4995	-0.0884954	0.0193235	4.76e-06	5365	CCL2.txt	0.5005	0.00389409	20.9656
rs3026942	G	A	0.08601	0.165311	0.0339987	1.19e-06	5365	CCL2.txt	0.91399	0.00438732	23.6329
rs3026943	A	C	0.3975	-0.158723	0.0193869	3.31e-16	5365	CCL2.txt	0.6025	0.0123396	67.0041
rs12045546	A	G	0.08495	0.16764	0.0341935	9.73e-07	5365	CCL2.txt	0.91505	0.00446023	24.0274
rs12042284	C	A	0.08495	0.16764	0.0341935	9.73e-07	5365	CCL2.txt	0.91505	0.00446023	24.0274
rs61828174	A	T	0.08522	0.171063	0.0341092	5.47e-07	5365	CCL2.txt	0.91478	0.00466625	25.1424
rs965358	T	A	0.3697	-0.131618	0.0198275	3.49e-11	5365	CCL2.txt	0.6303	0.00814653	44.0487
rs3026955	A	C	0.08495	0.167542	0.0341526	9.59e-07	5365	CCL2.txt	0.91505	0.00446567	24.0568
rs71579635	C	A	0.03333	0.278056	0.0539952	2.7e-07	5365	CCL2.txt	0.96667	0.00491862	26.5089
rs2249581	C	T	0.2465	0.257544	0.0218683	1.26e-31	5365	CCL2.txt	0.7535	0.025201	138.647
rs34439705	G	A	0.03333	-0.324113	0.0526214	7.84e-10	5365	CCL2.txt	0.96667	0.00702163	37.9233
rs876694	T	G	0.4948	0.136409	0.0191084	1.07e-12	5365	CCL2.txt	0.5052	0.0094094	50.9419
rs2249866	A	C	0.2435	0.253153	0.0219446	1.98e-30	5365	CCL2.txt	0.7565	0.0242047	133.03
rs2249872	T	A	0.2435	0.253153	0.0219446	1.98e-30	5365	CCL2.txt	0.7565	0.0242047	133.03
rs1474747	C	T	0.3869	-0.155152	0.0196589	3.57e-15	5365	CCL2.txt	0.6131	0.0114766	62.2636
rs56184975	T	G	0.08495	0.167542	0.0341526	9.59e-07	5365	CCL2.txt	0.91505	0.00446567	24.0568
rs2814773	C	T	0.2465	0.257544	0.0218683	1.26e-31	5365	CCL2.txt	0.7535	0.025201	138.647
rs2852714	G	A	0.2465	0.257544	0.0218683	1.26e-31	5365	CCL2.txt	0.7535	0.025201	138.647
rs724363	C	G	0.4975	0.137542	0.0190789	6.42e-13	5365	CCL2.txt	0.5025	0.00959417	51.952
rs2253114	G	T	0.2465	0.257544	0.0218683	1.26e-31	5365	CCL2.txt	0.7535	0.025201	138.647
rs34702074	A	T	0.03236	-0.328629	0.0537513	1.04e-09	5365	CCL2.txt	0.96764	0.00691909	37.3656
rs2852715	A	G	0.2464	0.257674	0.0218683	1.17e-31	5365	CCL2.txt	0.7536	0.0252258	138.787
rs28695249	G	C	0.2464	0.257674	0.0218683	1.17e-31	5365	CCL2.txt	0.7536	0.0252258	138.787
rs2852716	A	G	0.495	0.136243	0.0191126	1.15e-12	5365	CCL2.txt	0.505	0.00938264	50.7957
rs2253837	T	C	0.244	0.257639	0.0219228	1.67e-31	5365	CCL2.txt	0.756	0.0250971	138.06
rs34669525	T	C	0.02572	-0.309395	0.059705	2.27e-07	5365	CCL2.txt	0.97428	0.00498043	26.8438
rs61828178	T	G	0.08469	0.16864	0.0341913	8.37e-07	5365	CCL2.txt	0.91531	0.00451394	24.318
rs34670849	C	A	0.02723	-0.292565	0.0579201	4.54e-07	5365	CCL2.txt	0.97277	0.00473321	25.5049
rs34999456	T	C	0.03333	-0.322531	0.0526288	9.51e-10	5365	CCL2.txt	0.96667	0.00695179	37.5434
rs2746041	C	T	0.03333	-0.322531	0.0526288	9.51e-10	5365	CCL2.txt	0.96667	0.00695179	37.5434
rs4656165	C	G	0.197	0.284093	0.0235643	4.81e-33	5365	CCL2.txt	0.803	0.0263775	145.295
rs862990	C	T	0.2652	0.152862	0.0218535	2.98e-12	5365	CCL2.txt	0.7348	0.00903742	48.9097
rs862991	G	A	0.2832	0.143342	0.0214193	2.42e-11	5365	CCL2.txt	0.7168	0.00827859	44.7687
rs862992	G	A	0.2688	0.15792	0.021782	4.76e-13	5365	CCL2.txt	0.7312	0.0097023	52.5432
rs862994	G	A	0.2688	0.15792	0.021782	4.76e-13	5365	CCL2.txt	0.7312	0.0097023	52.5432
rs3026996	C	A	0.2236	0.283544	0.0225803	1.15e-35	5365	CCL2.txt	0.7764	0.0285517	157.623
rs862995	G	A	0.2832	0.143342	0.0214193	2.42e-11	5365	CCL2.txt	0.7168	0.00827859	44.7687
rs862996	C	T	0.2649	0.153003	0.0218645	2.92e-12	5365	CCL2.txt	0.7351	0.00904493	48.9507
rs2235780	G	C	0.03775	-0.251363	0.0502382	5.81e-07	5365	CCL2.txt	0.96225	0.00464454	25.0249
rs862997	C	G	0.2649	0.152534	0.0218646	3.4e-12	5365	CCL2.txt	0.7351	0.00898998	48.6506
rs862998	A	G	0.4165	0.194501	0.019377	1.68e-23	5365	CCL2.txt	0.5835	0.018434	100.718
rs3027001	T	C	0.2236	0.284286	0.0225781	7.57e-36	5365	CCL2.txt	0.7764	0.0287024	158.48
rs862999	T	C	0.2648	0.152567	0.0218648	3.36e-12	5365	CCL2.txt	0.7352	0.00899367	48.6708
rs72711374	T	C	0.1027	0.151285	0.0311749	1.25e-06	5365	CCL2.txt	0.8973	0.00437028	23.5407
rs115936758	T	C	0.04137	-0.31252	0.0476685	6.04e-11	5365	CCL2.txt	0.95863	0.00794799	42.9666
rs34710501	A	C	0.03368	-0.314996	0.0524406	2.02e-09	5365	CCL2.txt	0.96632	0.00668027	36.0672
rs35256099	A	G	0.03156	-0.305324	0.0541679	1.82e-08	5365	CCL2.txt	0.96844	0.00588713	31.7597
rs863000	T	G	0.4717	-0.165498	0.0191347	6.77e-18	5365	CCL2.txt	0.5283	0.0137518	74.7791
rs114621346	A	G	0.02449	-0.367594	0.0620873	3.41e-09	5365	CCL2.txt	0.97551	0.00649132	35.0404
rs3845622	A	C	0.1174	-0.363469	0.0293132	7.88e-35	5365	CCL2.txt	0.8826	0.0278591	153.69
rs41313908	T	C	0.08787	0.213597	0.0331353	1.25e-10	5365	CCL2.txt	0.91213	0.00768578	41.5381
rs35333710	A	G	0.0854	0.210798	0.0341671	7.35e-10	5365	CCL2.txt	0.9146	0.00704493	38.05
rs6676002	T	C	0.1721	0.243014	0.0250986	5.42e-22	5365	CCL2.txt	0.8279	0.017174	93.7134
rs3027008	T	C	0.1723	0.244433	0.0250893	3.04e-22	5365	CCL2.txt	0.8277	0.0173843	94.8813
rs3027009	G	A	0.08787	0.213597	0.0331353	1.25e-10	5365	CCL2.txt	0.91213	0.00768578	41.5381
rs3027012	T	C	0.1736	0.243609	0.0249917	2.89e-22	5365	CCL2.txt	0.8264	0.0174021	94.9802
rs3027013	T	C	0.08796	0.213374	0.0331261	1.29e-10	5365	CCL2.txt	0.91204	0.00767409	41.4744
rs7550207	C	T	0.2617	0.275532	0.0213769	1.86e-37	5365	CCL2.txt	0.7383	0.0300359	166.071
rs863002	T	C	0.3678	0.230512	0.0196526	2.18e-31	5365	CCL2.txt	0.6322	0.0250024	137.526
rs3027016	G	A	0.1708	0.246872	0.025247	2.15e-22	5365	CCL2.txt	0.8292	0.0175099	95.5789
rs12075	G	A	0.4353	-0.492103	0.0178006	2.27e-157	5365	CCL2.txt	0.5647	0.124691	763.978
rs13962	A	G	0.1696	0.30105	0.0254057	5.41e-32	5365	CCL2.txt	0.8304	0.025505	140.363
rs12042349	T	C	0.1185	-0.372721	0.029185	8.16e-37	5365	CCL2.txt	0.8815	0.0295034	163.037
rs863003	G	A	0.2214	0.31663	0.022733	2.42e-43	5365	CCL2.txt	0.7786	0.0348975	193.923
rs863004	T	C	0.3865	0.370078	0.0189569	4.79e-82	5365	CCL2.txt	0.6135	0.0663251	380.969
rs863005	T	C	0.227	-0.290493	0.0224528	1.01e-37	5365	CCL2.txt	0.773	0.0302564	167.328
rs863006	G	A	0.4472	-0.418376	0.0183692	1.11e-109	5365	CCL2.txt	0.5528	0.0881656	518.551
rs2073090	T	C	0.05233	-0.346611	0.0428653	7.56e-16	5365	CCL2.txt	0.94767	0.0120404	65.3598
rs34111786	G	A	0.05207	-0.345941	0.0429615	9.93e-16	5365	CCL2.txt	0.94793	0.0119415	64.8162
rs3027031	G	C	0.08646	0.216203	0.0333864	1.03e-10	5365	CCL2.txt	0.91354	0.00775592	41.9201
rs61828181	T	C	0.08637	0.216021	0.0334347	1.13e-10	5365	CCL2.txt	0.91363	0.00772078	41.7287
rs141992889	G	A	0.02555	-0.375265	0.0608096	7.28e-10	5365	CCL2.txt	0.97445	0.00704839	38.0689
rs863007	G	T	0.4581	-0.166272	0.0192557	7.65e-18	5365	CCL2.txt	0.5419	0.0137074	74.5346
rs78937012	T	C	0.0427	-0.257791	0.0476936	6.76e-08	5365	CCL2.txt	0.9573	0.0054161	29.2047
rs863009	T	G	0.2436	-0.239771	0.0220743	3.35e-27	5365	CCL2.txt	0.7564	0.021518	117.939
rs150194856	T	C	0.03501	-0.303934	0.0518136	4.73e-09	5365	CCL2.txt	0.96499	0.00637272	34.3961
rs863011	C	T	0.2437	-0.238409	0.0220652	6.19e-27	5365	CCL2.txt	0.7563	0.0212966	116.699
rs863012	G	A	0.2438	-0.239079	0.0220637	4.44e-27	5365	CCL2.txt	0.7562	0.0214168	117.372
rs191489857	G	A	0.01521	-0.357357	0.0781316	4.9e-06	5365	CCL2.txt	0.98479	0.00388411	20.9117
rs12568101	C	T	0.04685	-0.327243	0.0454113	6.55e-13	5365	CCL2.txt	0.95315	0.00958649	51.91
rs863013	T	G	0.3509	0.209582	0.0199844	1.74e-25	5365	CCL2.txt	0.6491	0.0200883	109.942
rs863014	C	A	0.3532	0.211504	0.019941	5.03e-26	5365	CCL2.txt	0.6468	0.0205381	112.456
rs149217581	G	C	0.02581	-0.373217	0.0604995	7.38e-10	5365	CCL2.txt	0.97419	0.00704336	38.0415
rs863016	G	A	0.2916	0.333035	0.0206033	2.02e-57	5365	CCL2.txt	0.7084	0.0464392	261.183
rs35725789	A	C	0.06347	-0.336938	0.0387065	4.17e-18	5365	CCL2.txt	0.93653	0.0139274	75.7478
rs78350296	A	T	0.09768	0.176871	0.032248	4.33e-08	5365	CCL2.txt	0.90232	0.00557583	30.0709
rs2325915	G	T	0.04871	-0.30578	0.0444852	6.97e-12	5365	CCL2.txt	0.95129	0.0087299	47.2308
rs863017	A	T	0.2334	-0.231832	0.0224842	1.07e-24	5365	CCL2.txt	0.7666	0.0194312	106.275
rs863018	T	C	0.353	0.206149	0.0198988	6.48e-25	5365	CCL2.txt	0.647	0.0196127	107.287
rs2494253	A	G	0.234	-0.229753	0.0224617	2.47e-24	5365	CCL2.txt	0.766	0.0191284	104.586
rs2325919	T	G	0.4852	0.207431	0.0190175	2.06e-27	5365	CCL2.txt	0.5148	0.0216943	118.926
rs2427831	G	T	0.2885	0.324157	0.0206959	4.24e-54	5365	CCL2.txt	0.7115	0.0437274	245.234
rs2262422	A	G	0.2624	0.32121	0.0213522	3.99e-50	5365	CCL2.txt	0.7376	0.0404743	226.22
rs2511208	T	G	0.4853	0.207402	0.019021	2.14e-27	5365	CCL2.txt	0.5147	0.0216805	118.849
rs76237298	C	T	0.05057	-0.277363	0.0436034	2.17e-10	5365	CCL2.txt	0.94943	0.00748555	40.4478
rs76721414	G	A	0.05057	-0.277363	0.0436034	2.17e-10	5365	CCL2.txt	0.94943	0.00748555	40.4478
rs141291554	C	A	0.04959	-0.270044	0.0438366	7.79e-10	5365	CCL2.txt	0.95041	0.00702368	37.9344
rs72633666	T	C	0.05057	-0.277363	0.0436034	2.17e-10	5365	CCL2.txt	0.94943	0.00748555	40.4478
rs72633667	A	G	0.05057	-0.277363	0.0436034	2.17e-10	5365	CCL2.txt	0.94943	0.00748555	40.4478
rs2511209	G	A	0.2336	-0.227669	0.0224804	6.84e-24	5365	CCL2.txt	0.7664	0.0187588	102.527
rs72633668	C	T	0.05057	-0.277363	0.0436034	2.17e-10	5365	CCL2.txt	0.94943	0.00748555	40.4478
rs2325921	A	G	0.05057	-0.277363	0.0436034	2.17e-10	5365	CCL2.txt	0.94943	0.00748555	40.4478
rs2511210	A	G	0.2335	-0.228932	0.0224778	3.84e-24	5365	CCL2.txt	0.7665	0.0189679	103.692
rs146141555	T	C	0.02599	-0.370811	0.0600798	7.24e-10	5365	CCL2.txt	0.97401	0.00705027	38.0791
rs12067482	G	A	0.05065	-0.275653	0.0435711	2.71e-10	5365	CCL2.txt	0.94935	0.0074051	40.0098
rs72633669	G	A	0.05065	-0.275653	0.0435711	2.71e-10	5365	CCL2.txt	0.94935	0.0074051	40.0098
rs2494256	A	G	0.4859	0.207357	0.0190189	2.17e-27	5365	CCL2.txt	0.5141	0.021676	118.824
rs59895656	A	T	0.05065	-0.275653	0.0435711	2.71e-10	5365	CCL2.txt	0.94935	0.0074051	40.0098
rs2494257	A	T	0.4859	0.207357	0.0190189	2.17e-27	5365	CCL2.txt	0.5141	0.021676	118.824
rs2511211	G	T	0.252	0.328853	0.0216306	3.89e-51	5365	CCL2.txt	0.748	0.0413027	231.049
rs56916970	C	G	0.05065	-0.275653	0.0435711	2.71e-10	5365	CCL2.txt	0.94935	0.0074051	40.0098
rs72633670	A	T	0.05065	-0.275653	0.0435711	2.71e-10	5365	CCL2.txt	0.94935	0.0074051	40.0098
rs36005545	A	C	0.02944	0.260756	0.0570303	4.93e-06	5365	CCL2.txt	0.97056	0.00388149	20.8976
rs11265159	G	A	0.05065	-0.275653	0.0435711	2.71e-10	5365	CCL2.txt	0.94935	0.0074051	40.0098
rs2427832	A	G	0.2336	-0.227827	0.0224796	6.36e-24	5365	CCL2.txt	0.7664	0.0187857	102.677
rs2494258	T	C	0.2347	-0.226871	0.022464	9.07e-24	5365	CCL2.txt	0.7653	0.0186567	101.958
rs12564837	G	T	0.05065	-0.275653	0.0435711	2.71e-10	5365	CCL2.txt	0.94935	0.0074051	40.0098
rs72633671	A	G	0.05065	-0.275653	0.0435711	2.71e-10	5365	CCL2.txt	0.94935	0.0074051	40.0098
rs61267648	T	A	0.05065	-0.275653	0.0435711	2.71e-10	5365	CCL2.txt	0.94935	0.0074051	40.0098
rs12075558	G	A	0.05065	-0.275653	0.0435711	2.71e-10	5365	CCL2.txt	0.94935	0.0074051	40.0098
rs61052966	A	G	0.05065	-0.275653	0.0435711	2.71e-10	5365	CCL2.txt	0.94935	0.0074051	40.0098
rs2325928	T	C	0.4841	0.205201	0.0190216	7.41e-27	5365	CCL2.txt	0.5159	0.0212312	116.333
rs2875783	T	G	0.05065	-0.275653	0.0435711	2.71e-10	5365	CCL2.txt	0.94935	0.0074051	40.0098
rs61828212	C	A	0.07152	0.252885	0.0365236	4.91e-12	5365	CCL2.txt	0.92848	0.00885657	47.9222
rs113739051	C	T	0.09539	0.17403	0.0325913	9.69e-08	5365	CCL2.txt	0.90461	0.00528656	28.5025
rs2511212	C	T	0.2351	-0.224711	0.0224417	2.14e-23	5365	CCL2.txt	0.7649	0.0183454	100.225
rs75179731	T	C	0.06338	-0.338841	0.0387216	2.8e-18	5365	CCL2.txt	0.93662	0.0140722	76.5462
rs2494260	T	C	0.2351	-0.224711	0.0224417	2.14e-23	5365	CCL2.txt	0.7649	0.0183454	100.225
rs2427834	A	G	0.2351	-0.224711	0.0224417	2.14e-23	5365	CCL2.txt	0.7649	0.0183454	100.225
rs2254681	A	G	0.2351	-0.223829	0.0224419	3.16e-23	5365	CCL2.txt	0.7649	0.0182039	99.4378
rs16841957	T	G	0.05065	-0.275653	0.0435711	2.71e-10	5365	CCL2.txt	0.94935	0.0074051	40.0098
rs12083313	C	T	0.05065	-0.275653	0.0435711	2.71e-10	5365	CCL2.txt	0.94935	0.0074051	40.0098
rs12097396	A	C	0.05065	-0.275653	0.0435711	2.71e-10	5365	CCL2.txt	0.94935	0.0074051	40.0098
rs10489854	T	C	0.05065	-0.275653	0.0435711	2.71e-10	5365	CCL2.txt	0.94935	0.0074051	40.0098
rs16841967	T	C	0.05065	-0.275653	0.0435711	2.71e-10	5365	CCL2.txt	0.94935	0.0074051	40.0098
rs12087219	A	G	0.05065	-0.275653	0.0435711	2.71e-10	5365	CCL2.txt	0.94935	0.0074051	40.0098
rs10489855	C	G	0.05065	-0.275653	0.0435711	2.71e-10	5365	CCL2.txt	0.94935	0.0074051	40.0098
rs11265163	T	G	0.05065	-0.275653	0.0435711	2.71e-10	5365	CCL2.txt	0.94935	0.0074051	40.0098
rs11265164	T	G	0.05065	-0.275653	0.0435711	2.71e-10	5365	CCL2.txt	0.94935	0.0074051	40.0098
rs2494261	G	A	0.2352	-0.225026	0.0224393	1.84e-23	5365	CCL2.txt	0.7648	0.0183997	100.527
rs60861070	G	A	0.103	-0.232608	0.0310958	8.61e-14	5365	CCL2.txt	0.897	0.0103221	55.935
rs56697178	T	C	0.05048	-0.280291	0.043636	1.45e-10	5365	CCL2.txt	0.94952	0.00763188	41.2445
rs10908703	A	G	0.1011	-0.245195	0.0313688	6.49e-15	5365	CCL2.txt	0.8989	0.01126	61.0753
rs2494262	C	A	0.4707	-0.157929	0.0191845	2.29e-16	5365	CCL2.txt	0.5293	0.0124739	67.7424
rs2511213	C	T	0.4706	-0.157785	0.0191887	2.47e-16	5365	CCL2.txt	0.5294	0.012446	67.5894
rs2427836	C	T	0.4805	0.210632	0.0189772	2.57e-28	5365	CCL2.txt	0.5195	0.0224468	123.147
rs2511214	G	T	0.4707	-0.157929	0.0191845	2.29e-16	5365	CCL2.txt	0.5293	0.0124739	67.7424
rs2511215	C	T	0.4707	-0.157929	0.0191845	2.29e-16	5365	CCL2.txt	0.5293	0.0124739	67.7424
rs2494263	G	A	0.2468	-0.211965	0.0221301	1.47e-21	5365	CCL2.txt	0.7532	0.0168123	91.7064
rs2427837	A	G	0.2888	0.319971	0.0206808	7.37e-53	5365	CCL2.txt	0.7112	0.0427129	239.29
rs76362697	G	A	0.03103	-0.278609	0.0550074	4.22e-07	5365	CCL2.txt	0.96897	0.0047589	25.644
rs41264473	C	G	0.04305	0.248915	0.046764	1.06e-07	5365	CCL2.txt	0.95695	0.00525317	28.3215
rs2247584	G	T	0.4806	0.210644	0.0189789	2.58e-28	5365	CCL2.txt	0.5194	0.0224454	123.139
rs12565775	C	A	0.1014	-0.239839	0.0312884	2.1e-14	5365	CCL2.txt	0.8986	0.0108336	58.7369
rs115948087	A	C	0.04005	-0.261859	0.0490837	9.95e-08	5365	CCL2.txt	0.95995	0.00527707	28.4511
rs77262945	G	A	0.1014	-0.239839	0.0312884	2.1e-14	5365	CCL2.txt	0.8986	0.0108336	58.7369
rs12135788	G	T	0.1014	-0.239839	0.0312884	2.1e-14	5365	CCL2.txt	0.8986	0.0108336	58.7369
rs2427824	T	C	0.2476	-0.213496	0.0221047	6.82e-22	5365	CCL2.txt	0.7524	0.0170905	93.2499
rs2427825	T	C	0.2476	-0.213496	0.0221047	6.82e-22	5365	CCL2.txt	0.7524	0.0170905	93.2499
rs2494264	A	T	0.4807	0.210612	0.0189785	2.62e-28	5365	CCL2.txt	0.5193	0.0224397	123.106
rs7548864	A	G	0.09963	-0.252288	0.0315587	1.58e-15	5365	CCL2.txt	0.90037	0.0117718	63.8841
rs2427826	C	T	0.2504	-0.209027	0.0219727	2.73e-21	5365	CCL2.txt	0.7496	0.0165884	90.464
rs6685532	C	A	0.09963	-0.252288	0.0315587	1.58e-15	5365	CCL2.txt	0.90037	0.0117718	63.8841
rs114270581	T	C	0.02599	-0.380974	0.0600758	2.46e-10	5365	CCL2.txt	0.97401	0.0074401	40.2003
rs11809585	T	A	0.032	-0.29325	0.0540617	6.07e-08	5365	CCL2.txt	0.968	0.00545446	29.4127
rs58135923	A	T	0.04721	-0.323339	0.0453015	1.08e-12	5365	CCL2.txt	0.95279	0.00940626	50.9248
rs59488253	T	C	0.04712	-0.324284	0.0453389	9.67e-13	5365	CCL2.txt	0.95288	0.00944534	51.1384
rs115982608	A	G	0.07788	-0.169319	0.0355938	2.02e-06	5365	CCL2.txt	0.92212	0.00420015	22.6204
rs2427827	T	C	0.4206	-0.120774	0.0193617	4.78e-10	5365	CCL2.txt	0.5794	0.00720032	38.8954
rs2251746	C	T	0.2821	0.317098	0.0208153	2.48e-51	5365	CCL2.txt	0.7179	0.041463	231.985
rs12119226	T	C	0.09945	-0.251474	0.0315785	2.03e-15	5365	CCL2.txt	0.90055	0.0116823	63.393
rs2427828	G	A	0.2499	-0.208136	0.0219981	4.43e-21	5365	CCL2.txt	0.7501	0.0164122	89.4875
rs16841997	T	C	0.09954	-0.251703	0.0315689	1.88e-15	5365	CCL2.txt	0.90046	0.0117104	63.5471
rs113777906	G	A	0.04128	-0.278771	0.0475742	4.91e-09	5365	CCL2.txt	0.95872	0.00635934	34.3234
rs2494265	A	T	0.2501	-0.209455	0.0219962	2.5e-21	5365	CCL2.txt	0.7499	0.0166203	90.6409
rs2269718	A	G	0.04721	-0.323339	0.0453015	1.08e-12	5365	CCL2.txt	0.95279	0.00940626	50.9248
rs2252226	C	T	0.42	-0.1226	0.0193864	2.76e-10	5365	CCL2.txt	0.58	0.00739931	39.9783
rs2269719	C	T	0.04712	-0.324284	0.0453389	9.67e-13	5365	CCL2.txt	0.95288	0.00944534	51.1384
rs2494250	G	C	0.251	-0.207682	0.0219853	5.11e-21	5365	CCL2.txt	0.749	0.0163606	89.2013
rs16842010	C	T	0.05781	-0.257332	0.0411598	4.37e-10	5365	CCL2.txt	0.94219	0.007233	39.0732
rs61601273	G	A	0.0572	-0.258683	0.0414287	4.59e-10	5365	CCL2.txt	0.9428	0.00721471	38.9737
rs2325931	C	G	0.08036	-0.197761	0.0351717	1.97e-08	5365	CCL2.txt	0.91964	0.00585832	31.6033
rs2494251	A	G	0.4791	0.206039	0.0190069	4.24e-27	5365	CCL2.txt	0.5209	0.0214337	117.467
rs77383163	C	T	0.08584	0.164986	0.0342412	1.49e-06	5365	CCL2.txt	0.91416	0.00430875	23.2078
rs58037016	C	T	0.05658	-0.248716	0.0417144	2.65e-09	5365	CCL2.txt	0.94342	0.0065826	35.5364
rs11265165	C	T	0.08142	-0.201353	0.0349823	9.1e-09	5365	CCL2.txt	0.91858	0.00613728	33.1175
rs10489856	T	C	0.08142	-0.201353	0.0349823	9.1e-09	5365	CCL2.txt	0.91858	0.00613728	33.1175
rs80115239	A	G	0.06259	-0.271382	0.0396487	8.53e-12	5365	CCL2.txt	0.93741	0.00865682	46.832
rs12562171	C	T	0.05658	-0.248716	0.0417144	2.65e-09	5365	CCL2.txt	0.94342	0.0065826	35.5364
rs72713659	T	G	0.08142	-0.201353	0.0349823	9.1e-09	5365	CCL2.txt	0.91858	0.00613728	33.1175
rs72713661	T	G	0.03068	-0.29833	0.0556804	8.77e-08	5365	CCL2.txt	0.96932	0.00532233	28.6964
rs12061273	G	A	0.08036	-0.197761	0.0351717	1.97e-08	5365	CCL2.txt	0.91964	0.00585832	31.6033
rs11265166	C	G	0.4803	0.206648	0.0190306	3.47e-27	5365	CCL2.txt	0.5197	0.0215053	117.868
rs4269772	C	T	0.1658	-0.262796	0.0256223	1.86e-24	5365	CCL2.txt	0.8342	0.0192308	105.157
rs12724895	A	T	0.4808	0.206761	0.019033	3.31e-27	5365	CCL2.txt	0.5192	0.021523	117.967
rs6703348	G	C	0.279	0.304199	0.0209974	1.1e-46	5365	CCL2.txt	0.721	0.0376486	209.808
rs4644489	C	G	0.05658	-0.248716	0.0417144	2.65e-09	5365	CCL2.txt	0.94342	0.0065826	35.5364
rs61824373	T	A	0.06842	0.246584	0.0372346	3.88e-11	5365	CCL2.txt	0.93158	0.00810832	43.8404
rs28881482	T	A	0.05658	-0.248716	0.0417144	2.65e-09	5365	CCL2.txt	0.94342	0.0065826	35.5364
rs74991731	C	T	0.05667	-0.245682	0.0416896	4.02e-09	5365	CCL2.txt	0.94333	0.0064316	34.716
rs56411799	A	G	0.05667	-0.245682	0.0416896	4.02e-09	5365	CCL2.txt	0.94333	0.0064316	34.716
rs55875246	T	G	0.05667	-0.245682	0.0416896	4.02e-09	5365	CCL2.txt	0.94333	0.0064316	34.716
rs12028986	A	G	0.4808	0.206481	0.0190409	4.06e-27	5365	CCL2.txt	0.5192	0.0214486	117.55
rs61824375	C	T	0.06842	0.246584	0.0372346	3.88e-11	5365	CCL2.txt	0.93158	0.00810832	43.8404
rs57789188	C	T	0.05658	-0.248716	0.0417144	2.65e-09	5365	CCL2.txt	0.94342	0.0065826	35.5364
rs11265171	A	G	0.4808	0.206761	0.019033	3.31e-27	5365	CCL2.txt	0.5192	0.021523	117.967
rs55982207	C	A	0.05658	-0.248716	0.0417144	2.65e-09	5365	CCL2.txt	0.94342	0.0065826	35.5364
rs72713693	C	G	0.1413	-0.249889	0.0274533	1.22e-19	5365	CCL2.txt	0.8587	0.0152083	82.8215
rs4454545	A	G	0.08142	-0.201353	0.0349823	9.1e-09	5365	CCL2.txt	0.91858	0.00613728	33.1175
rs55685457	G	A	0.05658	-0.248716	0.0417144	2.65e-09	5365	CCL2.txt	0.94342	0.0065826	35.5364
rs56174121	T	C	0.05658	-0.248716	0.0417144	2.65e-09	5365	CCL2.txt	0.94342	0.0065826	35.5364
rs12041803	A	C	0.166	-0.262092	0.0256183	2.42e-24	5365	CCL2.txt	0.834	0.0191358	104.627
rs80015712	G	A	0.05446	-0.24674	0.0425505	7.06e-09	5365	CCL2.txt	0.94554	0.00622855	33.613
rs12128960	T	A	0.4737	0.208797	0.0191368	1.99e-27	5365	CCL2.txt	0.5263	0.0217075	119
rs12132451	A	G	0.4737	0.208797	0.0191368	1.99e-27	5365	CCL2.txt	0.5263	0.0217075	119
rs28479088	A	G	0.4737	0.208797	0.0191368	1.99e-27	5365	CCL2.txt	0.5263	0.0217075	119
rs56921594	G	A	0.05658	-0.248716	0.0417144	2.65e-09	5365	CCL2.txt	0.94342	0.0065826	35.5364
rs59905578	T	C	0.05658	-0.248716	0.0417144	2.65e-09	5365	CCL2.txt	0.94342	0.0065826	35.5364
rs4579753	C	T	0.05658	-0.248716	0.0417144	2.65e-09	5365	CCL2.txt	0.94342	0.0065826	35.5364
rs12136380	A	G	0.166	-0.262092	0.0256183	2.42e-24	5365	CCL2.txt	0.834	0.0191358	104.627
rs12136402	A	G	0.4735	0.208418	0.0191304	2.36e-27	5365	CCL2.txt	0.5265	0.0216446	118.648
rs149913193	T	A	0.06303	-0.319895	0.0391087	3.52e-16	5365	CCL2.txt	0.93697	0.0123173	66.8815
rs7415014	G	A	0.4697	-0.156584	0.0192976	6.01e-16	5365	CCL2.txt	0.5303	0.0121233	65.8152
rs147852534	T	G	0.05658	-0.248716	0.0417144	2.65e-09	5365	CCL2.txt	0.94342	0.0065826	35.5364
rs138145151	A	T	0.05658	-0.248716	0.0417144	2.65e-09	5365	CCL2.txt	0.94342	0.0065826	35.5364
rs113978262	A	G	0.04243	0.240803	0.0475113	4.15e-07	5365	CCL2.txt	0.95757	0.00476525	25.6784
rs112364932	G	T	0.05658	-0.248716	0.0417144	2.65e-09	5365	CCL2.txt	0.94342	0.0065826	35.5364
rs12042420	A	G	0.1662	-0.262934	0.0256113	1.68e-24	5365	CCL2.txt	0.8338	0.0192669	105.358
rs78162777	T	C	0.05658	-0.248716	0.0417144	2.65e-09	5365	CCL2.txt	0.94342	0.0065826	35.5364
rs10908709	A	C	0.4735	0.208418	0.0191304	2.36e-27	5365	CCL2.txt	0.5265	0.0216446	118.648
rs11265174	A	T	0.1662	-0.262934	0.0256113	1.68e-24	5365	CCL2.txt	0.8338	0.0192669	105.358
rs10908710	A	G	0.4734	0.2089	0.0191333	1.83e-27	5365	CCL2.txt	0.5266	0.0217362	119.161
rs10908711	G	A	0.4698	-0.156021	0.0192937	7.52e-16	5365	CCL2.txt	0.5302	0.0120421	65.3692
rs4443888	G	T	0.4699	-0.156698	0.0192986	5.75e-16	5365	CCL2.txt	0.5301	0.0121395	65.9042
rs9782926	A	T	0.1662	-0.262934	0.0256113	1.68e-24	5365	CCL2.txt	0.8338	0.0192669	105.358
rs11265177	G	A	0.1662	-0.262934	0.0256113	1.68e-24	5365	CCL2.txt	0.8338	0.0192669	105.358
rs4402126	T	C	0.1662	-0.262934	0.0256113	1.68e-24	5365	CCL2.txt	0.8338	0.0192669	105.358
rs61084686	A	G	0.05658	-0.248716	0.0417144	2.65e-09	5365	CCL2.txt	0.94342	0.0065826	35.5364
rs4656784	G	A	0.2348	0.290467	0.0223512	4.85e-38	5365	CCL2.txt	0.7652	0.0305184	168.822
rs74754592	C	G	0.03041	-0.275307	0.0555684	7.48e-07	5365	CCL2.txt	0.96959	0.00455435	24.5367
rs11265178	A	C	0.4733	0.208974	0.0191369	1.8e-27	5365	CCL2.txt	0.5267	0.0217432	119.201
rs12140039	G	A	0.1662	-0.262934	0.0256113	1.68e-24	5365	CCL2.txt	0.8338	0.0192669	105.358
rs12044815	A	T	0.4726	0.21204	0.0191343	3.12e-28	5365	CCL2.txt	0.5274	0.0223775	122.758
rs34940390	G	A	0.05675	-0.248694	0.0416561	2.52e-09	5365	CCL2.txt	0.94325	0.00659976	35.6296
rs11588061	A	T	0.03165	-0.34472	0.0541698	2.13e-10	5365	CCL2.txt	0.96835	0.00749174	40.4815
rs79741888	T	C	0.05675	-0.248694	0.0416561	2.52e-09	5365	CCL2.txt	0.94325	0.00659976	35.6296
rs11265179	C	T	0.1665	-0.262345	0.0255824	1.89e-24	5365	CCL2.txt	0.8335	0.0192248	105.124
rs4399156	A	G	0.1022	-0.24607	0.0313254	4.79e-15	5365	CCL2.txt	0.8978	0.0113707	61.6825
rs76982822	G	A	0.05225	-0.212447	0.0431719	8.87e-07	5365	CCL2.txt	0.94775	0.00449338	24.2068
rs6692378	C	T	0.3453	-0.119276	0.0202443	4.05e-09	5365	CCL2.txt	0.6547	0.0064288	34.7007
rs12141365	C	T	0.1381	0.25281	0.0274376	4.42e-20	5365	CCL2.txt	0.8619	0.0155779	84.8661
rs10908714	T	A	0.4541	-0.149051	0.019339	1.52e-14	5365	CCL2.txt	0.5459	0.0109509	59.38
rs76538896	A	T	0.05225	-0.212447	0.0431719	8.87e-07	5365	CCL2.txt	0.94775	0.00449338	24.2068
rs80260319	T	C	0.05225	-0.212447	0.0431719	8.87e-07	5365	CCL2.txt	0.94775	0.00449338	24.2068
rs12142553	C	T	0.1022	-0.24607	0.0313254	4.79e-15	5365	CCL2.txt	0.8978	0.0113707	61.6825
rs75731591	A	G	0.05216	-0.213752	0.0432029	7.74e-07	5365	CCL2.txt	0.94784	0.00454201	24.4699
rs11265180	C	G	0.1047	-0.239343	0.0310297	1.45e-14	5365	CCL2.txt	0.8953	0.010968	59.4736
rs80190677	C	A	0.09318	0.24228	0.0329179	2.12e-13	5365	CCL2.txt	0.90682	0.00999627	54.1513
rs12754932	C	G	0.02732	0.292846	0.0592147	7.83e-07	5365	CCL2.txt	0.97268	0.0045381	24.4488
rs12035635	T	C	0.1022	-0.24607	0.0313254	4.79e-15	5365	CCL2.txt	0.8978	0.0113707	61.6825
rs7542509	C	A	0.3458	-0.117835	0.0202478	6.24e-09	5365	CCL2.txt	0.6542	0.00627322	33.8556
rs4551589	A	T	0.1022	-0.24607	0.0313254	4.79e-15	5365	CCL2.txt	0.8978	0.0113707	61.6825
rs4405137	A	G	0.4564	-0.149391	0.0193571	1.4e-14	5365	CCL2.txt	0.5436	0.01098	59.5397
rs4290055	T	C	0.1022	-0.24607	0.0313254	4.79e-15	5365	CCL2.txt	0.8978	0.0113707	61.6825
rs144593458	T	C	0.04756	0.228955	0.0452591	4.36e-07	5365	CCL2.txt	0.95244	0.00474736	25.5815
rs74571338	C	T	0.1022	-0.24607	0.0313254	4.79e-15	5365	CCL2.txt	0.8978	0.0113707	61.6825
rs57914415	A	G	0.05198	-0.21347	0.0432686	8.32e-07	5365	CCL2.txt	0.94802	0.0045164	24.3313
rs74355389	T	C	0.1022	-0.24607	0.0313254	4.79e-15	5365	CCL2.txt	0.8978	0.0113707	61.6825
rs11582600	C	T	0.4584	-0.152891	0.0193546	3.37e-15	5365	CCL2.txt	0.5416	0.0114975	62.3783
rs12023857	C	T	0.03068	-0.284331	0.0553279	2.86e-07	5365	CCL2.txt	0.96932	0.00489844	26.3996
rs138467418	T	C	0.05198	-0.21347	0.0432686	8.32e-07	5365	CCL2.txt	0.94802	0.0045164	24.3313
rs78838241	T	G	0.05198	-0.21347	0.0432686	8.32e-07	5365	CCL2.txt	0.94802	0.0045164	24.3313
rs3122631	C	T	0.3474	-0.122392	0.0202249	1.53e-09	5365	CCL2.txt	0.6526	0.00677968	36.6076
rs4366316	G	A	0.05198	-0.21347	0.0432686	8.32e-07	5365	CCL2.txt	0.94802	0.0045164	24.3313
rs3122630	C	T	0.3474	-0.122392	0.0202249	1.53e-09	5365	CCL2.txt	0.6526	0.00677968	36.6076
rs3122629	C	T	0.3474	-0.122392	0.0202249	1.53e-09	5365	CCL2.txt	0.6526	0.00677968	36.6076
rs4656230	T	G	0.1022	-0.24607	0.0313254	4.79e-15	5365	CCL2.txt	0.8978	0.0113707	61.6825
rs4656232	A	G	0.1022	-0.24607	0.0313254	4.79e-15	5365	CCL2.txt	0.8978	0.0113707	61.6825
rs3131547	G	A	0.3474	-0.122392	0.0202249	1.53e-09	5365	CCL2.txt	0.6526	0.00677968	36.6076
rs3122628	T	C	0.3474	-0.122392	0.0202249	1.53e-09	5365	CCL2.txt	0.6526	0.00677968	36.6076
rs113344258	A	G	0.0351	-0.291923	0.0512408	1.28e-08	5365	CCL2.txt	0.9649	0.00601334	32.4446
rs12741297	G	A	0.4581	-0.153439	0.0193481	2.64e-15	5365	CCL2.txt	0.5419	0.0115868	62.8685
rs4656820	C	T	0.1022	-0.24607	0.0313254	4.79e-15	5365	CCL2.txt	0.8978	0.0113707	61.6825
rs74417055	T	C	0.05198	-0.21347	0.0432686	8.32e-07	5365	CCL2.txt	0.94802	0.0045164	24.3313
rs61821473	T	C	0.05233	0.235967	0.0425126	2.99e-08	5365	CCL2.txt	0.94767	0.00570967	30.7968
rs77238873	C	T	0.06621	-0.264233	0.0386803	9.36e-12	5365	CCL2.txt	0.93379	0.0086231	46.6479
rs34448772	G	A	0.2473	0.301485	0.0219997	4.88e-42	5365	CCL2.txt	0.7527	0.0338209	187.731
rs78879802	A	T	0.1022	-0.24607	0.0313254	4.79e-15	5365	CCL2.txt	0.8978	0.0113707	61.6825
rs11265185	G	T	0.1022	-0.24607	0.0313254	4.79e-15	5365	CCL2.txt	0.8978	0.0113707	61.6825
rs146575092	A	G	0.02042	-0.343938	0.0679099	4.23e-07	5365	CCL2.txt	0.97958	0.00475831	25.6408
rs12564076	C	T	0.05198	-0.21347	0.0432686	8.32e-07	5365	CCL2.txt	0.94802	0.0045164	24.3313
rs11265186	T	C	0.1022	-0.24607	0.0313254	4.79e-15	5365	CCL2.txt	0.8978	0.0113707	61.6825
rs10908716	G	A	0.1022	-0.24607	0.0313254	4.79e-15	5365	CCL2.txt	0.8978	0.0113707	61.6825
rs10908717	A	C	0.1022	-0.24607	0.0313254	4.79e-15	5365	CCL2.txt	0.8978	0.0113707	61.6825
rs74817157	C	T	0.05198	-0.21347	0.0432686	8.32e-07	5365	CCL2.txt	0.94802	0.0045164	24.3313
rs4656821	G	T	0.1022	-0.24607	0.0313254	4.79e-15	5365	CCL2.txt	0.8978	0.0113707	61.6825
rs11265187	T	C	0.1022	-0.24607	0.0313254	4.79e-15	5365	CCL2.txt	0.8978	0.0113707	61.6825
rs77061737	C	T	0.05198	-0.21347	0.0432686	8.32e-07	5365	CCL2.txt	0.94802	0.0045164	24.3313
rs113727942	T	C	0.03439	-0.288978	0.0515386	2.16e-08	5365	CCL2.txt	0.96561	0.00582582	31.427
rs74520022	A	C	0.1022	-0.24607	0.0313254	4.79e-15	5365	CCL2.txt	0.8978	0.0113707	61.6825
rs76984433	T	C	0.07735	-0.236997	0.0358506	4.2e-11	5365	CCL2.txt	0.92265	0.00807979	43.6849
rs12034969	T	C	0.3538	-0.115677	0.0201677	1.02e-08	5365	CCL2.txt	0.6462	0.00609476	32.8866
rs12131860	C	A	0.1022	-0.24607	0.0313254	4.79e-15	5365	CCL2.txt	0.8978	0.0113707	61.6825
rs12144843	A	C	0.1022	-0.24607	0.0313254	4.79e-15	5365	CCL2.txt	0.8978	0.0113707	61.6825
rs12144848	T	C	0.1022	-0.24607	0.0313254	4.79e-15	5365	CCL2.txt	0.8978	0.0113707	61.6825
rs12134665	G	T	0.2505	-0.102797	0.0223244	4.23e-06	5365	CCL2.txt	0.7495	0.00393658	21.1953
rs12042314	C	G	0.1022	-0.24607	0.0313254	4.79e-15	5365	CCL2.txt	0.8978	0.0113707	61.6825
rs11265190	G	A	0.3476	-0.121863	0.020229	1.81e-09	5365	CCL2.txt	0.6524	0.00671889	36.2771
rs4492615	C	T	0.1022	-0.24607	0.0313254	4.79e-15	5365	CCL2.txt	0.8978	0.0113707	61.6825
rs9633340	C	T	0.1022	-0.24607	0.0313254	4.79e-15	5365	CCL2.txt	0.8978	0.0113707	61.6825
rs78142578	T	C	0.05198	-0.21347	0.0432686	8.32e-07	5365	CCL2.txt	0.94802	0.0045164	24.3313
rs12118201	T	C	0.2347	0.282653	0.0224414	7.21e-36	5365	CCL2.txt	0.7653	0.0287198	158.579
rs80223687	T	C	0.05198	-0.21347	0.0432686	8.32e-07	5365	CCL2.txt	0.94802	0.0045164	24.3313
rs55700503	C	A	0.05198	-0.21347	0.0432686	8.32e-07	5365	CCL2.txt	0.94802	0.0045164	24.3313
rs12043437	C	T	0.1209	-0.282432	0.0293767	1.04e-21	5365	CCL2.txt	0.8791	0.0169369	92.3974
rs56276965	G	T	0.05322	-0.214086	0.0428115	5.9e-07	5365	CCL2.txt	0.94678	0.00463945	24.9973
rs11265191	T	C	0.3226	-0.118126	0.0205637	9.73e-09	5365	CCL2.txt	0.6774	0.00611302	32.9858
rs11265193	T	G	0.1022	-0.24607	0.0313254	4.79e-15	5365	CCL2.txt	0.8978	0.0113707	61.6825
rs55893685	C	G	0.05198	-0.21347	0.0432686	8.32e-07	5365	CCL2.txt	0.94802	0.0045164	24.3313
rs75906889	C	T	0.1022	-0.24607	0.0313254	4.79e-15	5365	CCL2.txt	0.8978	0.0113707	61.6825
rs4128726	G	A	0.05198	-0.21347	0.0432686	8.32e-07	5365	CCL2.txt	0.94802	0.0045164	24.3313
rs4128725	C	T	0.1022	-0.24607	0.0313254	4.79e-15	5365	CCL2.txt	0.8978	0.0113707	61.6825
rs78689883	G	A	0.05198	-0.21347	0.0432686	8.32e-07	5365	CCL2.txt	0.94802	0.0045164	24.3313
rs12145079	G	A	0.3464	-0.120461	0.0202185	2.72e-09	5365	CCL2.txt	0.6536	0.00657297	35.484
rs74395976	T	C	0.05198	-0.21347	0.0432686	8.32e-07	5365	CCL2.txt	0.94802	0.0045164	24.3313
rs11589514	T	A	0.04376	0.230846	0.0466489	7.7e-07	5365	CCL2.txt	0.95624	0.00454375	24.4794
rs10908720	C	T	0.3476	-0.121863	0.020229	1.81e-09	5365	CCL2.txt	0.6524	0.00671889	36.2771
rs12564019	T	C	0.05198	-0.21347	0.0432686	8.32e-07	5365	CCL2.txt	0.94802	0.0045164	24.3313
rs12145616	G	T	0.1022	-0.24607	0.0313254	4.79e-15	5365	CCL2.txt	0.8978	0.0113707	61.6825
rs12048482	A	G	0.3476	-0.121863	0.020229	1.81e-09	5365	CCL2.txt	0.6524	0.00671889	36.2771
rs12118628	A	G	0.1022	-0.24607	0.0313254	4.79e-15	5365	CCL2.txt	0.8978	0.0113707	61.6825
rs4656235	C	T	0.3476	-0.121863	0.020229	1.81e-09	5365	CCL2.txt	0.6524	0.00671889	36.2771
rs4656236	A	G	0.2753	0.306435	0.0212621	3.15e-46	5365	CCL2.txt	0.7247	0.0372733	207.636
rs61821493	A	T	0.2753	0.306435	0.0212621	3.15e-46	5365	CCL2.txt	0.7247	0.0372733	207.636
rs11589258	T	A	0.2026	-0.196237	0.0236042	1.16e-16	5365	CCL2.txt	0.7974	0.012719	69.091
rs60751305	A	C	0.05198	-0.21347	0.0432686	8.32e-07	5365	CCL2.txt	0.94802	0.0045164	24.3313
rs79433881	T	C	0.1022	-0.24607	0.0313254	4.79e-15	5365	CCL2.txt	0.8978	0.0113707	61.6825
rs4656237	C	T	0.1022	-0.24607	0.0313254	4.79e-15	5365	CCL2.txt	0.8978	0.0113707	61.6825
rs4656826	A	C	0.1052	-0.25316	0.0308993	3.16e-16	5365	CCL2.txt	0.8948	0.0123573	67.1013
rs12410729	C	T	0.1016	-0.239388	0.0313987	2.89e-14	5365	CCL2.txt	0.8984	0.0107184	58.1058
rs114735981	T	C	0.03094	-0.294518	0.0550914	9.37e-08	5365	CCL2.txt	0.96906	0.00529882	28.5689
rs79508328	G	A	0.1022	-0.24607	0.0313254	4.79e-15	5365	CCL2.txt	0.8978	0.0113707	61.6825
rs75431404	G	C	0.1022	-0.24607	0.0313254	4.79e-15	5365	CCL2.txt	0.8978	0.0113707	61.6825
rs56381216	T	G	0.05198	-0.21347	0.0432686	8.32e-07	5365	CCL2.txt	0.94802	0.0045164	24.3313
rs55985148	A	G	0.05198	-0.21347	0.0432686	8.32e-07	5365	CCL2.txt	0.94802	0.0045164	24.3313
rs34388918	G	A	0.4601	-0.15571	0.0193473	1.03e-15	5365	CCL2.txt	0.5399	0.0119292	64.7486
rs12023055	A	G	0.4602	-0.155934	0.0193433	9.23e-16	5365	CCL2.txt	0.5398	0.011968	64.9619
rs11265196	G	A	0.3477	-0.121644	0.020222	1.91e-09	5365	CCL2.txt	0.6523	0.00669953	36.1719
rs137990932	A	G	0.02405	-0.312307	0.0626349	6.35e-07	5365	CCL2.txt	0.97595	0.00461268	24.8524
rs149783572	A	G	0.1022	-0.24607	0.0313254	4.79e-15	5365	CCL2.txt	0.8978	0.0113707	61.6825
rs12564650	G	C	0.0511	-0.211346	0.0436042	1.29e-06	5365	CCL2.txt	0.9489	0.00435978	23.4839
rs11265199	C	T	0.3477	-0.121644	0.020222	1.91e-09	5365	CCL2.txt	0.6523	0.00669953	36.1719
rs11265200	G	T	0.3477	-0.121644	0.020222	1.91e-09	5365	CCL2.txt	0.6523	0.00669953	36.1719
rs12033298	C	T	0.4603	-0.157421	0.0193438	4.95e-16	5365	CCL2.txt	0.5397	0.0121939	66.2033
rs75742872	T	C	0.05207	-0.212601	0.0432377	9.05e-07	5365	CCL2.txt	0.94793	0.00448624	24.1682
rs4562618	A	T	0.05207	-0.204219	0.043251	2.4e-06	5365	CCL2.txt	0.94793	0.00413837	22.2863
rs74994605	G	T	0.05278	-0.207608	0.0429839	1.4e-06	5365	CCL2.txt	0.94722	0.00432935	23.3193
rs7540542	T	G	0.2777	0.303866	0.021237	1.33e-45	5365	CCL2.txt	0.7223	0.0367573	204.652
rs12565926	T	C	0.05278	-0.207608	0.0429839	1.4e-06	5365	CCL2.txt	0.94722	0.00432935	23.3193
rs12133577	C	T	0.4614	-0.15728	0.0193378	5.15e-16	5365	CCL2.txt	0.5386	0.0121798	66.1258
rs75685523	G	C	0.05278	-0.207608	0.0429839	1.4e-06	5365	CCL2.txt	0.94722	0.00432935	23.3193
rs143273561	T	C	0.04588	0.226265	0.0459895	8.92e-07	5365	CCL2.txt	0.95412	0.00449151	24.1967
rs4326616	A	G	0.1023	-0.24871	0.031313	2.39e-15	5365	CCL2.txt	0.8977	0.0116223	63.0631
rs78414421	A	C	0.05278	-0.207608	0.0429839	1.4e-06	5365	CCL2.txt	0.94722	0.00432935	23.3193
rs11265204	A	G	0.4618	-0.159138	0.0193355	2.32e-16	5365	CCL2.txt	0.5382	0.0124686	67.7135
rs12566875	G	C	0.05278	-0.207608	0.0429839	1.4e-06	5365	CCL2.txt	0.94722	0.00432935	23.3193
rs76146217	T	G	0.05278	-0.207608	0.0429839	1.4e-06	5365	CCL2.txt	0.94722	0.00432935	23.3193
rs12034243	G	A	0.4618	-0.159138	0.0193355	2.32e-16	5365	CCL2.txt	0.5382	0.0124686	67.7135
rs78395008	C	A	0.05278	-0.207608	0.0429839	1.4e-06	5365	CCL2.txt	0.94722	0.00432935	23.3193
rs11582280	G	T	0.1453	-0.159419	0.0270269	3.89e-09	5365	CCL2.txt	0.8547	0.00644333	34.7797
rs56283216	G	A	0.05278	-0.207608	0.0429839	1.4e-06	5365	CCL2.txt	0.94722	0.00432935	23.3193
rs77003017	T	C	0.05278	-0.207608	0.0429839	1.4e-06	5365	CCL2.txt	0.94722	0.00432935	23.3193
rs28420559	A	G	0.2417	0.134015	0.0225291	2.88e-09	5365	CCL2.txt	0.7583	0.00655231	35.3718
rs7519020	G	A	0.2417	0.134015	0.0225291	2.88e-09	5365	CCL2.txt	0.7583	0.00655231	35.3718
rs72715681	C	T	0.1453	-0.159419	0.0270269	3.89e-09	5365	CCL2.txt	0.8547	0.00644333	34.7797
rs7540007	A	T	0.2417	0.134015	0.0225291	2.88e-09	5365	CCL2.txt	0.7583	0.00655231	35.3718
rs113482238	A	G	0.05278	-0.207608	0.0429839	1.4e-06	5365	CCL2.txt	0.94722	0.00432935	23.3193
rs113469846	C	T	0.05278	-0.207608	0.0429839	1.4e-06	5365	CCL2.txt	0.94722	0.00432935	23.3193
rs76939647	G	C	0.05278	-0.207608	0.0429839	1.4e-06	5365	CCL2.txt	0.94722	0.00432935	23.3193
rs11265206	C	T	0.1023	-0.25075	0.0313228	1.45e-15	5365	CCL2.txt	0.8977	0.0118041	64.0618
rs56376195	G	T	0.05278	-0.207608	0.0429839	1.4e-06	5365	CCL2.txt	0.94722	0.00432935	23.3193
rs4584388	G	A	0.05278	-0.207608	0.0429839	1.4e-06	5365	CCL2.txt	0.94722	0.00432935	23.3193
rs7541480	G	A	0.2641	0.140786	0.0217029	9.55e-11	5365	CCL2.txt	0.7359	0.00778253	42.0651
rs10908724	T	G	0.1023	-0.25075	0.0313228	1.45e-15	5365	CCL2.txt	0.8977	0.0118041	64.0618
rs28421518	A	T	0.02953	-0.2866	0.0561743	3.48e-07	5365	CCL2.txt	0.97047	0.00482842	26.0205
rs12126265	G	A	0.263	0.143173	0.0217264	4.83e-11	5365	CCL2.txt	0.737	0.00802927	43.4095
rs13375812	T	C	0.05278	-0.207608	0.0429839	1.4e-06	5365	CCL2.txt	0.94722	0.00432935	23.3193
rs12127293	G	A	0.263	0.143173	0.0217264	4.83e-11	5365	CCL2.txt	0.737	0.00802927	43.4095
rs73013349	A	G	0.05278	-0.207608	0.0429839	1.4e-06	5365	CCL2.txt	0.94722	0.00432935	23.3193
rs55638552	A	G	0.05278	-0.207608	0.0429839	1.4e-06	5365	CCL2.txt	0.94722	0.00432935	23.3193
rs76546294	C	G	0.1024	-0.249733	0.0313147	1.85e-15	5365	CCL2.txt	0.8976	0.0117157	63.576
rs11265208	C	G	0.263	0.143173	0.0217264	4.83e-11	5365	CCL2.txt	0.737	0.00802927	43.4095
rs56244009	T	C	0.05278	-0.207608	0.0429839	1.4e-06	5365	CCL2.txt	0.94722	0.00432935	23.3193
rs55836400	G	A	0.05278	-0.207608	0.0429839	1.4e-06	5365	CCL2.txt	0.94722	0.00432935	23.3193
rs72715685	T	C	0.1437	-0.158695	0.0271716	5.51e-09	5365	CCL2.txt	0.8563	0.00631792	34.0984
rs56380934	A	G	0.05278	-0.207608	0.0429839	1.4e-06	5365	CCL2.txt	0.94722	0.00432935	23.3193
rs4133289	T	C	0.263	0.143173	0.0217264	4.83e-11	5365	CCL2.txt	0.737	0.00802927	43.4095
rs12132709	A	G	0.2634	0.141938	0.0217297	7.09e-11	5365	CCL2.txt	0.7366	0.00789005	42.6509
rs78375549	T	A	0.05278	-0.207608	0.0429839	1.4e-06	5365	CCL2.txt	0.94722	0.00432935	23.3193
rs12756262	G	A	0.263	0.143173	0.0217264	4.83e-11	5365	CCL2.txt	0.737	0.00802927	43.4095
rs75692761	T	C	0.05286	-0.205578	0.0429549	1.75e-06	5365	CCL2.txt	0.94714	0.00425117	22.8963
rs78012576	G	A	0.05286	-0.205578	0.0429549	1.75e-06	5365	CCL2.txt	0.94714	0.00425117	22.8963
rs78990247	T	A	0.05295	-0.205368	0.0429227	1.76e-06	5365	CCL2.txt	0.94705	0.00424886	22.8839
rs35089781	A	G	0.05295	-0.205368	0.0429227	1.76e-06	5365	CCL2.txt	0.94705	0.00424886	22.8839
rs12135090	A	G	0.263	0.143173	0.0217264	4.83e-11	5365	CCL2.txt	0.737	0.00802927	43.4095
rs11265209	T	A	0.02944	-0.283757	0.0562592	4.72e-07	5365	CCL2.txt	0.97056	0.00471935	25.4299
rs56178928	T	G	0.05295	-0.205368	0.0429227	1.76e-06	5365	CCL2.txt	0.94705	0.00424886	22.8839
rs7555008	C	T	0.263	0.143173	0.0217264	4.83e-11	5365	CCL2.txt	0.737	0.00802927	43.4095
rs10797037	G	A	0.07664	-0.172039	0.0361503	2e-06	5365	CCL2.txt	0.92336	0.00420369	22.6396
rs75242275	G	T	0.05295	-0.205368	0.0429227	1.76e-06	5365	CCL2.txt	0.94705	0.00424886	22.8839
rs4656827	G	A	0.2867	0.126208	0.0211312	2.49e-09	5365	CCL2.txt	0.7133	0.00660507	35.6585
rs150252187	A	G	0.01388	-0.392226	0.0825707	2.09e-06	5365	CCL2.txt	0.98612	0.00418821	22.5558
rs11265211	C	T	0.263	0.143173	0.0217264	4.83e-11	5365	CCL2.txt	0.737	0.00802927	43.4095
rs74853561	C	A	0.05295	-0.205368	0.0429227	1.76e-06	5365	CCL2.txt	0.94705	0.00424886	22.8839
rs58463446	A	G	0.05295	-0.205368	0.0429227	1.76e-06	5365	CCL2.txt	0.94705	0.00424886	22.8839
rs61821535	A	G	0.4148	0.113703	0.0196119	7.11e-09	5365	CCL2.txt	0.5852	0.00622619	33.6003
rs12141291	T	C	0.2642	0.141519	0.021702	7.62e-11	5365	CCL2.txt	0.7358	0.00786378	42.5077
rs12133664	A	G	0.2632	0.144051	0.0217255	3.67e-11	5365	CCL2.txt	0.7368	0.00812791	43.9472
rs55960614	C	T	0.3092	0.125355	0.0205744	1.19e-09	5365	CCL2.txt	0.6908	0.00687171	37.108
rs12133727	A	G	0.2642	0.141519	0.021702	7.62e-11	5365	CCL2.txt	0.7358	0.00786378	42.5077
rs6698250	C	T	0.2867	0.126208	0.0211312	2.49e-09	5365	CCL2.txt	0.7133	0.00660507	35.6585
rs61821536	T	C	0.2642	0.141519	0.021702	7.62e-11	5365	CCL2.txt	0.7358	0.00786378	42.5077
rs61821537	C	T	0.2642	0.141519	0.021702	7.62e-11	5365	CCL2.txt	0.7358	0.00786378	42.5077
rs9628657	C	A	0.2867	0.126208	0.0211312	2.49e-09	5365	CCL2.txt	0.7133	0.00660507	35.6585
rs10797040	G	A	0.2867	0.126208	0.0211312	2.49e-09	5365	CCL2.txt	0.7133	0.00660507	35.6585
rs10797041	T	C	0.2867	0.126208	0.0211312	2.49e-09	5365	CCL2.txt	0.7133	0.00660507	35.6585
rs12131358	C	A	0.263	0.143173	0.0217264	4.83e-11	5365	CCL2.txt	0.737	0.00802927	43.4095
rs4284261	T	C	0.263	0.143173	0.0217264	4.83e-11	5365	CCL2.txt	0.737	0.00802927	43.4095
rs4325129	G	A	0.263	0.143173	0.0217264	4.83e-11	5365	CCL2.txt	0.737	0.00802927	43.4095
rs6677055	T	G	0.263	0.143173	0.0217264	4.83e-11	5365	CCL2.txt	0.737	0.00802927	43.4095
rs61821538	G	A	0.05304	0.237445	0.0424162	2.28e-08	5365	CCL2.txt	0.94696	0.00580715	31.3257
rs10797042	G	A	0.2863	0.126897	0.0211564	2.13e-09	5365	CCL2.txt	0.7137	0.00666111	35.9631
rs77928186	G	A	0.05304	-0.206559	0.0428886	1.5e-06	5365	CCL2.txt	0.94696	0.00430488	23.1869
rs12144366	T	C	0.263	0.143173	0.0217264	4.83e-11	5365	CCL2.txt	0.737	0.00802927	43.4095
rs12134316	C	T	0.263	0.143173	0.0217264	4.83e-11	5365	CCL2.txt	0.737	0.00802927	43.4095
rs57795521	T	C	0.05304	-0.206559	0.0428886	1.5e-06	5365	CCL2.txt	0.94696	0.00430488	23.1869
rs6683999	G	A	0.07673	-0.172933	0.036131	1.74e-06	5365	CCL2.txt	0.92327	0.00425183	22.8999
rs12134470	G	A	0.263	0.143173	0.0217264	4.83e-11	5365	CCL2.txt	0.737	0.00802927	43.4095
rs79638827	A	G	0.05304	-0.206559	0.0428886	1.5e-06	5365	CCL2.txt	0.94696	0.00430488	23.1869
rs77681011	G	A	0.08761	-0.251377	0.0338195	1.23e-13	5365	CCL2.txt	0.91239	0.0101929	55.2274
rs78958304	G	A	0.05304	-0.206559	0.0428886	1.5e-06	5365	CCL2.txt	0.94696	0.00430488	23.1869
rs11265214	G	A	0.1401	-0.150528	0.0274745	4.48e-08	5365	CCL2.txt	0.8599	0.00556394	30.0063
rs60164540	A	G	0.05313	-0.202373	0.0428602	2.4e-06	5365	CCL2.txt	0.94687	0.00413834	22.2861
rs6689654	T	G	0.2631	0.144178	0.0217255	3.53e-11	5365	CCL2.txt	0.7369	0.00814213	44.0247
rs75537596	C	A	0.05313	-0.202373	0.0428602	2.4e-06	5365	CCL2.txt	0.94687	0.00413834	22.2861
rs6699459	A	G	0.2631	0.144178	0.0217255	3.53e-11	5365	CCL2.txt	0.7369	0.00814213	44.0247
rs10797043	A	G	0.4158	0.110438	0.0196158	1.89e-08	5365	CCL2.txt	0.5842	0.0058735	31.6857
rs12409528	C	T	0.2631	0.144178	0.0217255	3.53e-11	5365	CCL2.txt	0.7369	0.00814213	44.0247
rs145663198	G	A	0.02396	-0.307698	0.062875	1.02e-06	5365	CCL2.txt	0.97604	0.00444416	23.9404
rs57256834	G	A	0.05313	-0.202373	0.0428602	2.4e-06	5365	CCL2.txt	0.94687	0.00413834	22.2861
rs148767282	C	G	0.02042	-0.343887	0.068071	4.52e-07	5365	CCL2.txt	0.97958	0.00473453	25.512
rs61823663	T	A	0.05764	0.225597	0.04083	3.45e-08	5365	CCL2.txt	0.94236	0.00565814	30.5173
rs80336267	C	G	0.05313	-0.202373	0.0428602	2.4e-06	5365	CCL2.txt	0.94687	0.00413834	22.2861
rs12142583	G	A	0.1026	-0.251709	0.0312159	9.07e-16	5365	CCL2.txt	0.8974	0.0119741	64.9956
rs75166139	G	C	0.05313	-0.202373	0.0428602	2.4e-06	5365	CCL2.txt	0.94687	0.00413834	22.2861
rs12047230	G	A	0.4108	0.110893	0.0196447	1.74e-08	5365	CCL2.txt	0.5892	0.0059044	31.8534
rs12124964	T	C	0.2631	0.144178	0.0217255	3.53e-11	5365	CCL2.txt	0.7369	0.00814213	44.0247
rs12022326	A	G	0.02935	-0.275324	0.0563389	1.05e-06	5365	CCL2.txt	0.97065	0.00443172	23.8731
rs12143656	G	A	0.09883	-0.255775	0.0317313	9.28e-16	5365	CCL2.txt	0.90117	0.0119658	64.9499
rs7551346	A	G	0.2631	0.144178	0.0217255	3.53e-11	5365	CCL2.txt	0.7369	0.00814213	44.0247
rs77731748	G	A	0.07435	-0.261603	0.0363757	7.28e-13	5365	CCL2.txt	0.92565	0.0095483	51.7012
rs61823676	A	C	0.2631	0.144178	0.0217255	3.53e-11	5365	CCL2.txt	0.7369	0.00814213	44.0247
rs11590291	T	A	0.1429	-0.158752	0.0272359	5.91e-09	5365	CCL2.txt	0.8571	0.0062928	33.962
rs12727188	G	T	0.1271	0.234343	0.0282792	1.46e-16	5365	CCL2.txt	0.8729	0.0126379	68.6448
rs11265218	C	T	0.09901	-0.260843	0.0317045	2.38e-16	5365	CCL2.txt	0.90099	0.0124595	67.6635
rs72698529	C	T	0.0274	-0.322171	0.0589162	4.75e-08	5365	CCL2.txt	0.9726	0.00554268	29.8911
rs12753823	G	C	0.263	0.143827	0.021725	3.93e-11	5365	CCL2.txt	0.737	0.00810323	43.8126
rs67371748	C	T	0.263	0.143827	0.021725	3.93e-11	5365	CCL2.txt	0.737	0.00810323	43.8126
rs11812025	G	A	0.1425	-0.159823	0.0272563	4.8e-09	5365	CCL2.txt	0.8575	0.00636796	34.3703
rs12118188	A	T	0.263	0.143827	0.021725	3.93e-11	5365	CCL2.txt	0.737	0.00810323	43.8126
rs7526225	C	T	0.263	0.143827	0.021725	3.93e-11	5365	CCL2.txt	0.737	0.00810323	43.8126
rs11804957	G	C	0.1423	-0.160289	0.0272611	4.36e-09	5365	CCL2.txt	0.8577	0.00640267	34.5588
rs10908731	T	G	0.2866	0.126986	0.0211291	1.98e-09	5365	CCL2.txt	0.7134	0.00668753	36.1067
rs6682901	G	A	0.2642	0.142171	0.0217006	6.23e-11	5365	CCL2.txt	0.7358	0.00793685	42.9059
rs35182524	C	T	0.263	0.143827	0.021725	3.93e-11	5365	CCL2.txt	0.737	0.00810323	43.8126
rs72698532	C	T	0.0282	-0.31672	0.0579973	4.95e-08	5365	CCL2.txt	0.9718	0.00552788	29.8108
rs11579858	A	G	0.1423	-0.160012	0.0272615	4.63e-09	5365	CCL2.txt	0.8577	0.00638052	34.4385
rs1374484	T	G	0.1423	-0.160012	0.0272615	4.63e-09	5365	CCL2.txt	0.8577	0.00638052	34.4385
rs10908733	A	T	0.133	-0.271705	0.0278728	2.88e-22	5365	CCL2.txt	0.867	0.0174036	94.9887
rs35393723	A	G	0.2477	0.131206	0.0222187	3.74e-09	5365	CCL2.txt	0.7523	0.00645783	34.8585
rs114654548	G	A	0.03368	-0.330456	0.0525505	3.46e-10	5365	CCL2.txt	0.96632	0.00731669	39.5286
rs11808498	T	C	0.1438	-0.142641	0.0271211	1.5e-07	5365	CCL2.txt	0.8562	0.00512945	27.6511
rs1584250	T	C	0.1414	-0.241536	0.0272057	9.13e-19	5365	CCL2.txt	0.8586	0.0144791	78.792
rs75285799	T	C	0.1414	-0.241536	0.0272057	9.13e-19	5365	CCL2.txt	0.8586	0.0144791	78.792
rs12726999	G	C	0.2455	0.132097	0.022276	3.22e-09	5365	CCL2.txt	0.7545	0.00651185	35.152
rs4466651	C	T	0.2455	0.132097	0.022276	3.22e-09	5365	CCL2.txt	0.7545	0.00651185	35.152
rs4573516	A	T	0.2455	0.132097	0.022276	3.22e-09	5365	CCL2.txt	0.7545	0.00651185	35.152
rs7532479	T	C	0.3735	0.13815	0.0199035	4.35e-12	5365	CCL2.txt	0.6265	0.00890001	48.1594
rs150063748	T	C	0.2458	0.131742	0.0222425	3.36e-09	5365	CCL2.txt	0.7542	0.00649652	35.0687
rs34322651	T	C	0.3734	0.138121	0.0199038	4.4e-12	5365	CCL2.txt	0.6266	0.00889604	48.1377
rs144970957	C	T	0.02042	-0.349267	0.0680564	2.97e-07	5365	CCL2.txt	0.97958	0.00488518	26.3278
rs11265230	G	A	0.141	-0.241786	0.027193	8.11e-19	5365	CCL2.txt	0.859	0.014522	79.0289
rs6702567	C	T	0.2458	0.131742	0.0222425	3.36e-09	5365	CCL2.txt	0.7542	0.00649652	35.0687
rs11584956	C	A	0.1441	-0.142693	0.02711	1.47e-07	5365	CCL2.txt	0.8559	0.00513736	27.6939
rs12145775	A	C	0.2458	0.131742	0.0222425	3.36e-09	5365	CCL2.txt	0.7542	0.00649652	35.0687
rs12145781	T	C	0.2458	0.131742	0.0222425	3.36e-09	5365	CCL2.txt	0.7542	0.00649652	35.0687
rs35405374	G	C	0.2458	0.131742	0.0222425	3.36e-09	5365	CCL2.txt	0.7542	0.00649652	35.0687
rs11265231	G	A	0.1408	-0.240297	0.0272026	1.35e-18	5365	CCL2.txt	0.8592	0.0143362	78.0035
rs6664551	G	T	0.1443	-0.143174	0.0271057	1.33e-07	5365	CCL2.txt	0.8557	0.0051735	27.8898
rs28369226	C	T	0.2458	0.131742	0.0222425	3.36e-09	5365	CCL2.txt	0.7542	0.00649652	35.0687
rs1584252	T	A	0.3743	0.135004	0.019925	1.37e-11	5365	CCL2.txt	0.6257	0.0084845	45.8918
rs2275674	C	T	0.2272	-0.134233	0.0229418	5.18e-09	5365	CCL2.txt	0.7728	0.00634062	34.2217
rs6681315	G	A	0.4005	-0.131504	0.0195084	1.74e-11	5365	CCL2.txt	0.5995	0.00839851	45.4227
rs10908734	C	T	0.1498	0.167798	0.0265383	2.78e-10	5365	CCL2.txt	0.8502	0.00739662	39.9637
rs1341664	G	A	0.1498	0.167798	0.0265383	2.78e-10	5365	CCL2.txt	0.8502	0.00739662	39.9637
rs12047264	G	A	0.2148	0.17285	0.0232398	1.19e-13	5365	CCL2.txt	0.7852	0.0102058	55.2983
rs1446968	C	G	0.1497	0.167798	0.0265383	2.78e-10	5365	CCL2.txt	0.8503	0.00739662	39.9637
rs1891184	C	T	0.1497	0.167798	0.0265383	2.78e-10	5365	CCL2.txt	0.8503	0.00739662	39.9637
rs4641307	A	T	0.1839	0.14473	0.0245704	4.09e-09	5365	CCL2.txt	0.8161	0.00642574	34.6841
rs113851011	T	A	0.04738	-0.225559	0.044575	4.33e-07	5365	CCL2.txt	0.95262	0.00475007	25.5962
rs12022043	A	G	0.05994	-0.230546	0.0399842	8.58e-09	5365	CCL2.txt	0.94006	0.00615865	33.2335
rs79979554	A	C	0.06011	-0.233158	0.0399301	5.56e-09	5365	CCL2.txt	0.93989	0.00631508	34.083
rs76883414	A	C	0.05826	-0.219873	0.0404875	5.86e-08	5365	CCL2.txt	0.94174	0.00546703	29.4808
rs12029531	T	C	0.3995	-0.128027	0.0195363	6.16e-11	5365	CCL2.txt	0.6005	0.0079412	42.9296
rs6427484	T	C	0.1498	0.167798	0.0265383	2.78e-10	5365	CCL2.txt	0.8502	0.00739662	39.9637
rs12127527	G	C	0.1499	0.16838	0.0265228	2.35e-10	5365	CCL2.txt	0.8501	0.00745628	40.2884
rs7523568	T	C	0.1498	0.167798	0.0265383	2.78e-10	5365	CCL2.txt	0.8502	0.00739662	39.9637
rs12129811	A	C	0.1527	0.176653	0.0263094	2.08e-11	5365	CCL2.txt	0.8473	0.00833328	45.067
rs1446969	C	T	0.1498	0.167798	0.0265383	2.78e-10	5365	CCL2.txt	0.8502	0.00739662	39.9637
rs2166587	T	A	0.05967	-0.23056	0.0400534	9.08e-09	5365	CCL2.txt	0.94033	0.00613826	33.1228
rs2197619	C	A	0.399	-0.126247	0.0195543	1.17e-10	5365	CCL2.txt	0.601	0.00770951	41.6673
rs12034703	T	C	0.05976	-0.231469	0.0400254	7.75e-09	5365	CCL2.txt	0.94024	0.00619506	33.4312
rs12027444	A	G	0.0602	-0.231063	0.0399068	7.44e-09	5365	CCL2.txt	0.9398	0.00621	33.5124
rs12121280	T	A	0.08734	0.17214	0.0339601	4.14e-07	5365	CCL2.txt	0.91266	0.0047663	25.6841
rs79545379	T	C	0.03147	-0.291664	0.0541387	7.46e-08	5365	CCL2.txt	0.96853	0.00538068	29.0127
rs10494327	T	A	0.09388	0.153411	0.0327087	2.8e-06	5365	CCL2.txt	0.90612	0.00408357	21.99
rs3753870	T	A	0.1893	-0.182807	0.0245242	1.05e-13	5365	CCL2.txt	0.8107	0.0102507	55.5436
rs3753869	T	G	0.1894	-0.183436	0.0245216	8.6e-14	5365	CCL2.txt	0.8106	0.0103228	55.9383
rs3753868	C	T	0.1894	-0.184415	0.0245191	6.32e-14	5365	CCL2.txt	0.8106	0.0104342	56.5486
rs2592882	A	G	0.1498	0.167543	0.0265145	2.85e-10	5365	CCL2.txt	0.8502	0.00738747	39.9139
rs2808655	T	C	0.1498	0.167543	0.0265145	2.85e-10	5365	CCL2.txt	0.8502	0.00738747	39.9139
rs3753867	G	A	0.1894	-0.184415	0.0245191	6.32e-14	5365	CCL2.txt	0.8106	0.0104342	56.5486
rs6689429	G	A	0.1894	-0.184415	0.0245191	6.32e-14	5365	CCL2.txt	0.8106	0.0104342	56.5486
rs28383573	T	G	0.1355	0.176103	0.0275582	1.8e-10	5365	CCL2.txt	0.8645	0.00755386	40.8197
rs10908736	G	T	0.1894	-0.184415	0.0245191	6.32e-14	5365	CCL2.txt	0.8106	0.0104342	56.5486
rs10908737	G	A	0.1894	-0.184415	0.0245191	6.32e-14	5365	CCL2.txt	0.8106	0.0104342	56.5486
rs1446963	G	A	0.1838	0.14473	0.0245704	4.09e-09	5365	CCL2.txt	0.8162	0.00642574	34.6841
rs10797050	A	G	0.1895	-0.184652	0.0245168	5.85e-14	5365	CCL2.txt	0.8105	0.0104627	56.7046
rs1900393	T	G	0.1895	-0.184652	0.0245168	5.85e-14	5365	CCL2.txt	0.8105	0.0104627	56.7046
rs2592883	A	G	0.1498	0.167543	0.0265145	2.85e-10	5365	CCL2.txt	0.8502	0.00738747	39.9139
rs2592884	T	C	0.1498	0.167543	0.0265145	2.85e-10	5365	CCL2.txt	0.8502	0.00738747	39.9139
rs11265240	G	C	0.1894	-0.184023	0.0245194	7.14e-14	5365	CCL2.txt	0.8106	0.0103901	56.307
rs1446964	T	C	0.1498	0.167543	0.0265145	2.85e-10	5365	CCL2.txt	0.8502	0.00738747	39.9139
rs1562384	C	A	0.1894	-0.184023	0.0245194	7.14e-14	5365	CCL2.txt	0.8106	0.0103901	56.307
rs1446965	G	A	0.1428	-0.151767	0.0274615	3.42e-08	5365	CCL2.txt	0.8572	0.00566071	30.5312
rs1562385	T	C	0.1498	0.167543	0.0265145	2.85e-10	5365	CCL2.txt	0.8502	0.00738747	39.9139
rs1446966	A	G	0.3857	-0.110354	0.0196449	2.04e-08	5365	CCL2.txt	0.6143	0.00584736	31.5438
rs981677	G	C	0.1498	0.167543	0.0265145	2.85e-10	5365	CCL2.txt	0.8502	0.00738747	39.9139
rs1156411	C	A	0.3857	-0.110354	0.0196449	2.04e-08	5365	CCL2.txt	0.6143	0.00584736	31.5438
rs2244698	C	T	0.4197	-0.106151	0.0193253	4.14e-08	5365	CCL2.txt	0.5803	0.0055923	30.1602
rs2794524	G	A	0.3857	-0.110354	0.0196449	2.04e-08	5365	CCL2.txt	0.6143	0.00584736	31.5438
rs1545366	C	A	0.1498	0.167543	0.0265145	2.85e-10	5365	CCL2.txt	0.8502	0.00738747	39.9139
rs74930791	G	C	0.03076	-0.283111	0.054738	2.4e-07	5365	CCL2.txt	0.96924	0.00496142	26.7408
rs7541411	T	C	0.1892	-0.183444	0.0245249	8.64e-14	5365	CCL2.txt	0.8108	0.0103209	55.9282
rs1156060	G	T	0.1498	0.167543	0.0265145	2.85e-10	5365	CCL2.txt	0.8502	0.00738747	39.9139
rs6695377	T	C	0.2204	-0.119198	0.0231542	2.73e-07	5365	CCL2.txt	0.7796	0.00491551	26.4921
rs6695494	T	C	0.2204	-0.119198	0.0231542	2.73e-07	5365	CCL2.txt	0.7796	0.00491551	26.4921
rs35046328	T	C	0.1497	0.167154	0.0265428	3.27e-10	5365	CCL2.txt	0.8503	0.0073379	39.6441
rs61582984	T	G	0.1893	-0.184426	0.0245384	6.59e-14	5365	CCL2.txt	0.8107	0.0104192	56.4664
rs7527322	A	G	0.1893	-0.184426	0.0245384	6.59e-14	5365	CCL2.txt	0.8107	0.0104192	56.4664
rs1374486	A	G	0.1892	-0.183796	0.024541	8.05e-14	5365	CCL2.txt	0.8108	0.0103467	56.0694
rs12755355	T	C	0.1499	0.164297	0.0265644	6.68e-10	5365	CCL2.txt	0.8501	0.00707952	38.2382
rs16842402	T	A	0.05375	-0.217631	0.0419413	2.19e-07	5365	CCL2.txt	0.94625	0.0049936	26.9151
rs11265246	A	T	0.1406	0.20549	0.0271241	4.18e-14	5365	CCL2.txt	0.8594	0.0105847	57.3732
rs7533898	G	T	0.1389	0.197583	0.0273011	5.23e-13	5365	CCL2.txt	0.8611	0.00966829	52.3573
rs12737557	C	A	0.139	0.197369	0.0272768	5.28e-13	5365	CCL2.txt	0.861	0.00966459	52.337
rs12737566	T	A	0.1391	0.195696	0.0272736	8.2e-13	5365	CCL2.txt	0.8609	0.0095052	51.4656
rs7541395	G	A	0.08451	0.173771	0.0342311	3.98e-07	5365	CCL2.txt	0.91549	0.00478038	25.7603
rs35198796	C	T	0.1425	0.205248	0.0270425	3.76e-14	5365	CCL2.txt	0.8575	0.0106232	57.5841
rs12142893	C	T	0.1395	0.195227	0.0272517	8.91e-13	5365	CCL2.txt	0.8605	0.0094752	51.3016
rs11265248	C	T	0.1395	0.195227	0.0272517	8.91e-13	5365	CCL2.txt	0.8605	0.0094752	51.3016
rs73022708	G	A	0.1395	0.195227	0.0272517	8.91e-13	5365	CCL2.txt	0.8605	0.0094752	51.3016
rs66542807	G	A	0.1395	0.195227	0.0272517	8.91e-13	5365	CCL2.txt	0.8605	0.0094752	51.3016
rs7531621	T	C	0.07753	-0.171529	0.0359148	1.84e-06	5365	CCL2.txt	0.92247	0.00423366	22.8017
rs12060842	A	G	0.07744	-0.170297	0.0359334	2.2e-06	5365	CCL2.txt	0.92256	0.00416901	22.452
rs71628147	A	G	0.1185	0.17743	0.0291637	1.25e-09	5365	CCL2.txt	0.8815	0.00685193	37.0004
rs78076745	T	G	0.08027	-0.171514	0.0352437	1.17e-06	5365	CCL2.txt	0.91973	0.00439495	23.6741
rs60893818	T	C	0.08027	-0.171514	0.0352437	1.17e-06	5365	CCL2.txt	0.91973	0.00439495	23.6741
rs77143700	A	G	0.08027	-0.171514	0.0352437	1.17e-06	5365	CCL2.txt	0.91973	0.00439495	23.6741
rs6427488	T	C	0.4151	0.105075	0.0193959	6.31e-08	5365	CCL2.txt	0.5849	0.00544051	29.3371
rs116703044	G	T	0.08027	-0.171514	0.0352437	1.17e-06	5365	CCL2.txt	0.91973	0.00439495	23.6741
rs1992807	T	C	0.1272	0.187092	0.028307	4.23e-11	5365	CCL2.txt	0.8728	0.00807665	43.6678
rs1446959	A	T	0.415	0.103036	0.0193864	1.11e-07	5365	CCL2.txt	0.585	0.00523761	28.2372
rs79196224	G	A	0.07992	-0.173151	0.0353503	9.96e-07	5365	CCL2.txt	0.92008	0.00445201	23.9829
rs79880922	T	C	0.07956	-0.170522	0.035415	1.51e-06	5365	CCL2.txt	0.92044	0.00430273	23.1752
rs78210421	A	T	0.07956	-0.170522	0.035415	1.51e-06	5365	CCL2.txt	0.92044	0.00430273	23.1752
rs116339668	A	G	0.02679	0.319515	0.0596449	8.82e-08	5365	CCL2.txt	0.97321	0.00532046	28.6863
rs2808657	A	G	0.1277	0.182396	0.0282836	1.23e-10	5365	CCL2.txt	0.8723	0.00769198	41.5718
rs2808659	A	G	0.1189	0.156207	0.0292019	9.2e-08	5365	CCL2.txt	0.8811	0.00530516	28.6033
rs1838909	G	A	0.2636	0.133015	0.0217357	1e-09	5365	CCL2.txt	0.7364	0.00693207	37.4362
rs2592899	A	T	0.2464	0.150316	0.0221214	1.2e-11	5365	CCL2.txt	0.7536	0.00853284	46.1555
rs2808660	A	G	0.2464	0.150316	0.0221214	1.2e-11	5365	CCL2.txt	0.7536	0.00853284	46.1555
rs2592900	G	A	0.2585	0.136617	0.0218427	4.29e-10	5365	CCL2.txt	0.7415	0.00723889	39.1052
rs2592901	T	C	0.2464	0.150316	0.0221214	1.2e-11	5365	CCL2.txt	0.7536	0.00853284	46.1555
rs1446977	T	A	0.2466	0.149287	0.0221111	1.62e-11	5365	CCL2.txt	0.7534	0.00842518	45.5681
rs183494178	A	G	0.03227	-0.260568	0.053328	1.06e-06	5365	CCL2.txt	0.96773	0.0044303	23.8655
rs1446974	C	T	0.2466	0.148535	0.0221122	2.04e-11	5365	CCL2.txt	0.7534	0.00834039	45.1057
rs1813541	A	G	0.2466	0.148535	0.0221122	2.04e-11	5365	CCL2.txt	0.7534	0.00834039	45.1057
rs2794498	T	G	0.2586	0.136255	0.0218439	4.78e-10	5365	CCL2.txt	0.7414	0.00720007	38.894
rs895582	A	G	0.2586	0.136255	0.0218439	4.78e-10	5365	CCL2.txt	0.7414	0.00720007	38.894
rs895581	G	A	0.2585	0.135886	0.0218439	5.32e-10	5365	CCL2.txt	0.7415	0.0071614	38.6836
rs1971863	C	T	0.2585	0.135886	0.0218439	5.32e-10	5365	CCL2.txt	0.7415	0.0071614	38.6836
rs72698561	A	G	0.04349	-0.215104	0.0464571	3.74e-06	5365	CCL2.txt	0.95651	0.00398007	21.4304
rs1811471	A	G	0.2662	0.135431	0.0216703	4.43e-10	5365	CCL2.txt	0.7338	0.00722747	39.0431
rs16842484	C	T	0.2664	0.133837	0.0216835	7.23e-10	5365	CCL2.txt	0.7336	0.007051	38.083
rs12744244	A	C	0.2167	0.139632	0.0232744	2.11e-09	5365	CCL2.txt	0.7833	0.00666407	35.9792
rs12093699	A	G	0.3049	0.139534	0.0209698	3.14e-11	5365	CCL2.txt	0.6951	0.00818526	44.2598
rs12749227	T	C	0.3179	0.13629	0.0208658	7.1e-11	5365	CCL2.txt	0.6821	0.00788948	42.6477
rs12739022	C	T	0.318	0.136629	0.0208574	6.27e-11	5365	CCL2.txt	0.682	0.0079348	42.8947
rs12754915	C	T	0.3184	0.135147	0.0208441	9.75e-11	5365	CCL2.txt	0.6816	0.00777476	42.0228
rs12741825	T	C	0.319	0.133122	0.0207849	1.63e-10	5365	CCL2.txt	0.681	0.00758798	41.0055
rs12755606	G	C	0.319	0.133122	0.0207849	1.63e-10	5365	CCL2.txt	0.681	0.00758798	41.0055
rs12754745	A	G	0.319	0.133122	0.0207849	1.63e-10	5365	CCL2.txt	0.681	0.00758798	41.0055
rs1130864	A	G	0.3194	0.130991	0.0207999	3.26e-10	5365	CCL2.txt	0.6806	0.00733824	39.6459
rs1417938	A	T	0.3197	0.13	0.0207942	4.37e-10	5365	CCL2.txt	0.6803	0.00723236	39.0697
rs3116636	A	G	0.3197	0.129126	0.0207876	5.64e-10	5365	CCL2.txt	0.6803	0.00714063	38.5706
rs3116635	G	A	0.3198	0.12855	0.0207909	6.75e-10	5365	CCL2.txt	0.6802	0.00707529	38.2152
rs2369251	G	A	0.32	0.128742	0.0207826	6.28e-10	5365	CCL2.txt	0.68	0.00710192	38.36
rs3122012	C	T	0.3201	0.128742	0.0207826	6.28e-10	5365	CCL2.txt	0.6799	0.00710192	38.36
rs3116656	G	A	0.3203	0.127263	0.0207792	9.74e-10	5365	CCL2.txt	0.6797	0.00694306	37.496
rs3116653	C	G	0.3207	0.128218	0.020765	7.12e-10	5365	CCL2.txt	0.6793	0.00705649	38.1129
rs3116651	T	C	0.3207	0.128218	0.020765	7.12e-10	5365	CCL2.txt	0.6793	0.00705649	38.1129
rs116702045	A	G	0.04535	-0.275922	0.0455831	1.52e-09	5365	CCL2.txt	0.95465	0.00678327	36.6271
rs4261114	C	A	0.3205	0.127705	0.0207629	8.28e-10	5365	CCL2.txt	0.6795	0.00700194	37.8162
rs3116655	T	C	0.3207	0.128218	0.020765	7.12e-10	5365	CCL2.txt	0.6793	0.00705649	38.1129
rs12727021	A	G	0.3207	0.128218	0.020765	7.12e-10	5365	CCL2.txt	0.6793	0.00705649	38.1129
rs12760385	G	A	0.02917	0.281448	0.0569903	8.11e-07	5365	CCL2.txt	0.97083	0.00452538	24.3799
rs77912475	A	G	0.05667	0.203427	0.0415368	9.99e-07	5365	CCL2.txt	0.94333	0.00445086	23.9767
rs12756279	C	T	0.061	-0.184822	0.040106	4.15e-06	5365	CCL2.txt	0.939	0.00394279	21.2289
rs784838	G	T	0.3966	0.0963166	0.0194504	7.57e-07	5365	CCL2.txt	0.6034	0.00454983	24.5123
rs1777826	G	A	0.3958	0.0925185	0.0194666	2.06e-06	5365	CCL2.txt	0.6042	0.00419259	22.5795
rs76199608	A	G	0.01043	-0.439786	0.0940574	3e-06	5365	CCL2.txt	0.98957	0.00405846	21.8542
rs7613464	G	A	0.239	-0.107155	0.0225159	2e-06	5365	CCL2.txt	0.761	0.00420385	22.6404
rs62243914	A	G	0.1124	0.143038	0.0297724	1.59e-06	5365	CCL2.txt	0.8876	0.00428392	23.0735
rs61222471	A	C	0.1015	0.18822	0.0311865	1.69e-09	5365	CCL2.txt	0.8985	0.00674357	36.4113
rs57871924	A	T	0.1017	0.190069	0.0311665	1.15e-09	5365	CCL2.txt	0.8983	0.00688456	37.1779
rs62243917	T	A	0.1017	0.191888	0.0311641	7.94e-10	5365	CCL2.txt	0.8983	0.00701711	37.8987
rs12631866	T	A	0.3214	0.105364	0.0203288	2.26e-07	5365	CCL2.txt	0.6786	0.00498221	26.8534
rs1907636	A	G	0.3214	0.105364	0.0203288	2.26e-07	5365	CCL2.txt	0.6786	0.00498221	26.8534
rs9877781	A	G	0.3213	0.105411	0.020334	2.25e-07	5365	CCL2.txt	0.6787	0.0049841	26.8636
rs9839630	G	A	0.3214	0.105364	0.0203288	2.26e-07	5365	CCL2.txt	0.6786	0.00498221	26.8534
rs41334652	A	T	0.3214	0.105364	0.0203288	2.26e-07	5365	CCL2.txt	0.6786	0.00498221	26.8534
rs9854964	T	C	0.3214	0.105364	0.0203288	2.26e-07	5365	CCL2.txt	0.6786	0.00498221	26.8534
rs1826341	T	C	0.3214	0.105364	0.0203288	2.26e-07	5365	CCL2.txt	0.6786	0.00498221	26.8534
rs12715416	A	T	0.3214	0.105364	0.0203288	2.26e-07	5365	CCL2.txt	0.6786	0.00498221	26.8534
rs12715417	G	T	0.3214	0.105364	0.0203288	2.26e-07	5365	CCL2.txt	0.6786	0.00498221	26.8534
rs1907635	C	T	0.3214	0.105364	0.0203288	2.26e-07	5365	CCL2.txt	0.6786	0.00498221	26.8534
rs7652290	G	A	0.321	0.107155	0.0203322	1.42e-07	5365	CCL2.txt	0.679	0.00515043	27.7648
rs9811301	T	G	0.321	0.107155	0.0203322	1.42e-07	5365	CCL2.txt	0.679	0.00515043	27.7648
rs9811303	C	G	0.321	0.107155	0.0203322	1.42e-07	5365	CCL2.txt	0.679	0.00515043	27.7648
rs3091311	C	T	0.321	0.107155	0.0203322	1.42e-07	5365	CCL2.txt	0.679	0.00515043	27.7648
rs7632755	A	G	0.08548	0.214134	0.0335484	1.88e-10	5365	CCL2.txt	0.91452	0.00753655	40.7254
rs12495098	G	T	0.08999	0.222672	0.032639	9.95e-12	5365	CCL2.txt	0.91001	0.00860075	46.526
rs10510751	G	T	0.09043	0.22328	0.0325831	8.07e-12	5365	CCL2.txt	0.90957	0.00867682	46.9411
rs2888526	T	C	0.09291	0.211305	0.0322133	5.9e-11	5365	CCL2.txt	0.90709	0.00795628	43.0118
rs148113740	T	C	0.05242	0.213729	0.042135	4.06e-07	5365	CCL2.txt	0.94758	0.00477302	25.7205
rs113403743	T	G	0.09273	0.221086	0.0323349	8.97e-12	5365	CCL2.txt	0.90727	0.00863857	46.7323
rs62242983	C	T	0.09273	0.221086	0.0323349	8.97e-12	5365	CCL2.txt	0.90727	0.00863857	46.7323
rs149125253	A	G	0.05242	0.213729	0.042135	4.06e-07	5365	CCL2.txt	0.94758	0.00477302	25.7205
rs35728689	A	G	0.09273	0.221086	0.0323349	8.97e-12	5365	CCL2.txt	0.90727	0.00863857	46.7323
rs17141006	G	T	0.09273	0.221086	0.0323349	8.97e-12	5365	CCL2.txt	0.90727	0.00863857	46.7323
rs17141010	T	C	0.09273	0.221086	0.0323349	8.97e-12	5365	CCL2.txt	0.90727	0.00863857	46.7323
rs62242995	A	T	0.09273	0.221086	0.0323349	8.97e-12	5365	CCL2.txt	0.90727	0.00863857	46.7323
rs3918357	A	C	0.09273	0.221086	0.0323349	8.97e-12	5365	CCL2.txt	0.90727	0.00863857	46.7323
rs3918363	T	C	0.09273	0.221086	0.0323349	8.97e-12	5365	CCL2.txt	0.90727	0.00863857	46.7323
rs3918364	T	C	0.09273	0.221086	0.0323349	8.97e-12	5365	CCL2.txt	0.90727	0.00863857	46.7323
rs1799864	A	G	0.09043	0.223308	0.032583	8.02e-12	5365	CCL2.txt	0.90957	0.00867903	46.9531
rs34138562	G	T	0.09273	0.221086	0.0323349	8.97e-12	5365	CCL2.txt	0.90727	0.00863857	46.7323
rs1800024	T	C	0.09477	0.218797	0.032047	9.61e-12	5365	CCL2.txt	0.90523	0.00861353	46.5957
rs62246129	A	T	0.0907	0.222037	0.0325421	9.9e-12	5365	CCL2.txt	0.9093	0.00860276	46.5369
rs62246130	T	C	0.09132	0.222356	0.0324691	8.32e-12	5365	CCL2.txt	0.90868	0.00866578	46.8808
rs144421379	T	C	0.05233	0.214944	0.0421644	3.56e-07	5365	CCL2.txt	0.94767	0.00482048	25.9775
rs1894389	C	T	0.0915	0.220749	0.0324596	1.15e-11	5365	CCL2.txt	0.9085	0.008547	46.2327
rs34474200	T	C	0.1426	0.130446	0.0270592	1.47e-06	5365	CCL2.txt	0.8574	0.00431305	23.2311
rs7613132	G	A	0.1426	0.130446	0.0270592	1.47e-06	5365	CCL2.txt	0.8574	0.00431305	23.2311
rs7613140	G	A	0.1426	0.130446	0.0270592	1.47e-06	5365	CCL2.txt	0.8574	0.00431305	23.2311
rs7645961	T	C	0.1426	0.130446	0.0270592	1.47e-06	5365	CCL2.txt	0.8574	0.00431305	23.2311
rs7623238	A	G	0.1426	0.130446	0.0270592	1.47e-06	5365	CCL2.txt	0.8574	0.00431305	23.2311
rs4345106	C	T	0.1426	0.130446	0.0270592	1.47e-06	5365	CCL2.txt	0.8574	0.00431305	23.2311
rs4607147	C	G	0.1426	0.130446	0.0270592	1.47e-06	5365	CCL2.txt	0.8574	0.00431305	23.2311
rs4630979	C	G	0.1426	0.130446	0.0270592	1.47e-06	5365	CCL2.txt	0.8574	0.00431305	23.2311
rs2097276	T	G	0.1433	0.126732	0.0270244	2.81e-06	5365	CCL2.txt	0.8567	0.00408239	21.9836
rs35832211	T	C	0.1427	0.130248	0.0270543	1.52e-06	5365	CCL2.txt	0.8573	0.00430158	23.169
rs35895909	T	C	0.1427	0.130248	0.0270543	1.52e-06	5365	CCL2.txt	0.8573	0.00430158	23.169
rs34158984	T	C	0.1437	0.128808	0.027005	1.89e-06	5365	CCL2.txt	0.8563	0.0042227	22.7424
rs36082746	T	C	0.143	0.132321	0.0270345	1.01e-06	5365	CCL2.txt	0.857	0.00444546	23.9474
rs111576376	A	T	0.143	0.132321	0.0270345	1.01e-06	5365	CCL2.txt	0.857	0.00444546	23.9474
rs34001666	T	C	0.143	0.132321	0.0270345	1.01e-06	5365	CCL2.txt	0.857	0.00444546	23.9474
rs34932765	A	G	0.143	0.132321	0.0270345	1.01e-06	5365	CCL2.txt	0.857	0.00444546	23.9474
rs34783306	C	T	0.143	0.131785	0.027055	1.14e-06	5365	CCL2.txt	0.857	0.00440302	23.7178
rs34376243	G	A	0.143	0.131785	0.027055	1.14e-06	5365	CCL2.txt	0.857	0.00440302	23.7178
rs35217732	A	T	0.143	0.131785	0.027055	1.14e-06	5365	CCL2.txt	0.857	0.00440302	23.7178
rs35439446	G	A	0.1437	0.128267	0.0270254	2.13e-06	5365	CCL2.txt	0.8563	0.00418115	22.5177
rs36056379	T	C	0.143	0.131785	0.027055	1.14e-06	5365	CCL2.txt	0.857	0.00440302	23.7178
rs34629133	C	A	0.143	0.131785	0.027055	1.14e-06	5365	CCL2.txt	0.857	0.00440302	23.7178
rs7610554	G	C	0.143	0.131785	0.027055	1.14e-06	5365	CCL2.txt	0.857	0.00440302	23.7178
rs35359910	A	C	0.1414	0.12819	0.0271811	2.46e-06	5365	CCL2.txt	0.8586	0.00412865	22.2337
rs34439578	T	C	0.1414	0.12819	0.0271811	2.46e-06	5365	CCL2.txt	0.8586	0.00412865	22.2337
rs34042186	A	G	0.1414	0.12819	0.0271811	2.46e-06	5365	CCL2.txt	0.8586	0.00412865	22.2337
rs7622222	G	A	0.1429	0.131029	0.02706	1.32e-06	5365	CCL2.txt	0.8571	0.00435127	23.4378
rs7624804	C	T	0.1429	0.131029	0.02706	1.32e-06	5365	CCL2.txt	0.8571	0.00435127	23.4378
rs7627175	A	T	0.1422	0.133507	0.0270939	8.58e-07	5365	CCL2.txt	0.8578	0.00450541	24.2719
rs7624805	G	A	0.1422	0.133507	0.0270939	8.58e-07	5365	CCL2.txt	0.8578	0.00450541	24.2719
rs77370513	T	G	0.06842	0.180905	0.0373492	1.31e-06	5365	CCL2.txt	0.93158	0.00435385	23.4518
rs75631245	G	T	0.0297	-0.277806	0.0565978	9.45e-07	5365	CCL2.txt	0.9703	0.00447063	24.0836
rs62485318	C	A	0.1109	-0.137848	0.0301262	4.85e-06	5365	CCL2.txt	0.8891	0.00388733	20.9291
rs4875628	G	A	0.1208	-0.133271	0.0290556	4.6e-06	5365	CCL2.txt	0.8792	0.00390609	21.0305
rs62486499	C	T	0.1199	-0.136285	0.0291139	2.92e-06	5365	CCL2.txt	0.8801	0.00406776	21.9045
rs1327775	A	G	0.2692	0.103216	0.0217438	2.12e-06	5365	CCL2.txt	0.7308	0.00418247	22.5248
rs10816925	G	C	0.2691	0.102557	0.0217437	2.46e-06	5365	CCL2.txt	0.7309	0.00412949	22.2383
rs10980208	C	T	0.269	0.102415	0.0217332	2.51e-06	5365	CCL2.txt	0.731	0.00412208	22.1982
rs73534824	C	A	0.1353	0.133589	0.0279599	1.82e-06	5365	CCL2.txt	0.8647	0.00423698	22.8196
rs3739455	G	C	0.1354	0.133469	0.0279557	1.85e-06	5365	CCL2.txt	0.8646	0.00423067	22.7855
rs16914814	G	A	0.1344	0.129276	0.0280452	4.13e-06	5365	CCL2.txt	0.8656	0.00394487	21.2401
rs7873000	G	T	0.1353	0.133307	0.0279662	1.92e-06	5365	CCL2.txt	0.8647	0.00421729	22.7131
rs55917037	T	C	0.1353	0.133307	0.0279662	1.92e-06	5365	CCL2.txt	0.8647	0.00421729	22.7131
rs57900138	G	A	0.1353	0.133307	0.0279662	1.92e-06	5365	CCL2.txt	0.8647	0.00421729	22.7131
rs73534853	T	C	0.1353	0.133307	0.0279662	1.92e-06	5365	CCL2.txt	0.8647	0.00421729	22.7131
rs10980230	T	C	0.1336	0.134167	0.0281053	1.86e-06	5365	CCL2.txt	0.8664	0.00422965	22.78
rs7874048	A	G	0.1672	-0.131568	0.0260535	4.57e-07	5365	CCL2.txt	0.8328	0.00473085	25.4922
rs1764074	A	G	0.1784	-0.12211	0.0248739	9.42e-07	5365	CCL2.txt	0.8216	0.00447197	24.0909
rs1764077	G	T	0.1627	-0.11954	0.0260931	4.73e-06	5365	CCL2.txt	0.8373	0.00389682	20.9804
rs12815873	C	A	0.09468	-0.158063	0.032478	1.17e-06	5365	CCL2.txt	0.90532	0.00439541	23.6766
rs11066489	C	G	0.09494	-0.158004	0.0324463	1.15e-06	5365	CCL2.txt	0.90506	0.00440069	23.7052
rs11066490	A	G	0.09459	-0.155365	0.0324802	1.77e-06	5365	CCL2.txt	0.90541	0.00424669	22.8722
rs143262238	A	G	0.02184	-0.310017	0.0651189	1.98e-06	5365	CCL2.txt	0.97816	0.00420684	22.6566
rs9548213	C	T	0.08115	-0.166036	0.0345554	1.59e-06	5365	CCL2.txt	0.91885	0.00428487	23.0787
rs57897445	A	G	0.1203	-0.144774	0.0296234	1.05e-06	5365	CCL2.txt	0.8797	0.00443213	23.8753
rs1957885	G	A	0.08796	-0.155702	0.0338171	4.24e-06	5365	CCL2.txt	0.91204	0.0039358	21.1911
rs66826300	A	G	0.09238	-0.154065	0.0330006	3.11e-06	5365	CCL2.txt	0.90762	0.00404607	21.7872
rs71417850	A	G	0.09238	-0.154065	0.0330006	3.11e-06	5365	CCL2.txt	0.90762	0.00404607	21.7872
rs34731746	A	G	0.09238	-0.154065	0.0330006	3.11e-06	5365	CCL2.txt	0.90762	0.00404607	21.7872
rs74555963	G	A	0.09238	-0.154065	0.0330006	3.11e-06	5365	CCL2.txt	0.90762	0.00404607	21.7872
rs11622360	G	A	0.09247	-0.15278	0.0329887	3.72e-06	5365	CCL2.txt	0.90753	0.00398199	21.4408
rs11622484	A	G	0.09247	-0.15278	0.0329887	3.72e-06	5365	CCL2.txt	0.90753	0.00398199	21.4408
rs11623471	G	C	0.09247	-0.15278	0.0329887	3.72e-06	5365	CCL2.txt	0.90753	0.00398199	21.4408
rs67361906	C	T	0.09291	-0.152123	0.0329031	3.86e-06	5365	CCL2.txt	0.90709	0.00396844	21.3675
rs4906306	G	A	0.09309	-0.151477	0.0328412	4.07e-06	5365	CCL2.txt	0.90691	0.00394973	21.2664
rs4900567	G	A	0.09309	-0.151477	0.0328412	4.07e-06	5365	CCL2.txt	0.90691	0.00394973	21.2664
rs11623096	G	A	0.09309	-0.151477	0.0328412	4.07e-06	5365	CCL2.txt	0.90691	0.00394973	21.2664
rs67550214	G	A	0.09309	-0.151477	0.0328412	4.07e-06	5365	CCL2.txt	0.90691	0.00394973	21.2664
rs8007066	A	G	0.09318	-0.154164	0.0328281	2.72e-06	5365	CCL2.txt	0.90682	0.00409377	22.0451
rs3742453	C	G	0.09318	-0.154164	0.0328281	2.72e-06	5365	CCL2.txt	0.90682	0.00409377	22.0451
rs3742454	T	C	0.09318	-0.154164	0.0328281	2.72e-06	5365	CCL2.txt	0.90682	0.00409377	22.0451
rs3742455	A	G	0.09318	-0.154164	0.0328281	2.72e-06	5365	CCL2.txt	0.90682	0.00409377	22.0451
rs3742456	G	A	0.09318	-0.154164	0.0328281	2.72e-06	5365	CCL2.txt	0.90682	0.00409377	22.0451
rs34706850	G	C	0.09318	-0.154164	0.0328281	2.72e-06	5365	CCL2.txt	0.90682	0.00409377	22.0451
rs11629325	G	C	0.09318	-0.154164	0.0328281	2.72e-06	5365	CCL2.txt	0.90682	0.00409377	22.0451
rs11625352	C	T	0.09318	-0.154164	0.0328281	2.72e-06	5365	CCL2.txt	0.90682	0.00409377	22.0451
rs2403148	G	A	0.09318	-0.154164	0.0328281	2.72e-06	5365	CCL2.txt	0.90682	0.00409377	22.0451
rs2403149	T	A	0.09318	-0.154164	0.0328281	2.72e-06	5365	CCL2.txt	0.90682	0.00409377	22.0451
rs2403150	G	A	0.09318	-0.154164	0.0328281	2.72e-06	5365	CCL2.txt	0.90682	0.00409377	22.0451
rs2147532	T	C	0.09318	-0.154164	0.0328281	2.72e-06	5365	CCL2.txt	0.90682	0.00409377	22.0451
rs2181983	T	C	0.09318	-0.154164	0.0328281	2.72e-06	5365	CCL2.txt	0.90682	0.00409377	22.0451
rs11622013	A	G	0.09318	-0.154164	0.0328281	2.72e-06	5365	CCL2.txt	0.90682	0.00409377	22.0451
rs66792477	C	T	0.09318	-0.154164	0.0328281	2.72e-06	5365	CCL2.txt	0.90682	0.00409377	22.0451
rs61697413	G	A	0.09318	-0.154164	0.0328281	2.72e-06	5365	CCL2.txt	0.90682	0.00409377	22.0451
rs35433187	A	G	0.09318	-0.154164	0.0328281	2.72e-06	5365	CCL2.txt	0.90682	0.00409377	22.0451
rs11623296	T	C	0.09318	-0.154164	0.0328281	2.72e-06	5365	CCL2.txt	0.90682	0.00409377	22.0451
rs35300155	A	G	0.09167	-0.155948	0.0331929	2.69e-06	5365	CCL2.txt	0.90833	0.00409747	22.0652
rs11627972	A	G	0.0915	-0.155569	0.0332131	2.88e-06	5365	CCL2.txt	0.9085	0.00407273	21.9313
rs11627920	G	A	0.09141	-0.155089	0.0332238	3.12e-06	5365	CCL2.txt	0.90859	0.00404514	21.7822
rs8021875	G	A	0.09158	-0.15556	0.0331626	2.79e-06	5365	CCL2.txt	0.90842	0.00408462	21.9956
rs34535421	C	G	0.09167	-0.154482	0.0331156	3.16e-06	5365	CCL2.txt	0.90833	0.00403983	21.7535
rs8019163	T	C	0.09158	-0.155399	0.0331243	2.78e-06	5365	CCL2.txt	0.90842	0.0040856	22.0009
rs17101433	A	G	0.09158	-0.155399	0.0331243	2.78e-06	5365	CCL2.txt	0.90842	0.0040856	22.0009
rs17101439	C	G	0.09158	-0.155399	0.0331243	2.78e-06	5365	CCL2.txt	0.90842	0.0040856	22.0009
rs7147508	T	C	0.09158	-0.155399	0.0331243	2.78e-06	5365	CCL2.txt	0.90842	0.0040856	22.0009
rs4906307	T	C	0.09158	-0.155399	0.0331243	2.78e-06	5365	CCL2.txt	0.90842	0.0040856	22.0009
rs4906308	A	C	0.09158	-0.155399	0.0331243	2.78e-06	5365	CCL2.txt	0.90842	0.0040856	22.0009
rs75629925	A	G	0.09158	-0.155399	0.0331243	2.78e-06	5365	CCL2.txt	0.90842	0.0040856	22.0009
rs12888433	T	C	0.09158	-0.155399	0.0331243	2.78e-06	5365	CCL2.txt	0.90842	0.0040856	22.0009
rs67287744	T	C	0.09167	-0.156305	0.0331106	2.41e-06	5365	CCL2.txt	0.90833	0.00413658	22.2766
rs4906310	C	A	0.09158	-0.155399	0.0331243	2.78e-06	5365	CCL2.txt	0.90842	0.0040856	22.0009
rs117181541	T	C	0.01211	0.406749	0.0883015	4.19e-06	5365	CCL2.txt	0.98789	0.00393942	21.2107
rs2321707	C	A	0.1331	-0.135661	0.0277821	1.07e-06	5365	CCL2.txt	0.8669	0.00442471	23.8352
rs887469	T	C	0.1207	-0.136619	0.0290596	2.65e-06	5365	CCL2.txt	0.8793	0.00410287	22.0943
rs76105710	G	A	0.01724	-0.339291	0.0728958	3.33e-06	5365	CCL2.txt	0.98276	0.00402179	21.656
rs220125	G	A	0.4772	0.100427	0.0193239	2.1e-07	5365	CCL2.txt	0.5228	0.00500911	26.9991
rs220128	A	C	0.4768	0.0998288	0.0193236	2.48e-07	5365	CCL2.txt	0.5232	0.00495006	26.6793
rs220131	C	T	0.4794	0.100961	0.0192539	1.63e-07	5365	CCL2.txt	0.5206	0.00509894	27.4858
rs220132	T	C	0.4723	0.106599	0.0192909	3.43e-08	5365	CCL2.txt	0.5277	0.00565935	30.5239
rs220133	T	C	0.4697	0.105057	0.0192691	5.2e-08	5365	CCL2.txt	0.5303	0.00551008	29.7143
rs220134	T	C	0.4698	0.104434	0.0192653	6.19e-08	5365	CCL2.txt	0.5302	0.00544741	29.3745
rs220135	A	T	0.4697	0.10448	0.0192693	6.15e-08	5365	CCL2.txt	0.5303	0.00544994	29.3882
rs220136	A	C	0.4699	0.103705	0.019262	7.6e-08	5365	CCL2.txt	0.5301	0.00537387	28.9758
rs220138	T	C	0.4699	0.1046	0.0192569	5.83e-08	5365	CCL2.txt	0.5301	0.00546939	29.4937
rs220139	C	T	0.4637	0.0983014	0.0191352	2.89e-07	5365	CCL2.txt	0.5363	0.004895	26.381
rs12097495	T	C	0.1406	0.126874	0.0272318	3.25e-06	5368	CCL3.txt	0.8594	0.00402743	21.6986
rs519203	C	G	0.0892	0.153795	0.0330794	3.41e-06	5368	CCL3.txt	0.9108	0.00401062	21.6076
rs3115005	T	C	0.2662	-0.09869	0.0213361	3.82e-06	5368	CCL3.txt	0.7338	0.00396987	21.3872
rs3109157	G	A	0.2664	-0.0983795	0.0213376	4.11e-06	5368	CCL3.txt	0.7336	0.00394447	21.2499
rs72841234	A	G	0.1472	-0.123485	0.026865	4.4e-06	5368	CCL3.txt	0.8528	0.00392045	21.1199
rs16837705	G	A	0.1488	-0.130834	0.0267264	1.01e-06	5368	CCL3.txt	0.8512	0.0044444	23.9551
rs4546056	C	G	0.149	-0.130597	0.0267239	1.05e-06	5368	CCL3.txt	0.851	0.00442921	23.8729
rs4468867	T	C	0.149	-0.129963	0.026729	1.19e-06	5368	CCL3.txt	0.851	0.00438483	23.6326
rs12618627	G	T	0.149	-0.130696	0.0267269	1.04e-06	5368	CCL3.txt	0.851	0.00443491	23.9037
rs12618657	C	T	0.1493	-0.130996	0.0266966	9.53e-07	5368	CCL3.txt	0.8507	0.00446527	24.0681
rs6721155	C	T	0.1493	-0.130116	0.0266931	1.12e-06	5368	CCL3.txt	0.8507	0.0044069	23.7521
rs73955749	G	A	0.1498	-0.130453	0.026633	9.96e-07	5368	CCL3.txt	0.8502	0.00444958	23.9831
rs7426245	T	C	0.1497	-0.129493	0.0266388	1.2e-06	5368	CCL3.txt	0.8503	0.00438271	23.6212
rs72985809	G	A	0.1497	-0.12988	0.0266378	1.12e-06	5368	CCL3.txt	0.8503	0.00440916	23.7644
rs59330314	G	T	0.1498	-0.128501	0.0266181	1.42e-06	5368	CCL3.txt	0.8502	0.0043228	23.2968
rs56265061	C	T	0.1496	-0.127407	0.0266294	1.76e-06	5368	CCL3.txt	0.8504	0.00424623	22.8824
rs57248603	T	C	0.1496	-0.127407	0.0266294	1.76e-06	5368	CCL3.txt	0.8504	0.00424623	22.8824
rs58075467	A	G	0.1497	-0.127061	0.0266208	1.86e-06	5368	CCL3.txt	0.8503	0.00422601	22.773
rs2315508	A	C	0.1496	-0.127061	0.0266208	1.86e-06	5368	CCL3.txt	0.8504	0.00422601	22.773
rs2315509	T	C	0.1494	-0.128346	0.0266456	1.5e-06	5368	CCL3.txt	0.8506	0.00430356	23.1927
rs66795948	G	T	0.1498	-0.126339	0.0266107	2.11e-06	5368	CCL3.txt	0.8502	0.00418148	22.532
rs61605526	G	A	0.1506	-0.127251	0.026566	1.71e-06	5368	CCL3.txt	0.8494	0.00425604	22.9355
rs57101247	G	A	0.1505	-0.125825	0.0265718	2.24e-06	5368	CCL3.txt	0.8495	0.00415977	22.4146
rs12620062	A	T	0.1503	-0.126933	0.0265993	1.87e-06	5368	CCL3.txt	0.8497	0.00422433	22.7639
rs12622406	A	G	0.1505	-0.125656	0.0265747	2.32e-06	5368	CCL3.txt	0.8495	0.00414775	22.3495
rs72841243	A	C	0.1504	-0.126141	0.0265795	2.13e-06	5368	CCL3.txt	0.8496	0.00417819	22.5142
rs61517950	A	G	0.1502	-0.127419	0.0266041	1.72e-06	5368	CCL3.txt	0.8498	0.00425507	22.9303
rs59886339	A	T	0.1502	-0.128062	0.0265846	1.5e-06	5368	CCL3.txt	0.8498	0.00430422	23.1963
rs72841247	A	G	0.15	-0.127997	0.0265913	1.52e-06	5368	CCL3.txt	0.85	0.00429771	23.1611
rs72841249	C	A	0.1501	-0.127968	0.0265867	1.53e-06	5368	CCL3.txt	0.8499	0.00429725	23.1586
rs6726461	T	C	0.1501	-0.127968	0.0265867	1.53e-06	5368	CCL3.txt	0.8499	0.00429725	23.1586
rs7593717	G	A	0.1503	-0.128346	0.02658	1.41e-06	5368	CCL3.txt	0.8497	0.00432474	23.3073
rs12466734	A	G	0.15	-0.127997	0.0265913	1.52e-06	5368	CCL3.txt	0.85	0.00429771	23.1611
rs10496689	G	A	0.15	-0.127997	0.0265913	1.52e-06	5368	CCL3.txt	0.85	0.00429771	23.1611
rs72841252	A	G	0.15	-0.127997	0.0265913	1.52e-06	5368	CCL3.txt	0.85	0.00429771	23.1611
rs2872945	T	A	0.1502	-0.127849	0.0265652	1.53e-06	5368	CCL3.txt	0.8498	0.00429622	23.153
rs6756861	C	T	0.1497	-0.127819	0.0266094	1.6e-06	5368	CCL3.txt	0.8503	0.00428002	23.0653
rs59935302	C	T	0.1499	-0.127445	0.0265971	1.7e-06	5368	CCL3.txt	0.8501	0.00425903	22.9517
rs148446656	T	C	0.1499	-0.127445	0.0265971	1.7e-06	5368	CCL3.txt	0.8501	0.00425903	22.9517
rs6736500	G	A	0.1504	-0.127863	0.02656	1.52e-06	5368	CCL3.txt	0.8496	0.00429883	23.1671
rs6752416	A	G	0.1498	-0.126126	0.026607	2.19e-06	5368	CCL3.txt	0.8502	0.0041686	22.4624
rs34187900	C	G	0.2539	-0.109189	0.0219541	6.78e-07	5368	CCL3.txt	0.7461	0.00458688	24.7266
rs72660853	T	C	0.05649	-0.203116	0.0409195	7.13e-07	5368	CCL3.txt	0.94351	0.00456905	24.6301
rs2172829	T	G	0.05649	-0.204454	0.0409989	6.33e-07	5368	CCL3.txt	0.94351	0.00461134	24.8591
rs75420877	A	C	0.05888	0.200379	0.0404689	7.59e-07	5368	CCL3.txt	0.94112	0.00454643	24.5075
rs13362070	A	T	0.05888	0.200379	0.0404689	7.59e-07	5368	CCL3.txt	0.94112	0.00454643	24.5075
rs2055969	A	G	0.05888	0.200379	0.0404689	7.59e-07	5368	CCL3.txt	0.94112	0.00454643	24.5075
rs2055970	C	G	0.05888	0.200379	0.0404689	7.59e-07	5368	CCL3.txt	0.94112	0.00454643	24.5075
rs77914212	A	G	0.05888	0.200379	0.0404689	7.59e-07	5368	CCL3.txt	0.94112	0.00454643	24.5075
rs75355848	A	G	0.0587	0.197791	0.0404945	1.07e-06	5368	CCL3.txt	0.9413	0.00442469	23.8484
rs74291142	T	A	0.05888	0.200379	0.0404689	7.59e-07	5368	CCL3.txt	0.94112	0.00454643	24.5075
rs17359278	G	A	0.06639	0.194358	0.0382365	3.84e-07	5368	CCL3.txt	0.93361	0.00479017	25.8278
rs77191859	T	C	0.0663	0.194567	0.0382557	3.78e-07	5368	CCL3.txt	0.9337	0.00479563	25.8574
rs78923103	A	G	0.06621	0.193493	0.0382762	4.44e-07	5368	CCL3.txt	0.93379	0.00473803	25.5453
rs76319586	A	C	0.1071	-0.15454	0.0305581	4.39e-07	5368	CCL3.txt	0.8929	0.0047419	25.5663
rs4831408	C	T	0.05711	-0.187064	0.0408523	4.78e-06	5368	CCL3.txt	0.94289	0.00389083	20.9597
rs289552	A	G	0.1688	-0.117913	0.0253049	3.24e-06	5368	CCL3.txt	0.8312	0.00402855	21.7046
rs289557	T	C	0.1688	-0.118223	0.025307	3.06e-06	5368	CCL3.txt	0.8312	0.004049	21.8153
rs1427090	G	A	0.4766	-0.0873069	0.0190564	4.72e-06	5368	CCL3.txt	0.5234	0.003895	20.9823
rs11782787	C	G	0.4676	-0.0880777	0.0190687	3.95e-06	5368	CCL3.txt	0.5324	0.00395872	21.3269
rs11782922	G	C	0.4676	-0.0880777	0.0190687	3.95e-06	5368	CCL3.txt	0.5324	0.00395872	21.3269
rs11782982	G	A	0.4676	-0.0882875	0.019066	3.73e-06	5368	CCL3.txt	0.5324	0.00397865	21.4347
rs4409411	G	C	0.4568	-0.0915017	0.0191686	1.86e-06	5368	CCL3.txt	0.5432	0.00422693	22.778
rs11782252	T	G	0.4684	-0.090816	0.0190516	1.92e-06	5368	CCL3.txt	0.5316	0.00421517	22.7143
rs4567058	C	T	0.4686	-0.0899679	0.0190437	2.37e-06	5368	CCL3.txt	0.5314	0.00414055	22.3106
rs2052781	C	T	0.4693	-0.0902022	0.0190464	2.24e-06	5368	CCL3.txt	0.5307	0.00416088	22.4206
rs2052782	T	C	0.4693	-0.0902022	0.0190464	2.24e-06	5368	CCL3.txt	0.5307	0.00416088	22.4206
rs2052783	G	A	0.4693	-0.0902022	0.0190464	2.24e-06	5368	CCL3.txt	0.5307	0.00416088	22.4206
rs2052785	A	G	0.4693	-0.0902022	0.0190464	2.24e-06	5368	CCL3.txt	0.5307	0.00416088	22.4206
rs2052786	C	T	0.4693	-0.0902022	0.0190464	2.24e-06	5368	CCL3.txt	0.5307	0.00416088	22.4206
rs11781649	G	A	0.4582	-0.0893266	0.0190941	2.96e-06	5368	CCL3.txt	0.5418	0.00406054	21.8777
rs11785339	T	C	0.4693	-0.0902022	0.0190464	2.24e-06	5368	CCL3.txt	0.5307	0.00416088	22.4206
rs58514883	C	A	0.4693	-0.0902022	0.0190464	2.24e-06	5368	CCL3.txt	0.5307	0.00416088	22.4206
rs11781785	G	A	0.4619	-0.0929155	0.0190435	1.1e-06	5368	CCL3.txt	0.5381	0.00441518	23.7969
rs113632189	T	C	0.02776	0.265685	0.0573754	3.73e-06	5368	CCL3.txt	0.97224	0.00397868	21.4349
rs10500754	T	C	0.02511	0.278094	0.0601214	3.82e-06	5368	CCL3.txt	0.97489	0.00396995	21.3877
rs144805195	T	C	0.08778	-0.154162	0.0333229	3.81e-06	5368	CCL3.txt	0.91222	0.00397126	21.3948
rs10149455	T	A	0.045	0.229689	0.0462282	6.95e-07	5368	CCL3.txt	0.955	0.00457785	24.6777
rs6503102	G	A	0.01742	0.344334	0.0720349	1.8e-06	5368	CCL3.txt	0.98258	0.00423854	22.8408
rs8070734	T	C	0.01742	0.344334	0.0720349	1.8e-06	5368	CCL3.txt	0.98258	0.00423854	22.8408
rs2302869	T	C	0.01742	0.344334	0.0720349	1.8e-06	5368	CCL3.txt	0.98258	0.00423854	22.8408
rs80053572	T	C	0.01742	0.344334	0.0720349	1.8e-06	5368	CCL3.txt	0.98258	0.00423854	22.8408
rs139881749	T	C	0.01406	0.676359	0.0787867	1.18e-17	5368	CCL3.txt	0.98594	0.013543	73.6694
rs76190126	A	C	0.04942	0.253881	0.0438418	7.4e-09	5368	CCL3.txt	0.95058	0.00620821	33.5214
rs41341749	G	A	0.03678	0.374626	0.0503061	1.11e-13	5368	CCL3.txt	0.96322	0.0102254	55.4361
rs854684	C	T	0.0587	0.206847	0.0407426	3.97e-07	5368	CCL3.txt	0.9413	0.00477868	25.7655
rs9903158	C	T	0.03678	0.374626	0.0503061	1.11e-13	5368	CCL3.txt	0.96322	0.0102254	55.4361
rs72830000	A	G	0.03766	0.371521	0.0497422	9.39e-14	5368	CCL3.txt	0.96234	0.0102852	55.7641
rs9892586	G	A	0.03766	0.371521	0.0497422	9.39e-14	5368	CCL3.txt	0.96234	0.0102852	55.7641
rs10491118	T	G	0.05021	0.255059	0.0435244	4.9e-09	5368	CCL3.txt	0.94979	0.00635673	34.3284
rs12051658	G	A	0.05021	0.255059	0.0435244	4.9e-09	5368	CCL3.txt	0.94979	0.00635673	34.3284
rs72831703	G	A	0.05021	0.255059	0.0435244	4.9e-09	5368	CCL3.txt	0.94979	0.00635673	34.3284
rs9899684	A	G	0.0503	0.257195	0.0434895	3.55e-09	5368	CCL3.txt	0.9497	0.00647326	34.9618
rs862821	C	T	0.08071	0.21707	0.0346376	3.97e-10	5368	CCL3.txt	0.91929	0.00726316	39.2593
rs854685	T	C	0.08062	0.2181	0.0346511	3.34e-10	5368	CCL3.txt	0.91938	0.00732607	39.6018
rs72831705	T	C	0.06816	0.271544	0.0374067	4.45e-13	5368	CCL3.txt	0.93184	0.00972135	52.6768
rs12150434	T	G	0.06816	0.271544	0.0374067	4.45e-13	5368	CCL3.txt	0.93184	0.00972135	52.6768
rs56368570	A	G	0.03757	0.374088	0.0497936	6.74e-14	5368	CCL3.txt	0.96243	0.0104051	56.4207
rs8080299	C	T	0.06825	0.273833	0.0373833	2.74e-13	5368	CCL3.txt	0.93175	0.00989656	53.6358
rs8080997	C	T	0.06825	0.273833	0.0373833	2.74e-13	5368	CCL3.txt	0.93175	0.00989656	53.6358
rs854690	G	T	0.1433	0.125993	0.027107	3.43e-06	5368	CCL3.txt	0.8567	0.00400842	21.5957
rs854692	T	C	0.1433	0.125993	0.027107	3.43e-06	5368	CCL3.txt	0.8567	0.00400842	21.5957
rs41439447	C	T	0.06833	0.275675	0.0373599	1.84e-13	5368	CCL3.txt	0.93167	0.0100413	54.4279
rs41356845	C	G	0.06833	0.275675	0.0373599	1.84e-13	5368	CCL3.txt	0.93167	0.0100413	54.4279
rs864104	T	C	0.1436	0.125037	0.0270979	4.04e-06	5368	CCL3.txt	0.8564	0.0039507	21.2835
rs860556	G	T	0.135	0.135397	0.0276888	1.04e-06	5368	CCL3.txt	0.865	0.00443473	23.9028
rs854627	T	C	0.1265	0.150785	0.0284128	1.16e-07	5368	CCL3.txt	0.8735	0.00521919	28.1531
rs1719175	T	C	0.1301	0.141883	0.0281075	4.62e-07	5368	CCL3.txt	0.8699	0.00472441	25.4715
rs2735484	C	A	0.1303	0.143269	0.0280945	3.52e-07	5368	CCL3.txt	0.8697	0.00482115	25.9956
rs7222922	T	C	0.08487	0.177725	0.0339894	1.77e-07	5368	CCL3.txt	0.91513	0.00506747	27.3305
rs1617208	G	T	0.1322	0.146319	0.0278758	1.59e-07	5368	CCL3.txt	0.8678	0.00510635	27.5413
rs1003645	C	T	0.1322	0.146511	0.0278702	1.52e-07	5368	CCL3.txt	0.8678	0.00512174	27.6248
rs1719204	C	G	0.1298	0.146111	0.028244	2.39e-07	5368	CCL3.txt	0.8702	0.00496068	26.7517
rs7222703	G	A	0.1066	0.19702	0.0307124	1.53e-10	5368	CCL3.txt	0.8934	0.00760788	41.1369
rs1719206	T	A	0.1293	0.14737	0.0283436	2.07e-07	5368	CCL3.txt	0.8707	0.00501088	27.0238
rs9897400	G	T	0.1191	0.168127	0.0292834	9.91e-09	5368	CCL3.txt	0.8809	0.00610324	32.9511
rs8073923	A	G	0.1191	0.168127	0.0292834	9.91e-09	5368	CCL3.txt	0.8809	0.00610324	32.9511
rs8075916	C	A	0.1191	0.168127	0.0292834	9.91e-09	5368	CCL3.txt	0.8809	0.00610324	32.9511
rs1719208	A	G	0.1293	0.14737	0.0283436	2.07e-07	5368	CCL3.txt	0.8707	0.00501088	27.0238
rs854655	C	A	0.1294	0.145765	0.0283398	2.79e-07	5368	CCL3.txt	0.8706	0.00490417	26.4455
rs854656	C	A	0.1294	0.145765	0.0283398	2.79e-07	5368	CCL3.txt	0.8706	0.00490417	26.4455
rs9908216	C	A	0.1192	0.166395	0.0292786	1.39e-08	5368	CCL3.txt	0.8808	0.00598084	32.2863
rs861273	G	A	0.1294	0.145765	0.0283398	2.79e-07	5368	CCL3.txt	0.8706	0.00490417	26.4455
rs860559	C	T	0.1294	0.145765	0.0283398	2.79e-07	5368	CCL3.txt	0.8706	0.00490417	26.4455
rs6505500	A	C	0.1064	0.197086	0.0307914	1.68e-10	5368	CCL3.txt	0.8936	0.00757423	40.9535
rs6505501	C	T	0.1294	0.145765	0.0283398	2.79e-07	5368	CCL3.txt	0.8706	0.00490417	26.4455
rs7211894	G	A	0.1294	0.145765	0.0283398	2.79e-07	5368	CCL3.txt	0.8706	0.00490417	26.4455
rs7211942	G	A	0.1063	0.198019	0.0308296	1.45e-10	5368	CCL3.txt	0.8937	0.00762677	41.2398
rs8073184	T	C	0.1294	0.145765	0.0283398	2.79e-07	5368	CCL3.txt	0.8706	0.00490417	26.4455
rs7208039	T	C	0.1188	0.167047	0.0293304	1.3e-08	5368	CCL3.txt	0.8812	0.00600638	32.425
rs6505502	C	T	0.1188	0.167047	0.0293304	1.3e-08	5368	CCL3.txt	0.8812	0.00600638	32.425
rs6505503	T	C	0.1188	0.167047	0.0293304	1.3e-08	5368	CCL3.txt	0.8812	0.00600638	32.425
rs66967287	T	C	0.06188	0.324427	0.0387974	7.78e-17	5368	CCL3.txt	0.93812	0.0128587	69.8983
rs77867003	T	A	0.02122	0.35118	0.0659385	1.05e-07	5368	CCL3.txt	0.97878	0.0052563	28.3543
rs117759380	G	A	0.01795	0.438131	0.0714243	9.17e-10	5368	CCL3.txt	0.98205	0.00696097	37.6144
rs67943086	G	A	0.08796	0.436996	0.0330916	3.32e-39	5368	CCL3.txt	0.91204	0.0314646	174.324
rs56675286	A	C	0.03156	0.468449	0.0539453	5.01e-18	5368	CCL3.txt	0.96844	0.0138531	75.3799
rs712046	T	C	0.4314	0.0917521	0.0190608	1.52e-06	5368	CCL3.txt	0.5686	0.004298	23.1626
rs712045	C	T	0.4316	0.0928882	0.0190571	1.12e-06	5368	CCL3.txt	0.5684	0.00440633	23.749
rs58231636	T	C	0.03739	0.488287	0.0495257	9.75e-23	5368	CCL3.txt	0.96261	0.0177862	97.1689
rs854679	T	G	0.4316	0.0928882	0.0190571	1.12e-06	5368	CCL3.txt	0.5684	0.00440633	23.749
rs854678	C	T	0.4316	0.0928882	0.0190571	1.12e-06	5368	CCL3.txt	0.5684	0.00440633	23.749
rs854677	T	C	0.4315	0.0928882	0.0190571	1.12e-06	5368	CCL3.txt	0.5685	0.00440633	23.749
rs854676	G	C	0.4314	0.0924184	0.0190628	1.28e-06	5368	CCL3.txt	0.5686	0.00435947	23.4953
rs854674	C	T	0.431	0.0929064	0.0190545	1.11e-06	5368	CCL3.txt	0.569	0.00440925	23.7648
rs854673	A	G	0.4305	0.0928693	0.0190442	1.11e-06	5368	CCL3.txt	0.5695	0.00441049	23.7715
rs854672	T	C	0.4305	0.0928693	0.0190442	1.11e-06	5368	CCL3.txt	0.5695	0.00441049	23.7715
rs854671	T	C	0.4305	0.0928693	0.0190442	1.11e-06	5368	CCL3.txt	0.5695	0.00441049	23.7715
rs854669	A	G	0.4305	0.0928693	0.0190442	1.11e-06	5368	CCL3.txt	0.5695	0.00441049	23.7715
rs854668	T	C	0.4305	0.0928693	0.0190442	1.11e-06	5368	CCL3.txt	0.5695	0.00441049	23.7715
rs854667	C	T	0.4361	0.0885974	0.0190613	3.43e-06	5368	CCL3.txt	0.5639	0.00400848	21.5961
rs9898073	T	A	0.0381	0.492993	0.0490939	1.61e-23	5368	CCL3.txt	0.9619	0.0184387	100.801
rs2735477	G	T	0.4253	0.0920622	0.0190724	1.42e-06	5368	CCL3.txt	0.5747	0.00432174	23.2911
rs2735476	C	T	0.04208	0.535701	0.0463143	1.4e-30	5368	CCL3.txt	0.95792	0.0243171	133.737
rs854645	T	G	0.4094	0.120419	0.0191835	3.72e-10	5368	CCL3.txt	0.5906	0.00728695	39.3888
rs854643	G	A	0.08929	0.663998	0.0321407	2.69e-91	5368	CCL3.txt	0.91071	0.073652	426.639
rs9893947	T	C	0.08929	0.663998	0.0321407	2.69e-91	5368	CCL3.txt	0.91071	0.073652	426.639
rs62079688	A	C	0.4386	-0.139402	0.0188652	1.7e-13	5368	CCL3.txt	0.5614	0.0100695	54.5825
rs9895246	A	G	0.09035	0.664584	0.0320054	3.54e-92	5368	CCL3.txt	0.90965	0.074351	431.014
rs972317	G	T	0.09035	0.664584	0.0320054	3.54e-92	5368	CCL3.txt	0.90965	0.074351	431.014
rs9904601	A	G	0.09035	0.664584	0.0320054	3.54e-92	5368	CCL3.txt	0.90965	0.074351	431.014
rs9913302	G	A	0.09035	0.664584	0.0320054	3.54e-92	5368	CCL3.txt	0.90965	0.074351	431.014
rs854638	C	A	0.09167	0.650838	0.0317794	8.28e-90	5368	CCL3.txt	0.90833	0.0724718	419.269
rs854636	G	T	0.09105	0.661554	0.031888	5.06e-92	5368	CCL3.txt	0.90895	0.074228	430.243
rs11653647	C	G	0.4392	-0.137668	0.0188669	3.38e-13	5368	CCL3.txt	0.5608	0.00982123	53.2235
rs56683451	C	T	0.08876	0.675096	0.0322851	2.12e-93	5368	CCL3.txt	0.91124	0.0753193	437.084
rs854632	T	C	0.08876	0.675096	0.0322851	2.12e-93	5368	CCL3.txt	0.91124	0.0753193	437.084
rs11080371	C	T	0.4359	-0.136449	0.0189153	6.2e-13	5368	CCL3.txt	0.5641	0.0096009	52.0179
rs56147931	A	C	0.08876	0.675096	0.0322851	2.12e-93	5368	CCL3.txt	0.91124	0.0753193	437.084
rs35871176	T	C	0.4364	-0.136327	0.0189143	6.48e-13	5368	CCL3.txt	0.5636	0.00958491	51.9304
rs143612763	T	C	0.05994	0.526516	0.0393189	3.01e-40	5368	CCL3.txt	0.94006	0.0323249	179.25
rs58818008	T	A	0.08858	0.67628	0.0323077	1.38e-93	5368	CCL3.txt	0.91142	0.075466	438.005
rs28547426	T	G	0.05976	0.52992	0.0393541	1.14e-40	5368	CCL3.txt	0.94024	0.0326739	181.25
rs72831780	T	C	0.02873	0.849355	0.0549772	1.03e-52	5368	CCL3.txt	0.97127	0.0425704	238.59
rs854461	C	T	0.08655	0.69967	0.032717	1.95e-97	5368	CCL3.txt	0.91345	0.0785088	457.17
rs12452733	A	G	0.04084	0.540078	0.0470443	3.73e-30	5368	CCL3.txt	0.95916	0.0239636	131.746
rs712040	C	T	0.08663	0.699535	0.032707	1.86e-97	5368	CCL3.txt	0.91337	0.0785251	457.273
rs854462	G	A	0.1127	0.657338	0.0289122	2.56e-109	5368	CCL3.txt	0.8873	0.0878366	516.718
rs16971895	A	G	0.02882	0.853431	0.0548823	2.29e-53	5368	CCL3.txt	0.97118	0.0431047	241.719
rs854465	A	G	0.1128	0.65818	0.0289	1.15e-109	5368	CCL3.txt	0.8872	0.0881097	518.48
rs854466	G	A	0.02882	0.853431	0.0548823	2.29e-53	5368	CCL3.txt	0.97118	0.0431047	241.719
rs12449417	A	G	0.08398	0.52778	0.0335814	1.89e-54	5368	CCL3.txt	0.91602	0.0439904	246.914
rs12449418	A	G	0.08398	0.52778	0.0335814	1.89e-54	5368	CCL3.txt	0.91602	0.0439904	246.914
rs60479964	A	G	0.08398	0.52778	0.0335814	1.89e-54	5368	CCL3.txt	0.91602	0.0439904	246.914
rs12450068	A	G	0.08398	0.52778	0.0335814	1.89e-54	5368	CCL3.txt	0.91602	0.0439904	246.914
rs854469	G	A	0.1162	0.670053	0.0284778	1.41e-116	5368	CCL3.txt	0.8838	0.0934901	553.406
rs1467288	A	G	0.08398	0.52778	0.0335814	1.89e-54	5368	CCL3.txt	0.91602	0.0439904	246.914
rs1102934	G	A	0.1162	0.670053	0.0284778	1.41e-116	5368	CCL3.txt	0.8838	0.0934901	553.406
rs144423871	G	A	0.08743	0.545735	0.0329656	4.5e-60	5368	CCL3.txt	0.91257	0.048574	273.955
rs112370170	C	T	0.08743	0.545735	0.0329656	4.5e-60	5368	CCL3.txt	0.91257	0.048574	273.955
rs2522127	G	T	0.08743	0.545735	0.0329656	4.5e-60	5368	CCL3.txt	0.91257	0.048574	273.955
rs58843379	T	A	0.02882	0.853431	0.0548823	2.29e-53	5368	CCL3.txt	0.97118	0.0431047	241.719
rs62079696	T	C	0.08743	0.545735	0.0329656	4.5e-60	5368	CCL3.txt	0.91257	0.048574	273.955
rs72831786	C	T	0.02873	0.849355	0.0549772	1.03e-52	5368	CCL3.txt	0.97127	0.0425704	238.59
rs1967293	T	A	0.08398	0.52778	0.0335814	1.89e-54	5368	CCL3.txt	0.91602	0.0439904	246.914
rs2015086	G	A	0.1162	0.670053	0.0284778	1.41e-116	5368	CCL3.txt	0.8838	0.0934901	553.406
rs2015070	T	C	0.08398	0.52778	0.0335814	1.89e-54	5368	CCL3.txt	0.91602	0.0439904	246.914
rs2015052	G	T	0.03227	0.85713	0.0520205	1.54e-59	5368	CCL3.txt	0.96773	0.0481399	271.383
rs2840162	G	A	0.08398	0.52778	0.0335814	1.89e-54	5368	CCL3.txt	0.91602	0.0439904	246.914
rs712042	G	A	0.1162	0.670053	0.0284778	1.41e-116	5368	CCL3.txt	0.8838	0.0934901	553.406
rs62079697	C	T	0.08398	0.52778	0.0335814	1.89e-54	5368	CCL3.txt	0.91602	0.0439904	246.914
rs8076004	C	A	0.2237	0.195692	0.0226764	8e-18	5368	CCL3.txt	0.7763	0.0136836	74.4451
rs11080372	G	A	0.4288	-0.12142	0.0193139	3.5e-10	5368	CCL3.txt	0.5712	0.00730874	39.5074
rs60516659	A	G	0.1057	0.200219	0.0308221	8.99e-11	5368	CCL3.txt	0.8943	0.00779961	42.1817
rs12950560	C	T	0.4319	-0.124361	0.0192663	1.18e-10	5368	CCL3.txt	0.5681	0.00770196	41.6495
rs8073437	T	C	0.2666	0.114141	0.0213879	9.86e-08	5368	CCL3.txt	0.7334	0.0052776	28.4699
rs1614133	C	T	0.432	-0.124303	0.0192692	1.21e-10	5368	CCL3.txt	0.568	0.00769254	41.5981
rs7220779	A	G	0.2666	0.114141	0.0213879	9.86e-08	5368	CCL3.txt	0.7334	0.0052776	28.4699
rs9747571	T	A	0.4319	-0.124361	0.0192663	1.18e-10	5368	CCL3.txt	0.5681	0.00770196	41.6495
rs11657962	C	T	0.2667	0.113901	0.0213886	1.05e-07	5368	CCL3.txt	0.7333	0.0052552	28.3484
rs11651881	A	G	0.2668	0.115026	0.0213885	7.85e-08	5368	CCL3.txt	0.7332	0.00535902	28.9114
rs1851504	A	G	0.2669	0.115596	0.0213883	6.78e-08	5368	CCL3.txt	0.7331	0.00541207	29.1992
rs12452320	A	C	0.08646	0.241244	0.0336516	8.59e-13	5368	CCL3.txt	0.91354	0.00948311	51.3736
rs1634492	A	C	0.4339	-0.112148	0.0192664	6.19e-09	5368	CCL3.txt	0.5661	0.00627244	33.8704
rs62079738	A	G	0.0229	0.497076	0.0627757	2.91e-15	5368	CCL3.txt	0.9771	0.0115453	62.6759
rs4795205	T	C	0.1216	-0.139243	0.0292344	1.96e-06	5368	CCL3.txt	0.8784	0.00420837	22.6776
rs117494398	G	A	0.1213	-0.142102	0.029214	1.18e-06	5368	CCL3.txt	0.8787	0.0043883	23.6514
rs141875197	G	T	0.1213	-0.142102	0.029214	1.18e-06	5368	CCL3.txt	0.8787	0.0043883	23.6514
rs147535415	G	A	0.1213	-0.142102	0.029214	1.18e-06	5368	CCL3.txt	0.8787	0.0043883	23.6514
rs2102880	A	G	0.1215	-0.142575	0.0292	1.08e-06	5368	CCL3.txt	0.8785	0.00442165	23.8319
rs150699618	T	C	0.1215	-0.142575	0.0292	1.08e-06	5368	CCL3.txt	0.8785	0.00442165	23.8319
rs4794755	C	T	0.1256	-0.132287	0.0287628	4.34e-06	5368	CCL3.txt	0.8744	0.00392511	21.1451
rs1051849	C	T	0.1216	-0.146544	0.0291654	5.21e-07	5368	CCL3.txt	0.8784	0.00468112	25.237
rs79356259	T	C	0.1218	-0.145059	0.0291552	6.71e-07	5368	CCL3.txt	0.8782	0.00459036	24.7455
rs2186914	G	C	0.06736	0.179842	0.0376533	1.83e-06	5368	CCL3.txt	0.93264	0.00423177	22.8042
rs7243448	A	C	0.0602	0.184056	0.0392692	2.84e-06	5368	CCL3.txt	0.9398	0.00407577	21.9601
rs8082834	C	T	0.05994	0.186897	0.0393379	2.08e-06	5368	CCL3.txt	0.94006	0.00418743	22.5642
rs2902838	G	T	0.06002	0.186199	0.0393797	2.32e-06	5368	CCL3.txt	0.93998	0.00414756	22.3485
rs62131833	T	C	0.07329	0.173046	0.0367184	2.51e-06	5368	CCL3.txt	0.92671	0.0041205	22.2021
rs62131840	T	C	0.06948	0.179793	0.0374401	1.61e-06	5368	CCL3.txt	0.93052	0.00427757	23.0521
rs62129060	T	C	0.06922	0.171621	0.0375014	4.84e-06	5368	CCL3.txt	0.93078	0.00388635	20.9355
rs62129066	C	T	0.06789	0.18166	0.0378658	1.65e-06	5368	CCL3.txt	0.93211	0.00426927	23.0071
rs7255051	G	A	0.06559	0.182178	0.038468	2.24e-06	5368	CCL3.txt	0.93441	0.00416073	22.4198
rs7248790	C	T	0.06011	0.199524	0.0398592	5.74e-07	5368	CCL3.txt	0.93989	0.0046462	25.0479
rs80351996	C	A	0.01264	-0.431958	0.0856976	4.8e-07	5364	CCL7.txt	0.98736	0.00471417	25.3971
rs116157232	G	A	0.04783	-0.20765	0.0448932	3.83e-06	5364	CCL7.txt	0.95217	0.0039727	21.3866
rs35373323	A	G	0.02422	-0.288571	0.0617612	3.05e-06	5364	CCL7.txt	0.97578	0.00405342	21.8229
rs34540379	T	G	0.01441	-0.415409	0.0805236	2.57e-07	5364	CCL7.txt	0.98559	0.00493705	26.6038
rs116658575	A	T	0.01591	0.363465	0.0755765	1.56e-06	5364	CCL7.txt	0.98409	0.00429333	23.1201
rs138379253	T	C	0.01591	0.363465	0.0755765	1.56e-06	5364	CCL7.txt	0.98409	0.00429333	23.1201
rs145576196	C	T	0.013	0.394811	0.0838179	2.54e-06	5364	CCL7.txt	0.987	0.0041193	22.1791
rs2228467	C	T	0.05843	0.230099	0.0402005	1.1e-08	5364	CCL7.txt	0.94157	0.00607062	32.7495
rs2229593	T	C	0.04181	0.221411	0.0469889	2.52e-06	5364	CCL7.txt	0.95819	0.00412216	22.1945
rs4854791	T	C	0.2375	-0.102012	0.0221717	4.3e-06	5364	CCL7.txt	0.7625	0.00393102	21.1613
rs112386922	A	G	0.01954	0.338439	0.0688696	9.18e-07	5364	CCL7.txt	0.98046	0.00448194	24.1404
rs74583058	T	C	0.05569	-0.196001	0.0413987	2.25e-06	5364	CCL7.txt	0.94431	0.00416144	22.4069
rs10234811	C	A	0.4338	0.0888831	0.0191463	3.53e-06	5364	CCL7.txt	0.5662	0.00400164	21.543
rs2355097	C	T	0.4304	0.0875641	0.0191102	4.71e-06	5364	CCL7.txt	0.5696	0.00389885	20.9875
rs12530816	A	T	0.421	0.091224	0.0191588	1.97e-06	5364	CCL7.txt	0.579	0.00420883	22.6631
rs7786872	G	C	0.1875	0.114387	0.0245697	3.31e-06	5364	CCL7.txt	0.8125	0.00402452	21.6666
rs79487346	C	T	0.09238	0.163787	0.0331133	7.8e-07	5364	CCL7.txt	0.90762	0.00454035	24.4564
rs28756770	C	A	0.09229	0.163596	0.0331247	8.1e-07	5364	CCL7.txt	0.90771	0.00452671	24.3826
rs75334974	C	T	0.05048	0.222791	0.0438114	3.8e-07	5364	CCL7.txt	0.94952	0.00479782	25.8499
rs139674807	C	T	0.02838	0.299714	0.0572306	1.69e-07	5364	CCL7.txt	0.97162	0.00508691	27.4155
rs12570606	C	T	0.2956	0.0998603	0.0207643	1.56e-06	5364	CCL7.txt	0.7044	0.00429332	23.1201
rs61131022	A	C	0.05393	0.198128	0.0421808	2.7e-06	5364	CCL7.txt	0.94607	0.00409629	22.0546
rs141247753	T	C	0.05675	0.190863	0.0409893	3.3e-06	5364	CCL7.txt	0.94325	0.00402589	21.6741
rs78075490	T	C	0.05587	0.196454	0.0412629	1.98e-06	5364	CCL7.txt	0.94413	0.00420806	22.659
rs1866714	G	A	0.3747	0.0939282	0.0198443	2.27e-06	5364	CCL7.txt	0.6253	0.00415931	22.3954
rs11056714	T	A	0.2501	-0.102198	0.0217758	2.76e-06	5364	CCL7.txt	0.7499	0.00408948	22.0178
rs190335952	A	T	0.01034	-0.437373	0.0936845	3.11e-06	5364	CCL7.txt	0.98966	0.00404686	21.7875
rs1408885	A	T	0.3161	0.0928849	0.0202105	4.41e-06	5364	CCL7.txt	0.6839	0.0039223	21.1142
rs7999110	C	T	0.3161	0.0928849	0.0202105	4.41e-06	5364	CCL7.txt	0.6839	0.0039223	21.1142
rs9522930	T	G	0.3527	0.0977153	0.0196338	6.66e-07	5364	CCL7.txt	0.6473	0.00459649	24.7602
rs1325333	C	A	0.3182	0.0945584	0.0201844	2.87e-06	5364	CCL7.txt	0.6818	0.0040748	21.9385
rs2350557	A	G	0.3181	0.0946655	0.0201913	2.82e-06	5364	CCL7.txt	0.6819	0.00408122	21.9732
rs530411404	G	A	0.01865	-0.330094	0.070518	2.93e-06	5364	CCL7.txt	0.98135	0.00406833	21.9035
rs184807759	G	A	0.01874	-0.332431	0.0703121	2.33e-06	5364	CCL7.txt	0.98126	0.00415	22.345
rs1132639	A	T	0.2807	-0.0999201	0.0216219	3.9e-06	5364	CCL7.txt	0.7193	0.00396555	21.3479
rs118028692	A	C	0.03315	0.249729	0.0536763	3.36e-06	5364	CCL7.txt	0.96685	0.00401916	21.6377
rs12051635	T	G	0.2097	-0.122182	0.0236254	2.4e-07	5364	CCL7.txt	0.7903	0.00496144	26.7359
rs7210009	T	C	0.211	-0.12078	0.023587	3.15e-07	5364	CCL7.txt	0.789	0.0048645	26.2109
rs1979207	T	A	0.21	-0.12249	0.0236246	2.24e-07	5364	CCL7.txt	0.79	0.00498669	26.8726
rs60460098	T	A	0.2113	-0.123918	0.023588	1.55e-07	5364	CCL7.txt	0.7887	0.00511881	27.5883
rs417042	G	A	0.2129	-0.121766	0.023559	2.44e-07	5364	CCL7.txt	0.7871	0.00495555	26.704
rs6505256	T	C	0.2071	-0.126798	0.0237304	9.51e-08	5364	CCL7.txt	0.7929	0.00529445	28.5399
rs181222655	A	G	0.01193	-0.422494	0.086857	1.18e-06	5364	CCL7.txt	0.98807	0.00439169	23.6521
rs117423385	A	G	0.01185	-0.439142	0.0882134	6.62e-07	5364	CCL7.txt	0.98815	0.00459886	24.773
rs147903876	C	G	0.01185	-0.439142	0.0882134	6.62e-07	5364	CCL7.txt	0.98815	0.00459886	24.773
rs74895717	T	C	0.0175	0.331813	0.0715288	3.59e-06	5364	CCL7.txt	0.9825	0.00399574	21.5111
rs117400321	T	C	0.01556	0.349761	0.0757102	3.93e-06	5364	CCL7.txt	0.98444	0.00396297	21.334
rs142483718	A	G	0.01609	-0.360329	0.0748006	1.5e-06	5364	CCL7.txt	0.98391	0.00430749	23.1967
rs150848093	A	G	0.01176	0.41025	0.0878611	3.1e-06	5364	CCL7.txt	0.98824	0.00404812	21.7943
rs187843934	G	A	0.0114	-0.410083	0.0897022	4.95e-06	5364	CCL7.txt	0.9886	0.00388114	20.8918
rs931795	A	G	0.0259	-0.305779	0.060093	3.73e-07	5364	CCL7.txt	0.9741	0.00480383	25.8825
rs1504580	A	T	0.0305	-0.321993	0.0553817	6.45e-09	5364	CCL7.txt	0.9695	0.00626244	33.7908
rs12941035	T	C	0.435	0.0942427	0.0192561	1.02e-06	5364	CCL7.txt	0.565	0.00444565	23.944
rs4795800	T	C	0.2207	-0.109568	0.0230025	1.95e-06	5364	CCL7.txt	0.7793	0.00421207	22.6806
rs35377955	G	A	0.4349	0.0937712	0.0192539	1.15e-06	5364	CCL7.txt	0.5651	0.00440247	23.7104
rs56056763	T	A	0.4272	0.0950204	0.0192812	8.55e-07	5364	CCL7.txt	0.5728	0.00450728	24.2775
rs8068494	C	G	0.4978	0.104533	0.0191628	5.12e-08	5364	CCL7.txt	0.5022	0.00551693	29.7459
rs8074314	C	T	0.4978	0.104533	0.0191628	5.12e-08	5364	CCL7.txt	0.5022	0.00551693	29.7459
rs8076035	T	C	0.4978	0.104533	0.0191628	5.12e-08	5364	CCL7.txt	0.5022	0.00551693	29.7459
rs12952276	G	A	0.4976	0.104553	0.0191557	5.03e-08	5364	CCL7.txt	0.5024	0.0055231	29.7793
rs9896195	C	T	0.4976	0.104553	0.0191557	5.03e-08	5364	CCL7.txt	0.5024	0.0055231	29.7793
rs12938023	C	T	0.4976	0.104553	0.0191557	5.03e-08	5364	CCL7.txt	0.5024	0.0055231	29.7793
rs9899325	T	C	0.4976	0.104553	0.0191557	5.03e-08	5364	CCL7.txt	0.5024	0.0055231	29.7793
rs725276	A	T	0.4975	0.104925	0.0191519	4.48e-08	5364	CCL7.txt	0.5025	0.00556445	30.0035
rs1013626	C	T	0.4955	-0.101949	0.0191504	1.06e-07	5364	CCL7.txt	0.5045	0.00525573	28.3301
rs28526295	C	G	0.4975	0.104925	0.0191519	4.48e-08	5364	CCL7.txt	0.5025	0.00556445	30.0035
rs12939460	A	G	0.4975	0.104925	0.0191519	4.48e-08	5364	CCL7.txt	0.5025	0.00556445	30.0035
rs9908788	C	T	0.4962	-0.099426	0.0191749	2.24e-07	5364	CCL7.txt	0.5038	0.00498739	26.8764
rs4461123	T	C	0.4989	0.107272	0.0191387	2.19e-08	5364	CCL7.txt	0.5011	0.00582268	31.4041
rs4638632	T	C	0.4941	-0.104163	0.0191351	5.45e-08	5364	CCL7.txt	0.5059	0.00549394	29.6213
rs4461124	T	C	0.499	0.107312	0.0191312	2.13e-08	5364	CCL7.txt	0.501	0.00583154	31.4521
rs7221944	T	C	0.494	-0.104354	0.0191312	5.13e-08	5364	CCL7.txt	0.506	0.00551623	29.7421
rs892598	G	T	0.499	0.107312	0.0191312	2.13e-08	5364	CCL7.txt	0.501	0.00583154	31.4521
rs4795805	A	C	0.494	-0.104354	0.0191312	5.13e-08	5364	CCL7.txt	0.506	0.00551623	29.7421
rs4795807	T	C	0.4985	0.107162	0.0191239	2.2e-08	5364	CCL7.txt	0.5015	0.00581976	31.3882
rs6505351	C	G	0.4945	-0.104282	0.0191306	5.23e-08	5364	CCL7.txt	0.5055	0.00550901	29.7029
rs6505352	G	A	0.4985	0.107162	0.0191239	2.2e-08	5364	CCL7.txt	0.5015	0.00581976	31.3882
rs8065845	G	A	0.4945	-0.104282	0.0191306	5.23e-08	5364	CCL7.txt	0.5055	0.00550901	29.7029
rs7215444	A	T	0.4943	-0.104636	0.0191233	4.66e-08	5364	CCL7.txt	0.5057	0.00555048	29.9278
rs12950013	T	C	0.4987	0.107511	0.0191164	1.96e-08	5364	CCL7.txt	0.5013	0.00586208	31.6178
rs7224916	T	C	0.4942	-0.104288	0.019132	5.23e-08	5364	CCL7.txt	0.5058	0.00550884	29.702
rs9899014	A	G	0.4989	0.107164	0.0191249	2.21e-08	5364	CCL7.txt	0.5011	0.00581937	31.3861
rs1434585	A	G	0.494	-0.103977	0.0191221	5.64e-08	5364	CCL7.txt	0.506	0.00548185	29.5557
rs3859281	C	T	0.4939	-0.102713	0.0191312	8.26e-08	5364	CCL7.txt	0.5061	0.00534503	28.8141
rs7217250	C	G	0.4938	-0.102998	0.0191279	7.57e-08	5364	CCL7.txt	0.5062	0.00537642	28.9842
rs7217814	A	G	0.4938	-0.102998	0.0191279	7.57e-08	5364	CCL7.txt	0.5062	0.00537642	28.9842
rs9904241	C	G	0.4939	-0.103726	0.0191164	6.02e-08	5364	CCL7.txt	0.5061	0.0054588	29.4307
rs2043474	C	T	0.4939	-0.103726	0.0191164	6.02e-08	5364	CCL7.txt	0.5061	0.0054588	29.4307
rs4363900	A	G	0.4939	-0.103726	0.0191164	6.02e-08	5364	CCL7.txt	0.5061	0.0054588	29.4307
rs964459	C	T	0.4939	-0.103726	0.0191164	6.02e-08	5364	CCL7.txt	0.5061	0.0054588	29.4307
rs8080786	T	C	0.4989	0.106643	0.0191054	2.5e-08	5364	CCL7.txt	0.5011	0.00577495	31.1452
rs1369109	C	T	0.4941	-0.104026	0.0191159	5.51e-08	5364	CCL7.txt	0.5059	0.00549053	29.6028
rs2043473	A	G	0.4942	-0.103773	0.0191125	5.9e-08	5364	CCL7.txt	0.5058	0.00546594	29.4694
rs2043472	T	A	0.494	-0.103953	0.0191056	5.53e-08	5364	CCL7.txt	0.506	0.00548875	29.5931
rs6505356	G	A	0.494	-0.103953	0.0191056	5.53e-08	5364	CCL7.txt	0.506	0.00548875	29.5931
rs919984	G	T	0.4941	-0.103564	0.0191026	6.17e-08	5364	CCL7.txt	0.5059	0.00544968	29.3813
rs919983	C	T	0.4942	-0.102967	0.0190996	7.3e-08	5364	CCL7.txt	0.5058	0.00538905	29.0526
rs4795808	T	C	0.4942	-0.102967	0.0190996	7.3e-08	5364	CCL7.txt	0.5058	0.00538905	29.0526
rs4550494	A	G	0.4942	-0.102967	0.0190996	7.3e-08	5364	CCL7.txt	0.5058	0.00538905	29.0526
rs75241603	G	A	0.02988	-0.256804	0.0555486	3.87e-06	5364	CCL7.txt	0.97012	0.00396864	21.3646
rs72814910	G	A	0.04968	-0.223696	0.044273	4.5e-07	5364	CCL7.txt	0.95032	0.00473683	25.5198
rs73988958	A	C	0.02466	0.374247	0.0616304	1.35e-09	5364	CCL7.txt	0.97534	0.00682751	36.8608
rs138595542	C	G	0.01414	0.653663	0.0802862	4.81e-16	5364	CCL7.txt	0.98586	0.0122068	66.2619
rs78845120	G	A	0.0137	0.664822	0.0813307	3.68e-16	5364	CCL7.txt	0.9863	0.0123037	66.7944
rs36105864	T	C	0.4447	0.0872334	0.0190328	4.68e-06	5364	CCL7.txt	0.5553	0.00390098	20.999
rs75365264	G	A	0.013	-0.398617	0.0838421	2.04e-06	5364	CCL7.txt	0.987	0.00419636	22.5957
rs139592169	T	C	0.013	-0.390676	0.0838166	3.22e-06	5364	CCL7.txt	0.987	0.00403394	21.7176
rs116995598	A	G	0.01459	-0.3686	0.0792663	3.4e-06	5364	CCL7.txt	0.98541	0.00401511	21.6158
rs149693385	A	G	0.02793	-0.704498	0.0568432	8.45e-35	5364	CCL7.txt	0.97207	0.0278389	153.547
rs1003916	T	C	0.1537	-0.167229	0.0264891	2.95e-10	5364	CCL7.txt	0.8463	0.00737539	39.8407
rs77563125	G	A	0.01971	-0.358347	0.0682186	1.55e-07	5364	CCL7.txt	0.98029	0.00511782	27.5829
rs763781	T	C	0.2535	-0.162198	0.02214	2.72e-13	5364	CCL7.txt	0.7465	0.00990657	53.6505
rs9911364	C	T	0.2579	-0.16878	0.0220081	2.05e-14	5364	CCL7.txt	0.7421	0.0108456	58.7915
rs56187645	A	C	0.2542	-0.164596	0.0221053	1.12e-13	5364	CCL7.txt	0.7458	0.0102304	55.4222
rs76103505	A	G	0.2546	-0.164733	0.0220832	1.01e-13	5364	CCL7.txt	0.7454	0.0102675	55.6257
rs17250931	A	G	0.2577	-0.169959	0.0219849	1.27e-14	5364	CCL7.txt	0.7423	0.0110189	59.7417
rs56100356	A	G	0.2577	-0.169959	0.0219849	1.27e-14	5364	CCL7.txt	0.7423	0.0110189	59.7417
rs17250938	T	G	0.2577	-0.169959	0.0219849	1.27e-14	5364	CCL7.txt	0.7423	0.0110189	59.7417
rs8077171	C	T	0.2578	-0.170221	0.0219737	1.12e-14	5364	CCL7.txt	0.7422	0.0110637	59.9871
rs2368698	G	T	0.2586	-0.168923	0.0219658	1.74e-14	5364	CCL7.txt	0.7414	0.0109052	59.1182
rs3744510	A	C	0.2585	-0.169379	0.0219772	1.53e-14	5364	CCL7.txt	0.7415	0.0109522	59.3762
rs8069624	C	T	0.3672	-0.274742	0.0196597	1.28e-43	5364	CCL7.txt	0.6328	0.0351299	195.225
rs8082670	A	G	0.2577	-0.17068	0.0219851	9.84e-15	5364	CCL7.txt	0.7423	0.0111114	60.2485
rs17784068	C	T	0.07364	0.205704	0.0363882	1.66e-08	5364	CCL7.txt	0.92636	0.00592237	31.945
rs1078169	A	C	0.367	-0.273767	0.0196711	2.81e-43	5364	CCL7.txt	0.633	0.0348506	193.617
rs2368697	A	G	0.2572	-0.170159	0.0220052	1.25e-14	5364	CCL7.txt	0.7428	0.0110244	59.7719
rs758292	T	G	0.2572	-0.170159	0.0220052	1.25e-14	5364	CCL7.txt	0.7428	0.0110244	59.7719
rs2005314	T	C	0.2002	0.344477	0.0234129	4.56e-48	5364	CCL7.txt	0.7998	0.0387917	216.395
rs10512462	G	A	0.07514	-0.560977	0.0357539	2.82e-54	5364	CCL7.txt	0.92486	0.04388	246.083
rs4795881	T	G	0.1111	-0.309745	0.02992	7e-25	5364	CCL7.txt	0.8889	0.0195887	107.133
rs4795882	G	T	0.2139	-0.460538	0.0224834	7.77e-90	5364	CCL7.txt	0.7861	0.0725456	419.416
rs4795883	T	C	0.2671	-0.247453	0.0213121	8.46e-31	5364	CCL7.txt	0.7329	0.0245168	134.763
rs56024423	T	C	0.1468	0.153616	0.0269836	1.32e-08	5364	CCL7.txt	0.8532	0.00600576	32.3975
rs2079663	G	A	0.2537	0.18211	0.0219332	1.27e-16	5364	CCL7.txt	0.7463	0.012689	68.9131
rs2079662	T	C	0.09821	-0.575344	0.031022	1.8e-74	5364	CCL7.txt	0.90179	0.0602607	343.838
rs2003533	A	G	0.09821	-0.575344	0.031022	1.8e-74	5364	CCL7.txt	0.90179	0.0602607	343.838
rs740562	C	T	0.1161	0.266106	0.0297752	5.4e-19	5364	CCL7.txt	0.8839	0.0146721	79.8432
rs3038753	T	C	0.09821	-0.575344	0.031022	1.8e-74	5364	CCL7.txt	0.90179	0.0602607	343.838
rs41527847	T	C	0.116	0.266256	0.0297805	5.24e-19	5364	CCL7.txt	0.884	0.0146832	79.9048
rs76369023	A	G	0.1162	0.26671	0.029709	3.77e-19	5364	CCL7.txt	0.8838	0.0148026	80.5639
rs1989313	A	G	0.09821	-0.575344	0.031022	1.8e-74	5364	CCL7.txt	0.90179	0.0602607	343.838
rs7211575	A	G	0.09821	-0.575344	0.031022	1.8e-74	5364	CCL7.txt	0.90179	0.0602607	343.838
rs750289	T	C	0.02979	-0.289996	0.0562598	2.63e-07	5364	CCL7.txt	0.97021	0.00492893	26.5599
rs731971	A	T	0.0983	-0.575498	0.0310109	1.47e-74	5364	CCL7.txt	0.9017	0.0603316	344.268
rs4794990	T	C	0.0983	-0.575498	0.0310109	1.47e-74	5364	CCL7.txt	0.9017	0.0603316	344.268
rs11867166	A	G	0.251	0.202364	0.0219969	5.04e-20	5364	CCL7.txt	0.749	0.015533	84.6022
rs7218501	T	C	0.1635	-0.509702	0.0246701	2.63e-91	5364	CCL7.txt	0.8365	0.0737136	426.706
rs55653410	A	T	0.02687	-0.374304	0.0593773	3.14e-10	5364	CCL7.txt	0.97313	0.00735383	39.7234
rs7217519	A	G	0.2321	0.24823	0.022465	4.42e-28	5364	CCL7.txt	0.7679	0.0222552	122.049
rs12938546	G	T	0.0267	-0.413889	0.0594534	3.77e-12	5364	CCL7.txt	0.9733	0.00895405	48.4454
rs3785907	C	T	0.1818	-0.249173	0.0243965	2.88e-24	5364	CCL7.txt	0.8182	0.0190763	104.276
rs187105011	T	C	0.01538	0.412106	0.0764971	7.46e-08	5364	CCL7.txt	0.98462	0.00538141	29.0112
rs55885098	C	G	0.1657	-0.420944	0.0246733	1.36e-63	5364	CCL7.txt	0.8343	0.0514703	290.959
rs12150657	G	A	0.131	-0.397744	0.0271842	1.45e-47	5364	CCL7.txt	0.869	0.0383786	213.999
rs9915930	A	T	0.444	-0.0987107	0.0190643	2.33e-07	5364	CCL7.txt	0.556	0.00497316	26.7994
rs17614093	G	C	0.4694	0.0941191	0.0187839	5.6e-07	5364	CCL7.txt	0.5306	0.00465873	25.097
rs67272780	A	C	0.2374	0.335283	0.0217779	2.29e-52	5364	CCL7.txt	0.7626	0.0423179	236.935
rs55953307	T	G	0.1311	-0.398324	0.0271777	1.02e-47	5364	CCL7.txt	0.8689	0.038504	214.726
rs56352612	A	G	0.1311	-0.398324	0.0271777	1.02e-47	5364	CCL7.txt	0.8689	0.038504	214.726
rs9747128	G	A	0.3156	-0.161532	0.0203877	2.8e-15	5364	CCL7.txt	0.6844	0.0115675	62.7507
rs142736147	A	G	0.1116	0.267003	0.0302377	1.39e-18	5364	CCL7.txt	0.8884	0.0143278	77.9422
rs11650483	C	A	0.1735	0.264429	0.0249694	5.97e-26	5364	CCL7.txt	0.8265	0.0204798	112.109
rs9899795	T	C	0.3841	-0.158223	0.0195948	8.28e-16	5364	CCL7.txt	0.6159	0.0120094	65.1772
rs7225823	A	G	0.3049	0.259383	0.0202609	5.53e-37	5364	CCL7.txt	0.6951	0.0296487	163.834
rs9907136	C	T	0.3323	-0.2993	0.0197782	1.09e-50	5364	CCL7.txt	0.6677	0.0409444	228.917
rs112362277	C	T	0.06807	-0.249904	0.0374765	2.85e-11	5364	CCL7.txt	0.93193	0.00822156	44.4495
rs9914762	T	G	0.3599	0.0961069	0.0198112	1.26e-06	5364	CCL7.txt	0.6401	0.00436815	23.5248
rs77086916	T	C	0.03713	0.393197	0.0505005	8.25e-15	5364	CCL7.txt	0.96287	0.0111753	60.5992
rs73284280	T	C	0.06807	-0.249904	0.0374765	2.85e-11	5364	CCL7.txt	0.93193	0.00822156	44.4495
rs4794992	G	A	0.1932	-0.533359	0.0226762	1.7e-116	5364	CCL7.txt	0.8068	0.0934934	553.015
rs9903934	T	C	0.2387	0.329788	0.0216676	3.02e-51	5364	CCL7.txt	0.7613	0.0413997	231.572
rs7216682	A	G	0.06807	-0.249904	0.0374765	2.85e-11	5364	CCL7.txt	0.93193	0.00822156	44.4495
rs9911144	C	T	0.2392	0.328253	0.0216721	8.93e-51	5364	CCL7.txt	0.7608	0.0410146	229.326
rs111871576	A	C	0.06807	-0.249904	0.0374765	2.85e-11	5364	CCL7.txt	0.93193	0.00822156	44.4495
rs112571888	C	G	0.06807	-0.249904	0.0374765	2.85e-11	5364	CCL7.txt	0.93193	0.00822156	44.4495
rs112242616	T	C	0.1229	-0.140271	0.0289702	1.32e-06	5364	CCL7.txt	0.8771	0.00435161	23.4353
rs8065802	A	T	0.06807	-0.249904	0.0374765	2.85e-11	5364	CCL7.txt	0.93193	0.00822156	44.4495
rs8080487	T	A	0.06816	-0.249904	0.0374765	2.85e-11	5364	CCL7.txt	0.93184	0.00822156	44.4495
rs114998457	A	C	0.06816	-0.249904	0.0374765	2.85e-11	5364	CCL7.txt	0.93184	0.00822156	44.4495
rs1024613	G	A	0.2363	0.341903	0.0217322	1.49e-54	5364	CCL7.txt	0.7637	0.0441081	247.421
rs2108826	C	T	0.06816	-0.249904	0.0374765	2.85e-11	5364	CCL7.txt	0.93184	0.00822156	44.4495
rs78218183	G	A	0.06816	-0.249904	0.0374765	2.85e-11	5364	CCL7.txt	0.93184	0.00822156	44.4495
rs17542175	C	T	0.06816	-0.249904	0.0374765	2.85e-11	5364	CCL7.txt	0.93184	0.00822156	44.4495
rs8066047	A	G	0.06816	-0.249904	0.0374765	2.85e-11	5364	CCL7.txt	0.93184	0.00822156	44.4495
rs75161959	T	C	0.02237	0.347004	0.064099	6.45e-08	5364	CCL7.txt	0.97763	0.0054339	29.2957
rs77198702	A	C	0.06816	-0.249904	0.0374765	2.85e-11	5364	CCL7.txt	0.93184	0.00822156	44.4495
rs73284292	C	G	0.06816	-0.249904	0.0374765	2.85e-11	5364	CCL7.txt	0.93184	0.00822156	44.4495
rs78082508	T	C	0.06807	-0.251361	0.0374962	2.24e-11	5364	CCL7.txt	0.93193	0.00830824	44.922
rs11657810	G	A	0.06798	-0.250969	0.0375162	2.47e-11	5364	CCL7.txt	0.93202	0.00827381	44.7343
rs77020867	G	A	0.177	-0.135962	0.0249822	5.49e-08	5364	CCL7.txt	0.823	0.00549153	29.6082
rs57910436	C	T	0.06798	-0.250969	0.0375162	2.47e-11	5364	CCL7.txt	0.93202	0.00827381	44.7343
rs76484841	C	T	0.06798	-0.250969	0.0375162	2.47e-11	5364	CCL7.txt	0.93202	0.00827381	44.7343
rs7207653	A	C	0.0678	-0.257241	0.0375475	8.15e-12	5364	CCL7.txt	0.9322	0.00867453	46.9198
rs117814539	T	C	0.03536	-0.710618	0.0505259	3.81e-44	5364	CCL7.txt	0.96464	0.0355654	197.734
rs117940142	C	A	0.0678	-0.257241	0.0375475	8.15e-12	5364	CCL7.txt	0.9322	0.00867453	46.9198
rs72825010	A	G	0.04031	-0.789481	0.0467137	1.82e-62	5364	CCL7.txt	0.95969	0.0505563	285.518
rs79477626	A	C	0.02413	-0.847752	0.0601355	2.43e-44	5364	CCL7.txt	0.97587	0.0357262	198.662
rs1860179	T	C	0.3319	-0.310087	0.0197289	1.87e-54	5364	CCL7.txt	0.6681	0.0440269	246.945
rs12452818	A	G	0.3736	-0.451333	0.0185598	5.45e-124	5364	CCL7.txt	0.6264	0.0992979	591.134
rs12453018	G	C	0.3736	-0.451333	0.0185598	5.45e-124	5364	CCL7.txt	0.6264	0.0992979	591.134
rs17542274	A	G	0.1861	0.280977	0.0241911	8.08e-31	5364	CCL7.txt	0.8139	0.0245332	134.855
rs9891243	G	T	0.2347	0.344291	0.0217745	4.49e-55	5364	CCL7.txt	0.7653	0.044533	249.915
rs9910730	G	C	0.3917	0.180655	0.019118	4.96e-21	5364	CCL7.txt	0.6083	0.0163741	89.2592
rs12945749	A	G	0.3736	-0.451333	0.0185598	5.45e-124	5364	CCL7.txt	0.6264	0.0992979	591.134
rs8066215	T	C	0.1371	0.150212	0.0275294	5.08e-08	5364	CCL7.txt	0.8629	0.0055198	29.7614
rs72825017	T	G	0.04173	-0.770178	0.0458231	8.06e-62	5364	CCL7.txt	0.95827	0.0500304	282.391
rs12449363	A	G	0.3731	-0.45338	0.0185683	6.18e-125	5364	CCL7.txt	0.6269	0.100028	595.962
rs2017180	G	A	0.3731	-0.45338	0.0185683	6.18e-125	5364	CCL7.txt	0.6269	0.100028	595.962
rs2017167	A	G	0.3731	-0.45338	0.0185683	6.18e-125	5364	CCL7.txt	0.6269	0.100028	595.962
rs55891358	A	G	0.1864	0.283709	0.0241895	2.2e-31	5364	CCL7.txt	0.8136	0.0250038	137.509
rs7359592	C	T	0.3731	-0.45338	0.0185683	6.18e-125	5364	CCL7.txt	0.6269	0.100028	595.962
rs72825023	T	G	0.1962	-0.5362	0.0225224	3.61e-119	5364	CCL7.txt	0.8038	0.0955678	566.581
rs7215001	T	C	0.2366	0.341172	0.0217748	3.91e-54	5364	CCL7.txt	0.7634	0.0437638	245.401
rs887074	G	A	0.3731	-0.45338	0.0185683	6.18e-125	5364	CCL7.txt	0.6269	0.100028	595.962
rs12601112	T	C	0.1767	-0.142333	0.0250148	1.34e-08	5364	CCL7.txt	0.8233	0.0059995	32.3635
rs550204763	T	C	0.01308	0.40345	0.0826244	1.08e-06	5364	CCL7.txt	0.98692	0.00442535	23.8342
rs4794993	A	G	0.3731	-0.45338	0.0185683	6.18e-125	5364	CCL7.txt	0.6269	0.100028	595.962
rs56231516	G	C	0.3731	-0.45338	0.0185683	6.18e-125	5364	CCL7.txt	0.6269	0.100028	595.962
rs16969360	C	A	0.196	-0.538249	0.0225168	4.46e-120	5364	CCL7.txt	0.804	0.0962724	571.204
rs887073	G	A	0.196	-0.538249	0.0225168	4.46e-120	5364	CCL7.txt	0.804	0.0962724	571.204
rs79330355	G	A	0.1767	-0.142333	0.0250148	1.34e-08	5364	CCL7.txt	0.8233	0.0059995	32.3635
rs887072	T	C	0.3685	-0.438459	0.018633	1.35e-116	5364	CCL7.txt	0.6315	0.0935702	553.516
rs887071	G	A	0.196	-0.538249	0.0225168	4.46e-120	5364	CCL7.txt	0.804	0.0962724	571.204
rs12601179	C	A	0.3731	-0.45338	0.0185683	6.18e-125	5364	CCL7.txt	0.6269	0.100028	595.962
rs8082450	C	T	0.1373	0.150222	0.0275202	5.01e-08	5364	CCL7.txt	0.8627	0.0055242	29.7853
rs12601658	A	T	0.2191	-0.305959	0.0227625	1.56e-40	5364	CCL7.txt	0.7809	0.0325845	180.603
rs12953237	T	C	0.222	-0.314995	0.0226558	3.38e-43	5364	CCL7.txt	0.778	0.0347844	193.235
rs2368473	C	T	0.3717	0.345064	0.0191025	7.52e-71	5364	CCL7.txt	0.6283	0.0573434	326.18
rs4299196	T	C	0.1378	0.147452	0.027488	8.47e-08	5364	CCL7.txt	0.8622	0.00533584	28.7643
rs77569276	G	C	0.1763	-0.146591	0.0250192	4.93e-09	5364	CCL7.txt	0.8237	0.00635929	34.3167
rs9889846	T	G	0.1378	0.147452	0.027488	8.47e-08	5364	CCL7.txt	0.8622	0.00533584	28.7643
rs57174546	G	A	0.1505	-0.409851	0.0256703	4.28e-56	5364	CCL7.txt	0.8495	0.0453668	254.817
rs9909870	G	A	0.1377	0.147359	0.0274927	8.67e-08	5364	CCL7.txt	0.8623	0.00532733	28.7182
rs9915488	A	G	0.2339	0.346356	0.0217801	1.13e-55	5364	CCL7.txt	0.7661	0.0450225	252.792
rs9896676	T	C	0.1377	0.147359	0.0274927	8.67e-08	5364	CCL7.txt	0.8623	0.00532733	28.7182
rs57826245	G	A	0.1505	-0.409851	0.0256703	4.28e-56	5364	CCL7.txt	0.8495	0.0453668	254.817
rs7216532	A	G	0.2339	0.346356	0.0217801	1.13e-55	5364	CCL7.txt	0.7661	0.0450225	252.792
rs8074891	T	C	0.06825	-0.25745	0.0374476	6.91e-12	5364	CCL7.txt	0.93175	0.00873452	47.2472
rs61578494	C	G	0.04544	-0.748004	0.0439998	3.63e-63	5364	CCL7.txt	0.95456	0.0511243	288.898
rs74483187	A	G	0.1505	-0.409851	0.0256703	4.28e-56	5364	CCL7.txt	0.8495	0.0453668	254.817
rs57723662	C	G	0.1761	-0.146956	0.0250211	4.53e-09	5364	CCL7.txt	0.8239	0.00638983	34.4826
rs56088753	C	A	0.1505	-0.409851	0.0256703	4.28e-56	5364	CCL7.txt	0.8495	0.0453668	254.817
rs2190967	C	T	0.1378	0.14802	0.0274868	7.55e-08	5364	CCL7.txt	0.8622	0.00537727	28.9888
rs12450001	A	G	0.1761	-0.146956	0.0250211	4.53e-09	5364	CCL7.txt	0.8239	0.00638983	34.4826
rs4795889	T	C	0.2341	0.345367	0.0217603	1.81e-55	5364	CCL7.txt	0.7659	0.0448552	251.808
rs56230846	G	A	0.185	0.289106	0.0242637	2.52e-32	5364	CCL7.txt	0.815	0.0257849	141.918
rs9909465	T	C	0.235	0.347394	0.0216933	2.05e-56	5364	CCL7.txt	0.765	0.0456271	256.349
rs9915195	G	T	0.138	0.149009	0.0274315	5.82e-08	5364	CCL7.txt	0.862	0.00547085	29.4961
rs7350892	A	G	0.1375	0.15177	0.0274633	3.43e-08	5364	CCL7.txt	0.8625	0.00566125	30.5284
rs12604063	A	G	0.1519	-0.41276	0.0255816	3.18e-57	5364	CCL7.txt	0.8481	0.046288	260.242
rs2215181	A	G	0.138	0.149009	0.0274315	5.82e-08	5364	CCL7.txt	0.862	0.00547085	29.4961
rs74570285	C	T	0.1516	-0.41504	0.0255846	8.24e-58	5364	CCL7.txt	0.8484	0.0467663	263.064
rs118181103	A	T	0.0541	-0.776868	0.0408223	3.46e-78	5364	CCL7.txt	0.9459	0.0632464	362.024
rs12946932	C	T	0.2349	0.346876	0.0216956	3.04e-56	5364	CCL7.txt	0.7651	0.0454881	255.531
rs28376360	A	G	0.1764	-0.146228	0.0250317	5.47e-09	5364	CCL7.txt	0.8236	0.00632175	34.1129
rs4514724	C	T	0.1383	0.149832	0.0273993	4.75e-08	5364	CCL7.txt	0.8617	0.00554405	29.8929
rs60274937	C	G	0.0686	-0.249181	0.0373373	2.74e-11	5364	CCL7.txt	0.9314	0.00823501	44.5228
rs9906695	T	C	0.234	0.345406	0.0217101	1.01e-55	5364	CCL7.txt	0.766	0.0450632	253.031
rs12453109	T	C	0.1764	-0.1461	0.0250484	5.77e-09	5364	CCL7.txt	0.8236	0.0063024	34.0078
rs1558181	T	A	0.1383	0.149832	0.0273993	4.75e-08	5364	CCL7.txt	0.8617	0.00554405	29.8929
rs4794994	T	G	0.1382	0.149832	0.0273993	4.75e-08	5364	CCL7.txt	0.8618	0.00554405	29.8929
rs4794995	A	G	0.1382	0.149832	0.0273993	4.75e-08	5364	CCL7.txt	0.8618	0.00554405	29.8929
rs11650771	C	T	0.1382	0.149244	0.0273993	5.35e-08	5364	CCL7.txt	0.8618	0.00550086	29.6588
rs10491110	C	T	0.04526	-0.750185	0.0440695	2.52e-63	5364	CCL7.txt	0.95474	0.0512533	289.667
rs11655679	C	A	0.3053	0.220688	0.020108	9.92e-28	5364	CCL7.txt	0.6947	0.0219627	120.409
rs1019113	T	C	0.1401	0.149839	0.0272202	3.87e-08	5364	CCL7.txt	0.8599	0.00561736	30.2904
rs1019112	A	G	0.1401	0.149839	0.0272202	3.87e-08	5364	CCL7.txt	0.8599	0.00561736	30.2904
rs1024612	A	G	0.3744	0.344071	0.0190115	4.19e-71	5364	CCL7.txt	0.6256	0.0575485	327.417
rs11651806	C	G	0.1888	0.280252	0.0240297	4.68e-31	5364	CCL7.txt	0.8112	0.0247307	135.969
rs72825029	C	G	0.04526	-0.750382	0.0440663	2.29e-63	5364	CCL7.txt	0.95474	0.0512859	289.861
rs17652000	A	C	0.2344	0.34472	0.0217101	1.63e-55	5364	CCL7.txt	0.7656	0.0448924	252.027
rs2159220	A	G	0.1401	0.149839	0.0272202	3.87e-08	5364	CCL7.txt	0.8599	0.00561736	30.2904
rs56859429	T	G	0.04526	-0.750382	0.0440663	2.29e-63	5364	CCL7.txt	0.95474	0.0512859	289.861
rs1029720	T	C	0.3746	0.345168	0.0190118	1.57e-71	5364	CCL7.txt	0.6254	0.057893	329.498
rs72825033	A	G	0.04526	-0.750382	0.0440663	2.29e-63	5364	CCL7.txt	0.95474	0.0512859	289.861
rs1029719	T	C	0.3746	0.345168	0.0190118	1.57e-71	5364	CCL7.txt	0.6254	0.057893	329.498
rs67586205	A	G	0.2344	0.34472	0.0217101	1.63e-55	5364	CCL7.txt	0.7656	0.0448924	252.027
rs11654788	T	C	0.1887	0.282517	0.0240895	2.22e-31	5364	CCL7.txt	0.8113	0.0250005	137.49
rs16969373	C	T	0.1551	-0.414514	0.0253537	1.14e-58	5364	CCL7.txt	0.8449	0.0474665	267.198
rs9906713	T	A	0.1402	0.149261	0.0272169	4.35e-08	5364	CCL7.txt	0.8598	0.00557569	30.0645
rs17652139	A	C	0.2344	0.34472	0.0217101	1.63e-55	5364	CCL7.txt	0.7656	0.0448924	252.027
rs1112701	A	G	0.3907	-0.38318	0.0188183	7.8e-89	5364	CCL7.txt	0.6093	0.0717499	414.46
rs1989357	T	A	0.3907	-0.38318	0.0188183	7.8e-89	5364	CCL7.txt	0.6093	0.0717499	414.46
rs28629939	G	A	0.06427	-0.269358	0.0383205	2.34e-12	5364	CCL7.txt	0.93573	0.00912697	49.3896
rs4471731	G	A	0.3908	-0.383529	0.0188198	5.66e-89	5364	CCL7.txt	0.6092	0.0718606	415.149
rs4340374	G	A	0.1403	0.149551	0.0272111	4.07e-08	5364	CCL7.txt	0.8597	0.00559962	30.1943
rs6505400	A	G	0.3908	-0.383529	0.0188198	5.66e-89	5364	CCL7.txt	0.6092	0.0718606	415.149
rs72825034	T	C	0.04526	-0.750382	0.0440663	2.29e-63	5364	CCL7.txt	0.95474	0.0512859	289.861
rs72825036	T	C	0.04526	-0.750382	0.0440663	2.29e-63	5364	CCL7.txt	0.95474	0.0512859	289.861
rs117512510	G	A	0.04526	-0.750382	0.0440663	2.29e-63	5364	CCL7.txt	0.95474	0.0512859	289.861
rs2190973	A	G	0.3907	-0.38318	0.0188183	7.8e-89	5364	CCL7.txt	0.6093	0.0717499	414.46
rs12944577	A	G	0.3907	-0.38318	0.0188183	7.8e-89	5364	CCL7.txt	0.6093	0.0717499	414.46
rs2215183	C	T	0.4361	-0.511296	0.0179995	1.87e-165	5364	CCL7.txt	0.5639	0.13076	806.607
rs72825039	T	C	0.04526	-0.750382	0.0440663	2.29e-63	5364	CCL7.txt	0.95474	0.0512859	289.861
rs12937021	A	G	0.1711	-0.132849	0.025455	1.87e-07	5364	CCL7.txt	0.8289	0.00505222	27.2275
rs9893808	T	C	0.2195	-0.423213	0.0222473	3.95e-78	5364	CCL7.txt	0.7805	0.0632006	361.744
rs16969376	A	G	0.04526	-0.750382	0.0440663	2.29e-63	5364	CCL7.txt	0.95474	0.0512859	289.861
rs16969377	A	G	0.04526	-0.750382	0.0440663	2.29e-63	5364	CCL7.txt	0.95474	0.0512859	289.861
rs59061740	C	T	0.04526	-0.750382	0.0440663	2.29e-63	5364	CCL7.txt	0.95474	0.0512859	289.861
rs11868941	T	C	0.2342	0.344762	0.0217347	2.08e-55	5364	CCL7.txt	0.7658	0.0448058	251.518
rs9897821	G	C	0.1349	0.157248	0.0275899	1.27e-08	5364	CCL7.txt	0.8651	0.00601948	32.4719
rs72825043	A	G	0.2045	0.217806	0.0233404	1.49e-20	5364	CCL7.txt	0.7955	0.015975	87.0485
rs758294	G	C	0.1399	0.148684	0.0272566	5.12e-08	5364	CCL7.txt	0.8601	0.00551688	29.7456
rs2017629	A	G	0.06418	-0.269119	0.0382293	2.17e-12	5364	CCL7.txt	0.93582	0.00915405	49.5375
rs113342836	C	T	0.04526	-0.750382	0.0440663	2.29e-63	5364	CCL7.txt	0.95474	0.0512859	289.861
rs2005792	G	A	0.2164	-0.30992	0.0229429	6.5e-41	5364	CCL7.txt	0.7836	0.0328992	182.407
rs740563	A	G	0.06418	-0.269119	0.0382293	2.17e-12	5364	CCL7.txt	0.93582	0.00915405	49.5375
rs8080496	A	G	0.06418	-0.269119	0.0382293	2.17e-12	5364	CCL7.txt	0.93582	0.00915405	49.5375
rs113274498	C	T	0.2342	0.344762	0.0217347	2.08e-55	5364	CCL7.txt	0.7658	0.0448058	251.518
rs8081032	A	G	0.06418	-0.269119	0.0382293	2.17e-12	5364	CCL7.txt	0.93582	0.00915405	49.5375
rs12450341	C	T	0.1711	-0.130982	0.0254538	2.76e-07	5364	CCL7.txt	0.8289	0.00491236	26.4701
rs9902605	G	A	0.06418	-0.269119	0.0382293	2.17e-12	5364	CCL7.txt	0.93582	0.00915405	49.5375
rs180781673	G	A	0.01308	-0.710348	0.0849544	7.81e-17	5364	CCL7.txt	0.98692	0.0128664	69.889
rs7223422	T	C	0.06418	-0.269119	0.0382293	2.17e-12	5364	CCL7.txt	0.93582	0.00915405	49.5375
rs7223451	T	C	0.06418	-0.269119	0.0382293	2.17e-12	5364	CCL7.txt	0.93582	0.00915405	49.5375
rs7208715	C	T	0.06418	-0.269119	0.0382293	2.17e-12	5364	CCL7.txt	0.93582	0.00915405	49.5375
rs72825048	A	G	0.03845	-0.875918	0.0480961	5.95e-72	5364	CCL7.txt	0.96155	0.0582321	331.547
rs7214171	G	A	0.06418	-0.269119	0.0382293	2.17e-12	5364	CCL7.txt	0.93582	0.00915405	49.5375
rs17652343	G	A	0.232	0.35868	0.0217557	1.32e-59	5364	CCL7.txt	0.768	0.0482294	271.71
rs11652585	T	G	0.064	-0.271696	0.0383857	1.65e-12	5364	CCL7.txt	0.936	0.0092534	50.0801
rs138861531	C	T	0.01264	-0.741069	0.0861504	1.02e-17	5364	CCL7.txt	0.98736	0.013607	73.9675
rs6505402	A	G	0.4127	-0.129018	0.0192478	2.25e-11	5364	CCL7.txt	0.5873	0.00830667	44.9135
rs8068314	T	A	0.064	-0.271696	0.0383857	1.65e-12	5364	CCL7.txt	0.936	0.0092534	50.0801
rs4795893	A	G	0.4127	-0.129018	0.0192478	2.25e-11	5364	CCL7.txt	0.5873	0.00830667	44.9135
rs56389898	T	A	0.2323	0.358225	0.0217422	1.56e-59	5364	CCL7.txt	0.7677	0.0481699	271.358
rs73286266	T	C	0.064	-0.271696	0.0383857	1.65e-12	5364	CCL7.txt	0.936	0.0092534	50.0801
rs2857653	T	C	0.1457	0.133566	0.026792	6.38e-07	5364	CCL7.txt	0.8543	0.00461196	24.8439
rs11867200	T	C	0.2252	0.353172	0.0220024	1.15e-56	5364	CCL7.txt	0.7748	0.045832	257.555
rs1860190	A	T	0.4131	-0.132627	0.01924	6.08e-12	5364	CCL7.txt	0.5869	0.00878081	47.4998
rs138744790	T	G	0.01264	-0.741069	0.0861504	1.02e-17	5364	CCL7.txt	0.98736	0.013607	73.9675
rs1860189	G	A	0.1678	-0.125139	0.0256808	1.13e-06	5364	CCL7.txt	0.8322	0.00440719	23.7359
rs1860188	T	C	0.1678	-0.125139	0.0256808	1.13e-06	5364	CCL7.txt	0.8322	0.00440719	23.7359
rs3917878	T	C	0.064	-0.277463	0.0383777	5.52e-13	5364	CCL7.txt	0.936	0.00965055	52.2505
rs3917902	T	G	0.03739	-0.870647	0.0487229	2.05e-69	5364	CCL7.txt	0.96261	0.0561845	319.195
rs77770153	A	G	0.05419	0.324148	0.0417563	9.88e-15	5364	CCL7.txt	0.94581	0.0111097	60.2394
rs3917903	C	G	0.03739	-0.870647	0.0487229	2.05e-69	5364	CCL7.txt	0.96261	0.0561845	319.195
rs1024610	T	A	0.1477	0.125444	0.026747	2.8e-06	5364	CCL7.txt	0.8523	0.00408398	21.9881
rs3760399	G	A	0.03739	-0.870647	0.0487229	2.05e-69	5364	CCL7.txt	0.96261	0.0561845	319.195
rs2857655	A	T	0.05905	0.208966	0.0401928	2.08e-07	5364	CCL7.txt	0.94095	0.00501398	27.0205
rs3760396	C	G	0.2328	0.360377	0.0217343	2.98e-60	5364	CCL7.txt	0.7672	0.0487558	274.828
rs2857657	G	C	0.1476	0.126902	0.0267693	2.19e-06	5364	CCL7.txt	0.8524	0.00417214	22.4647
rs4586	C	T	0.4143	-0.136198	0.0192323	1.61e-12	5364	CCL7.txt	0.5857	0.00926294	50.1322
rs41416652	C	T	0.05021	0.424424	0.042708	4.51e-23	5364	CCL7.txt	0.94979	0.0180788	98.7232
rs7210639	C	T	0.1476	0.126902	0.0267693	2.19e-06	5364	CCL7.txt	0.8524	0.00417214	22.4647
rs111843487	T	G	0.064	-0.277463	0.0383777	5.52e-13	5364	CCL7.txt	0.936	0.00965055	52.2505
rs72825060	A	G	0.03739	-0.870647	0.0487229	2.05e-69	5364	CCL7.txt	0.96261	0.0561845	319.195
rs7213556	C	A	0.1476	0.126902	0.0267693	2.19e-06	5364	CCL7.txt	0.8524	0.00417214	22.4647
rs3091317	C	T	0.233	0.356394	0.0217334	5.28e-59	5364	CCL7.txt	0.767	0.0477389	268.809
rs8080790	G	A	0.06347	-0.279133	0.0385691	5.23e-13	5364	CCL7.txt	0.93653	0.00967018	52.3578
rs8080192	T	C	0.06347	-0.279133	0.0385691	5.23e-13	5364	CCL7.txt	0.93653	0.00967018	52.3578
rs8080323	A	C	0.06347	-0.279133	0.0385691	5.23e-13	5364	CCL7.txt	0.93653	0.00967018	52.3578
rs8079244	C	G	0.06374	-0.27915	0.0384427	4.38e-13	5364	CCL7.txt	0.93626	0.00973443	52.7091
rs2190970	C	T	0.111	-0.812157	0.0280161	9.31e-172	5364	CCL7.txt	0.889	0.135446	840.045
rs3091318	C	T	0.06383	-0.277145	0.0384237	6.24e-13	5364	CCL7.txt	0.93617	0.00960583	52.006
rs141155334	A	G	0.01414	-0.704718	0.0795913	1.13e-18	5364	CCL7.txt	0.98586	0.0144049	78.3678
rs7224013	A	G	0.06383	-0.277145	0.0384237	6.24e-13	5364	CCL7.txt	0.93617	0.00960583	52.006
rs3091321	T	C	0.2353	0.356438	0.0215761	7.8e-60	5364	CCL7.txt	0.7647	0.0484151	272.81
rs3091322	G	A	0.1632	-0.441678	0.0247311	2.44e-69	5364	CCL7.txt	0.8368	0.0561243	318.833
rs72825065	G	A	0.03739	-0.870647	0.0487229	2.05e-69	5364	CCL7.txt	0.96261	0.0561845	319.195
rs3091323	A	G	0.1632	-0.441678	0.0247311	2.44e-69	5364	CCL7.txt	0.8368	0.0561243	318.833
rs1476759	A	G	0.1489	0.142025	0.0265617	9.31e-08	5364	CCL7.txt	0.8511	0.00530176	28.5796
rs16969403	T	C	0.03748	-0.86789	0.0486716	3.89e-69	5364	CCL7.txt	0.96252	0.0559602	317.846
rs16969406	A	G	0.1632	-0.441678	0.0247311	2.44e-69	5364	CCL7.txt	0.8368	0.0561243	318.833
rs72825068	C	T	0.1867	0.28898	0.0241715	1.57e-32	5364	CCL7.txt	0.8133	0.0259549	142.878
rs3091324	T	G	0.1698	-0.117492	0.0255583	4.38e-06	5364	CCL7.txt	0.8302	0.00392425	21.1247
rs3091325	A	T	0.1632	-0.441678	0.0247311	2.44e-69	5364	CCL7.txt	0.8368	0.0561243	318.833
rs3091326	G	A	0.1632	-0.441678	0.0247311	2.44e-69	5364	CCL7.txt	0.8368	0.0561243	318.833
rs3091327	G	A	0.06383	-0.277145	0.0384237	6.24e-13	5364	CCL7.txt	0.93617	0.00960583	52.006
rs1860187	A	G	0.06383	-0.277145	0.0384237	6.24e-13	5364	CCL7.txt	0.93617	0.00960583	52.006
rs1860186	C	G	0.4137	-0.142992	0.0191607	9.83e-14	5364	CCL7.txt	0.5863	0.010276	55.6723
rs8081047	C	T	0.03739	-0.870647	0.0487229	2.05e-69	5364	CCL7.txt	0.96261	0.0561845	319.195
rs6505403	C	T	0.1435	0.136577	0.0270368	4.53e-07	5364	CCL7.txt	0.8565	0.00473472	25.5084
rs3091330	T	G	0.4136	-0.143753	0.019157	7.21e-14	5364	CCL7.txt	0.5864	0.0103885	56.2881
rs3091329	C	T	0.06383	-0.277145	0.0384237	6.24e-13	5364	CCL7.txt	0.93617	0.00960583	52.006
rs3091328	G	A	0.4139	-0.144423	0.0191642	5.65e-14	5364	CCL7.txt	0.5861	0.0104768	56.7714
rs12450911	G	A	0.17	-0.118153	0.0255344	3.79e-06	5364	CCL7.txt	0.83	0.00397575	21.4031
rs34147072	G	C	0.17	-0.118153	0.0255344	3.79e-06	5364	CCL7.txt	0.83	0.00397575	21.4031
rs112062237	A	C	0.2355	0.356	0.0215661	9.52e-60	5364	CCL7.txt	0.7645	0.0483446	272.392
rs34435581	C	T	0.17	-0.118153	0.0255344	3.79e-06	5364	CCL7.txt	0.83	0.00397575	21.4031
rs2368469	T	C	0.1439	0.138888	0.0270155	2.83e-07	5364	CCL7.txt	0.8561	0.0049032	26.4205
rs72825072	A	C	0.1866	0.286588	0.0241605	4.69e-32	5364	CCL7.txt	0.8134	0.0255606	140.651
rs7218441	G	C	0.03739	-0.870647	0.0487229	2.05e-69	5364	CCL7.txt	0.96261	0.0561845	319.195
rs138372834	A	G	0.06365	-0.277735	0.0385261	6.42e-13	5364	CCL7.txt	0.93635	0.00959566	51.9504
rs113202649	C	T	0.06365	-0.277735	0.0385261	6.42e-13	5364	CCL7.txt	0.93635	0.00959566	51.9504
rs7210176	A	G	0.1436	0.136788	0.0270313	4.32e-07	5364	CCL7.txt	0.8564	0.00475122	25.5977
rs2098046	G	A	0.1436	0.136788	0.0270313	4.32e-07	5364	CCL7.txt	0.8564	0.00475122	25.5977
rs1860185	C	T	0.1436	0.136788	0.0270313	4.32e-07	5364	CCL7.txt	0.8564	0.00475122	25.5977
rs80219280	T	G	0.05472	-0.869684	0.040709	3.04e-97	5364	CCL7.txt	0.94528	0.0784133	456.226
rs4795895	A	G	0.1436	0.136788	0.0270313	4.32e-07	5364	CCL7.txt	0.8564	0.00475122	25.5977
rs4795896	C	T	0.163	-0.44245	0.0247359	1.52e-69	5364	CCL7.txt	0.837	0.056289	319.824
rs17735961	A	C	0.17	-0.118153	0.0255344	3.79e-06	5364	CCL7.txt	0.83	0.00397575	21.4031
rs16969415	T	C	0.03739	-0.870647	0.0487229	2.05e-69	5364	CCL7.txt	0.96261	0.0561845	319.195
rs1129844	A	G	0.1702	-0.118304	0.0255127	3.62e-06	5364	CCL7.txt	0.8298	0.00399264	21.4943
rs41509752	A	G	0.06321	-0.286719	0.0386218	1.32e-13	5364	CCL7.txt	0.93679	0.01017	55.0917
rs3815341	A	G	0.03739	-0.870647	0.0487229	2.05e-69	5364	CCL7.txt	0.96261	0.0561845	319.195
rs4795898	C	T	0.1112	-0.834531	0.0277757	2.03e-183	5364	CCL7.txt	0.8888	0.14405	902.387
rs1019109	G	A	0.2356	0.356198	0.0215652	8.15e-60	5364	CCL7.txt	0.7644	0.0483996	272.718
rs41274294	C	T	0.02749	-0.731888	0.0576312	1.99e-36	5364	CCL7.txt	0.97251	0.029189	161.217
rs4795899	A	C	0.163	-0.44245	0.0247359	1.52e-69	5364	CCL7.txt	0.837	0.056289	319.824
rs1860183	T	C	0.2073	-0.298439	0.0234765	1.7e-36	5364	CCL7.txt	0.7927	0.0292459	161.541
rs12453516	A	G	0.0549	-0.735689	0.0399992	2.62e-73	5364	CCL7.txt	0.9451	0.0593249	338.161
rs10438808	A	C	0.1439	0.138522	0.0270115	3.03e-07	5364	CCL7.txt	0.8561	0.00487896	26.2892
rs36016835	T	C	0.06312	-0.289046	0.0387002	9.39e-14	5364	CCL7.txt	0.93688	0.0102926	55.7629
rs4795902	C	T	0.2356	0.356198	0.0215652	8.15e-60	5364	CCL7.txt	0.7644	0.0483996	272.718
rs4795903	T	C	0.1439	0.138522	0.0270115	3.03e-07	5364	CCL7.txt	0.8561	0.00487896	26.2892
rs4795904	A	G	0.2356	0.356198	0.0215652	8.15e-60	5364	CCL7.txt	0.7644	0.0483996	272.718
rs79722574	T	C	0.165	-0.122588	0.0257839	2.04e-06	5364	CCL7.txt	0.835	0.00419646	22.5963
rs66536365	T	C	0.0419	-0.775078	0.0463732	3.6e-61	5364	CCL7.txt	0.9581	0.0495016	279.251
rs79928784	G	T	0.163	-0.443906	0.0247497	6.65e-70	5364	CCL7.txt	0.837	0.0565794	321.573
rs78191269	A	G	0.1631	-0.443486	0.0247298	6.95e-70	5364	CCL7.txt	0.8369	0.0565643	321.482
rs72825075	T	C	0.1117	0.229192	0.0299585	2.36e-14	5364	CCL7.txt	0.8883	0.0107934	58.5055
rs8081356	C	T	0.3941	0.179358	0.0191557	1.11e-20	5364	CCL7.txt	0.6059	0.0160811	87.6362
rs73288017	C	A	0.06321	-0.289046	0.0387002	9.39e-14	5364	CCL7.txt	0.93679	0.0102926	55.7629
rs72825077	A	G	0.03731	-0.874568	0.0488994	1.57e-69	5364	CCL7.txt	0.96269	0.0562776	319.756
rs8073784	G	A	0.1631	-0.443486	0.0247298	6.95e-70	5364	CCL7.txt	0.8369	0.0565643	321.482
rs12603444	A	G	0.1631	-0.443486	0.0247298	6.95e-70	5364	CCL7.txt	0.8369	0.0565643	321.482
rs17809115	T	C	0.187	0.288111	0.0241041	1.62e-32	5364	CCL7.txt	0.813	0.0259438	142.816
rs10853162	A	G	0.3312	0.272	0.0197782	2.56e-42	5364	CCL7.txt	0.6688	0.0340586	189.061
rs12600380	T	C	0.1627	-0.443581	0.0247382	7.21e-70	5364	CCL7.txt	0.8373	0.0565509	321.401
rs2190968	T	C	0.1443	0.138169	0.0269994	3.2e-07	5364	CCL7.txt	0.8557	0.00485858	26.1789
rs11650048	T	C	0.01397	-0.720017	0.0808825	7.39e-19	5364	CCL7.txt	0.98603	0.0145586	79.2163
rs11651133	C	T	0.1444	0.138738	0.026995	2.85e-07	5364	CCL7.txt	0.8556	0.00490007	26.4035
rs11656007	A	G	0.3313	0.272402	0.0197796	1.98e-42	5364	CCL7.txt	0.6687	0.0341512	189.594
rs11656109	C	A	0.187	0.288111	0.0241041	1.62e-32	5364	CCL7.txt	0.813	0.0259438	142.816
rs73288029	A	G	0.05861	-0.242649	0.0402399	1.75e-09	5364	CCL7.txt	0.94139	0.00673318	36.3481
rs11652256	A	G	0.0274	-0.739325	0.0580107	1.13e-36	5364	CCL7.txt	0.9726	0.0293907	162.365
rs8075846	T	C	0.01688	0.419164	0.0730472	1.01e-08	5364	CCL7.txt	0.98312	0.00610119	32.9154
rs2215185	C	T	0.1434	0.162481	0.0270844	2.11e-09	5364	CCL7.txt	0.8566	0.0066646	35.9753
rs12451323	C	T	0.1353	-1.02784	0.0241329	0	5364	CCL7.txt	0.8647	0.252714	1813.3
rs2041190	G	A	0.3801	0.345615	0.0189446	3.45e-72	5364	CCL7.txt	0.6199	0.0584227	332.7
rs2215184	C	T	0.1353	-1.02784	0.0241329	0	5364	CCL7.txt	0.8647	0.252714	1813.3
rs16969449	G	T	0.1353	-1.02784	0.0241329	0	5364	CCL7.txt	0.8647	0.252714	1813.3
rs4795908	T	A	0.1353	-1.02784	0.0241329	0	5364	CCL7.txt	0.8647	0.252714	1813.3
rs16969454	C	T	0.2367	0.338612	0.0217197	1.27e-53	5364	CCL7.txt	0.7633	0.0433473	242.96
rs12453746	T	G	0.2338	0.372485	0.0217345	3.87e-64	5364	CCL7.txt	0.7662	0.0519132	293.6
rs16969457	T	A	0.1353	-1.02784	0.0241329	0	5364	CCL7.txt	0.8647	0.252714	1813.3
rs147291602	G	A	0.01414	-0.690479	0.0804057	1.15e-17	5364	CCL7.txt	0.98586	0.0135615	73.7166
rs12449657	A	G	0.1353	-1.02784	0.0241329	0	5364	CCL7.txt	0.8647	0.252714	1813.3
rs12452741	A	T	0.1353	-1.02784	0.0241329	0	5364	CCL7.txt	0.8647	0.252714	1813.3
rs56244442	G	A	0.1353	-1.02784	0.0241329	0	5364	CCL7.txt	0.8647	0.252714	1813.3
rs4100073	A	G	0.1353	-1.02784	0.0241329	0	5364	CCL7.txt	0.8647	0.252714	1813.3
rs118012174	C	T	0.1353	-1.02784	0.0241329	0	5364	CCL7.txt	0.8647	0.252714	1813.3
rs72825084	T	C	0.1353	-1.02831	0.0241239	0	5364	CCL7.txt	0.8647	0.253028	1816.31
rs7223229	A	C	0.421	0.227086	0.0190604	2.55e-32	5364	CCL7.txt	0.579	0.0257801	141.891
rs1233653	C	T	0.06294	-0.290954	0.03891	8.79e-14	5364	CCL7.txt	0.93706	0.0103165	55.8939
rs1233652	G	A	0.06294	-0.290954	0.03891	8.79e-14	5364	CCL7.txt	0.93706	0.0103165	55.8939
rs1233651	C	T	0.1434	0.162481	0.0270844	2.11e-09	5364	CCL7.txt	0.8566	0.0066646	35.9753
rs3848464	A	G	0.1353	-1.02831	0.0241239	0	5364	CCL7.txt	0.8647	0.253028	1816.31
rs3848465	G	A	0.1353	-1.02831	0.0241239	0	5364	CCL7.txt	0.8647	0.253028	1816.31
rs3848466	G	A	0.1353	-1.02831	0.0241239	0	5364	CCL7.txt	0.8647	0.253028	1816.31
rs12602782	T	C	0.2367	0.338612	0.0217197	1.27e-53	5364	CCL7.txt	0.7633	0.0433473	242.96
rs12602687	A	G	0.1353	-1.02831	0.0241239	0	5364	CCL7.txt	0.8647	0.253028	1816.31
rs12602707	T	G	0.1353	-1.02831	0.0241239	0	5364	CCL7.txt	0.8647	0.253028	1816.31
rs12602722	A	G	0.1353	-1.02831	0.0241239	0	5364	CCL7.txt	0.8647	0.253028	1816.31
rs758293	A	T	0.1434	0.162481	0.0270844	2.11e-09	5364	CCL7.txt	0.8566	0.0066646	35.9753
rs885691	T	C	0.1434	0.162481	0.0270844	2.11e-09	5364	CCL7.txt	0.8566	0.0066646	35.9753
rs3890641	T	C	0.1353	-1.02831	0.0241239	0	5364	CCL7.txt	0.8647	0.253028	1816.31
rs3138034	T	C	0.2333	0.372186	0.0217618	6.87e-64	5364	CCL7.txt	0.7667	0.0517109	292.394
rs8082480	A	C	0.1353	-1.02831	0.0241239	0	5364	CCL7.txt	0.8647	0.253028	1816.31
rs8081376	T	G	0.1353	-1.02831	0.0241239	0	5364	CCL7.txt	0.8647	0.253028	1816.31
rs4795910	G	T	0.06285	-0.293031	0.0389299	6.05e-14	5364	CCL7.txt	0.93715	0.0104522	56.6368
rs12449308	G	A	0.1353	-1.02831	0.0241239	0	5364	CCL7.txt	0.8647	0.253028	1816.31
rs62054939	C	T	0.1434	0.162481	0.0270844	2.11e-09	5364	CCL7.txt	0.8566	0.0066646	35.9753
rs536294134	T	A	0.01202	-1.05055	0.0844393	4.73e-35	5364	CCL7.txt	0.98798	0.0280479	154.733
rs3138035	T	C	0.418	0.451771	0.0185348	1.58e-124	5364	CCL7.txt	0.582	0.0997133	593.88
rs41410552	A	G	0.1415	-1.03583	0.0234106	0	5364	CCL7.txt	0.8585	0.267386	1957
rs3138036	G	A	0.1771	-1.0518	0.020607	0	5364	CCL7.txt	0.8229	0.326906	2604.2
rs3138037	C	T	0.1771	-1.0518	0.020607	0	5364	CCL7.txt	0.8229	0.326906	2604.2
rs1133763	C	A	0.1772	-1.05285	0.0205941	0	5364	CCL7.txt	0.8228	0.327622	2612.68
rs11575056	G	A	0.05242	0.447063	0.0418516	2.27e-26	5364	CCL7.txt	0.94758	0.0208297	114.065
rs11575057	C	T	0.1814	-1.03249	0.0205371	0	5364	CCL7.txt	0.8186	0.320282	2526.57
rs11575059	G	C	0.1814	-1.03249	0.0205371	0	5364	CCL7.txt	0.8186	0.320282	2526.57
rs11575060	T	C	0.1814	-1.03249	0.0205371	0	5364	CCL7.txt	0.8186	0.320282	2526.57
rs1821142	T	C	0.02378	0.291334	0.0623303	3.03e-06	5364	CCL7.txt	0.97622	0.0040563	21.8385
rs1897354	T	C	0.1814	-1.03249	0.0205371	0	5364	CCL7.txt	0.8186	0.320282	2526.57
rs1946589	G	A	0.02378	0.291334	0.0623303	3.03e-06	5364	CCL7.txt	0.97622	0.0040563	21.8385
rs144618566	T	C	0.02192	0.377517	0.0637889	3.46e-09	5364	CCL7.txt	0.97808	0.00648735	35.0123
rs3138039	C	T	0.1184	0.146284	0.029351	6.43e-07	5364	CCL7.txt	0.8816	0.00460949	24.8305
rs3138040	G	A	0.1812	-1.0308	0.0205592	0	5364	CCL7.txt	0.8188	0.319102	2512.9
rs3138041	C	A	0.1812	-1.0308	0.0205592	0	5364	CCL7.txt	0.8188	0.319102	2512.9
rs4794998	G	A	0.1812	-1.0308	0.0205592	0	5364	CCL7.txt	0.8188	0.319102	2512.9
rs4794999	G	A	0.1812	-1.0308	0.0205592	0	5364	CCL7.txt	0.8188	0.319102	2512.9
rs12453915	T	G	0.1812	-1.0308	0.0205592	0	5364	CCL7.txt	0.8188	0.319102	2512.9
rs1821141	C	T	0.1811	-1.03157	0.0205555	0	5364	CCL7.txt	0.8189	0.319505	2517.56
rs1821140	T	C	0.1811	-1.03157	0.0205555	0	5364	CCL7.txt	0.8189	0.319505	2517.56
rs1594542	A	T	0.3607	-0.696952	0.0176385	7.28e-300	5364	CCL7.txt	0.6393	0.225447	1560.7
rs1897351	A	G	0.1811	-1.03157	0.0205555	0	5364	CCL7.txt	0.8189	0.319505	2517.56
rs12453585	C	T	0.181	-1.03199	0.0205537	0	5364	CCL7.txt	0.819	0.31972	2520.05
rs190834106	A	C	0.01238	-0.837741	0.0858458	2.6e-22	5364	CCL7.txt	0.98762	0.0174442	95.1962
rs4795000	A	T	0.181	-1.03199	0.0205537	0	5364	CCL7.txt	0.819	0.31972	2520.05
rs56072306	A	C	0.4181	0.452781	0.018541	5.7e-125	5364	CCL7.txt	0.5819	0.100055	596.14
rs4795001	A	T	0.3607	-0.697103	0.0176367	4.93e-300	5364	CCL7.txt	0.6393	0.225558	1561.7
rs9914367	T	C	0.3607	-0.697103	0.0176367	4.93e-300	5364	CCL7.txt	0.6393	0.225558	1561.7
rs9915650	G	A	0.3607	-0.697103	0.0176367	4.93e-300	5364	CCL7.txt	0.6393	0.225558	1561.7
rs9915877	T	A	0.3607	-0.697103	0.0176367	4.93e-300	5364	CCL7.txt	0.6393	0.225558	1561.7
rs72825097	T	C	0.181	-1.03199	0.0205537	0	5364	CCL7.txt	0.819	0.31972	2520.05
rs9894471	C	T	0.3607	-0.696588	0.0176406	1.58e-299	5364	CCL7.txt	0.6393	0.225223	1558.7
rs8068122	T	C	0.181	-1.03199	0.0205537	0	5364	CCL7.txt	0.819	0.31972	2520.05
rs8066978	T	G	0.181	-1.03199	0.0205537	0	5364	CCL7.txt	0.819	0.31972	2520.05
rs8072865	C	T	0.181	-1.03199	0.0205537	0	5364	CCL7.txt	0.819	0.31972	2520.05
rs12450497	G	A	0.1812	-1.03016	0.0205646	0	5364	CCL7.txt	0.8188	0.318718	2508.46
rs12602195	G	A	0.1808	-1.03218	0.0205769	0	5364	CCL7.txt	0.8192	0.31931	2515.3
rs2339004	A	G	0.3938	0.43379	0.0187575	7.31e-113	5364	CCL7.txt	0.6062	0.0906659	534.622
rs7502475	C	T	0.4181	0.454533	0.0184589	6.37e-127	5364	CCL7.txt	0.5819	0.101559	606.118
rs4451998	T	A	0.4184	0.454111	0.0184481	7.67e-127	5364	CCL7.txt	0.5816	0.101497	605.702
rs4262996	C	T	0.3769	0.158154	0.0196615	1.06e-15	5364	CCL7.txt	0.6231	0.0119188	64.6793
rs11658608	A	G	0.2035	-0.905768	0.0202917	0	5364	CCL7.txt	0.7965	0.270848	1991.75
rs11658661	A	G	0.01229	-0.70888	0.0864641	3.02e-16	5364	CCL7.txt	0.98771	0.0123759	67.1911
rs8182345	G	A	0.4181	0.453809	0.018454	1.31e-126	5364	CCL7.txt	0.5819	0.101317	604.51
rs72825101	A	G	0.2035	-0.905768	0.0202917	0	5364	CCL7.txt	0.7965	0.270848	1991.75
rs2339003	T	C	0.1414	-0.972593	0.0240813	1.23301400610537e-311	5364	CCL7.txt	0.8586	0.233186	1630.57
rs2339002	A	C	0.2035	-0.905768	0.0202917	0	5364	CCL7.txt	0.7965	0.270848	1991.75
rs2339001	A	G	0.2035	-0.905768	0.0202917	0	5364	CCL7.txt	0.7965	0.270848	1991.75
rs11652027	A	G	0.2033	-0.906519	0.0202891	0	5364	CCL7.txt	0.7967	0.271226	1995.57
rs77786372	G	A	0.05843	0.372343	0.0396816	9.22e-21	5364	CCL7.txt	0.94157	0.0161491	88.0128
rs11080268	C	G	0.2033	-0.906519	0.0202891	0	5364	CCL7.txt	0.7967	0.271226	1995.57
rs11080269	C	T	0.2033	-0.906519	0.0202891	0	5364	CCL7.txt	0.7967	0.271226	1995.57
rs11080270	G	A	0.2033	-0.906519	0.0202891	0	5364	CCL7.txt	0.7967	0.271226	1995.57
rs8066789	T	C	0.4108	0.450748	0.0185551	9.51e-124	5364	CCL7.txt	0.5892	0.0991113	589.901
rs55968014	A	G	0.2033	-0.906519	0.0202891	0	5364	CCL7.txt	0.7967	0.271226	1995.57
rs12451826	T	G	0.2034	-0.907441	0.0202798	0	5364	CCL7.txt	0.7966	0.27181	2001.46
rs62056376	A	C	0.1196	0.145325	0.0292714	7.09e-07	5364	CCL7.txt	0.8804	0.00457419	24.6395
rs11654149	C	T	0.2034	-0.907441	0.0202798	0	5364	CCL7.txt	0.7966	0.27181	2001.46
rs72827003	A	G	0.2034	-0.907441	0.0202798	0	5364	CCL7.txt	0.7966	0.27181	2001.46
rs72827004	C	G	0.05481	0.220409	0.0414671	1.11e-07	5364	CCL7.txt	0.94519	0.00523939	28.2416
rs73288064	A	T	0.05649	0.378536	0.0403772	9.97e-21	5364	CCL7.txt	0.94351	0.0161211	87.8577
rs2338998	C	T	0.3909	0.435642	0.0187448	6.52e-114	5364	CCL7.txt	0.6091	0.0914833	539.928
rs4547380	G	A	0.3683	-0.659532	0.0176707	3.27e-271	5364	CCL7.txt	0.6317	0.206162	1392.52
rs12150027	A	G	0.2035	-0.907125	0.0202653	0	5364	CCL7.txt	0.7965	0.271955	2002.93
rs117627996	T	A	0.04738	-0.938824	0.0423401	2.71e-104	5364	CCL7.txt	0.95262	0.0839632	491.476
rs62056378	A	G	0.1455	0.158835	0.0269324	3.92e-09	5364	CCL7.txt	0.8545	0.00644238	34.7681
rs78315983	C	G	0.2033	-0.907814	0.0202772	0	5364	CCL7.txt	0.7967	0.272023	2003.62
rs145656711	T	A	0.0328	0.267326	0.0542239	8.47e-07	5364	CCL7.txt	0.9672	0.00451075	24.2962
rs72827007	A	G	0.2032	-0.90609	0.0202953	0	5364	CCL7.txt	0.7968	0.270919	1992.46
rs62056379	A	C	0.1457	0.159287	0.0269039	3.41e-09	5364	CCL7.txt	0.8543	0.00649251	35.0403
rs11080271	A	G	0.4142	0.451949	0.018477	2.38e-125	5364	CCL7.txt	0.5858	0.100347	598.073
rs4795912	G	C	0.2027	-0.900772	0.0203481	0	5364	CCL7.txt	0.7973	0.26758	1958.94
rs4239247	C	T	0.2026	-0.898499	0.0203666	0	5364	CCL7.txt	0.7974	0.266236	1945.52
rs151169844	T	C	0.01856	0.367966	0.0690626	1.03e-07	5364	CCL7.txt	0.98144	0.00526439	28.3771
rs442319	G	A	0.2016	-0.898944	0.0204588	0	5364	CCL7.txt	0.7984	0.264667	1929.94
rs62056381	T	C	0.1589	0.171216	0.0259955	4.94e-11	5364	CCL7.txt	0.8411	0.00802242	43.3641
rs81036	A	G	0.2013	-0.896276	0.0204828	0	5364	CCL7.txt	0.7987	0.263057	1914
rs371034	T	C	0.2012	-0.896462	0.0204828	0	5364	CCL7.txt	0.7988	0.263138	1914.8
rs424942	T	C	0.2012	-0.896462	0.0204828	0	5364	CCL7.txt	0.7988	0.263138	1914.8
rs399240	G	C	0.428	-0.403335	0.0185796	3.21e-100	5364	CCL7.txt	0.572	0.0807605	471.083
rs8066660	A	G	0.2228	0.261208	0.0226725	2.35e-30	5364	CCL7.txt	0.7772	0.0241474	132.682
rs366969	T	C	0.3979	0.437792	0.018615	1.79e-116	5364	CCL7.txt	0.6021	0.093476	552.901
rs9895412	G	A	0.2229	0.261092	0.0226592	2.31e-30	5364	CCL7.txt	0.7771	0.0241541	132.72
rs28481802	A	G	0.2164	0.26379	0.0229253	2.77e-30	5364	CCL7.txt	0.7836	0.0240884	132.35
rs140976744	T	C	0.01733	0.373552	0.0713955	1.74e-07	5364	CCL7.txt	0.98267	0.00507763	27.3652
rs408121	A	G	0.383	0.428472	0.018701	6.58e-111	5364	CCL7.txt	0.617	0.089141	524.751
rs365654	A	G	0.1452	-0.686334	0.0251651	1.79e-153	5364	CCL7.txt	0.8548	0.121783	743.553
rs2188583	G	A	0.2295	-0.138884	0.0226552	9.4e-10	5364	CCL7.txt	0.7705	0.00695741	37.567
rs60319976	A	G	0.07885	0.161117	0.0347993	3.74e-06	5364	CCL7.txt	0.92115	0.00398035	21.4279
rs12602223	T	C	0.07938	0.159249	0.0346674	4.46e-06	5364	CCL7.txt	0.92062	0.00391847	21.0935
rs72827013	A	G	0.07938	0.159249	0.0346674	4.46e-06	5364	CCL7.txt	0.92062	0.00391847	21.0935
rs76764329	C	T	0.02298	-0.32848	0.0631899	2.09e-07	5364	CCL7.txt	0.97702	0.00501247	27.0122
rs139365147	C	T	0.07947	0.160877	0.03465	3.52e-06	5364	CCL7.txt	0.92053	0.00400268	21.5486
rs404373	G	A	0.3412	-0.119902	0.0196985	1.23e-09	5364	CCL7.txt	0.6588	0.00685975	37.036
rs441592	G	A	0.3413	-0.120421	0.0196996	1.05e-09	5364	CCL7.txt	0.6587	0.00691809	37.3532
rs159318	A	G	0.3258	-0.124553	0.0199099	4.26e-10	5364	CCL7.txt	0.6742	0.0072431	39.1208
rs72827021	A	G	0.02926	0.303343	0.0568512	9.91e-08	5364	CCL7.txt	0.97074	0.0052796	28.4595
rs2282692	C	A	0.3261	-0.122341	0.019893	8.31e-10	5364	CCL7.txt	0.6739	0.0070017	37.8078
rs2282691	T	A	0.3261	-0.122341	0.019893	8.31e-10	5364	CCL7.txt	0.6739	0.0070017	37.8078
rs3138031	C	A	0.1331	0.187186	0.0275848	1.28e-11	5364	CCL7.txt	0.8669	0.0085115	46.0304
rs3138032	A	G	0.07983	0.229945	0.0348887	4.79e-11	5364	CCL7.txt	0.92017	0.00803317	43.4227
rs7502772	G	A	0.3527	-0.146245	0.0194743	6.91e-14	5364	CCL7.txt	0.6473	0.0104042	56.3737
rs17574949	G	A	0.1358	0.141201	0.0274575	2.81e-07	5364	CCL7.txt	0.8642	0.00490601	26.4357
rs159289	C	T	0.4418	-0.0962028	0.0189217	3.82e-07	5364	CCL7.txt	0.5582	0.00479599	25.84
rs159290	G	A	0.4418	-0.0962028	0.0189217	3.82e-07	5364	CCL7.txt	0.5582	0.00479599	25.84
rs159291	A	G	0.4421	-0.0977636	0.0189283	2.49e-07	5364	CCL7.txt	0.5579	0.00494866	26.6667
rs159292	T	C	0.353	-0.148763	0.0194781	2.61e-14	5364	CCL7.txt	0.647	0.0107575	58.3089
rs28528230	A	G	0.4251	-0.100631	0.0189946	1.22e-07	5364	CCL7.txt	0.5749	0.00520533	28.057
rs7222525	G	A	0.4417	-0.098245	0.0189127	2.13e-07	5364	CCL7.txt	0.5583	0.00500548	26.9744
rs159293	C	T	0.1915	-0.151154	0.0240864	3.76e-10	5364	CCL7.txt	0.8085	0.00728836	39.3671
rs159310	T	C	0.15	-0.201288	0.026473	3.38e-14	5364	CCL7.txt	0.85	0.0106631	57.792
rs72827057	T	C	0.02935	0.297321	0.0567667	1.69e-07	5364	CCL7.txt	0.97065	0.00508815	27.4222
rs159311	T	C	0.15	-0.201288	0.026473	3.38e-14	5364	CCL7.txt	0.85	0.0106631	57.792
rs159312	G	A	0.15	-0.201288	0.026473	3.38e-14	5364	CCL7.txt	0.85	0.0106631	57.792
rs72827058	C	T	0.02935	0.297321	0.0567667	1.69e-07	5364	CCL7.txt	0.97065	0.00508815	27.4222
rs212450	G	T	0.1501	-0.200413	0.0264696	4.32e-14	5364	CCL7.txt	0.8499	0.0105743	57.3053
rs212451	A	G	0.1501	-0.200413	0.0264696	4.32e-14	5364	CCL7.txt	0.8499	0.0105743	57.3053
rs167170	G	A	0.1501	-0.200413	0.0264696	4.32e-14	5364	CCL7.txt	0.8499	0.0105743	57.3053
rs212453	G	A	0.1501	-0.200413	0.0264696	4.32e-14	5364	CCL7.txt	0.8499	0.0105743	57.3053
rs159255	A	G	0.1501	-0.200413	0.0264696	4.32e-14	5364	CCL7.txt	0.8499	0.0105743	57.3053
rs159256	A	G	0.1501	-0.200413	0.0264696	4.32e-14	5364	CCL7.txt	0.8499	0.0105743	57.3053
rs159257	G	C	0.1501	-0.200413	0.0264696	4.32e-14	5364	CCL7.txt	0.8499	0.0105743	57.3053
rs159258	T	C	0.1501	-0.200413	0.0264696	4.32e-14	5364	CCL7.txt	0.8499	0.0105743	57.3053
rs159259	C	T	0.1501	-0.200413	0.0264696	4.32e-14	5364	CCL7.txt	0.8499	0.0105743	57.3053
rs151294458	T	C	0.02175	-0.847869	0.063275	2.69e-40	5364	CCL7.txt	0.97825	0.0323896	179.486
rs159261	T	C	0.15	-0.200896	0.0264723	3.78e-14	5364	CCL7.txt	0.85	0.0106226	57.5701
rs159262	A	C	0.15	-0.200896	0.0264723	3.78e-14	5364	CCL7.txt	0.85	0.0106226	57.5701
rs159264	A	G	0.15	-0.200896	0.0264723	3.78e-14	5364	CCL7.txt	0.85	0.0106226	57.5701
rs159265	G	A	0.15	-0.200896	0.0264723	3.78e-14	5364	CCL7.txt	0.85	0.0106226	57.5701
rs2028036	A	T	0.08752	0.173849	0.0335541	2.29e-07	5364	CCL7.txt	0.91248	0.00497962	26.8344
rs159266	C	T	0.1498	-0.199358	0.026478	5.96e-14	5364	CCL7.txt	0.8502	0.0104579	56.6676
rs113881	C	A	0.1665	-0.183481	0.0254952	7.02e-13	5364	CCL7.txt	0.8335	0.0095632	51.773
rs55897449	T	C	0.08752	0.176849	0.0335499	1.41e-07	5364	CCL7.txt	0.91248	0.00515336	27.7754
rs212489	G	A	0.1665	-0.183481	0.0254952	7.02e-13	5364	CCL7.txt	0.8335	0.0095632	51.773
rs212490	G	A	0.1665	-0.183481	0.0254952	7.02e-13	5364	CCL7.txt	0.8335	0.0095632	51.773
rs212491	A	G	0.2542	-0.114014	0.0218547	1.89e-07	5364	CCL7.txt	0.7458	0.00504824	27.206
rs212492	G	A	0.1665	-0.183481	0.0254952	7.02e-13	5364	CCL7.txt	0.8335	0.0095632	51.773
rs212493	C	T	0.2542	-0.114014	0.0218547	1.89e-07	5364	CCL7.txt	0.7458	0.00504824	27.206
rs212494	A	G	0.1688	-0.176603	0.0254003	4.01e-12	5364	CCL7.txt	0.8312	0.00893168	48.3233
rs72827075	A	G	0.08734	0.17944	0.0335731	9.43e-08	5364	CCL7.txt	0.91266	0.00529737	28.5558
rs212495	T	C	0.1688	-0.176603	0.0254003	4.01e-12	5364	CCL7.txt	0.8312	0.00893168	48.3233
rs212496	A	G	0.1688	-0.176603	0.0254003	4.01e-12	5364	CCL7.txt	0.8312	0.00893168	48.3233
rs212498	G	A	0.2536	-0.114212	0.0218696	1.83e-07	5364	CCL7.txt	0.7464	0.00505883	27.2634
rs295083	C	G	0.1043	0.155997	0.031127	5.57e-07	5364	CCL7.txt	0.8957	0.00466059	25.1071
rs159268	G	A	0.2487	-0.1399	0.0218446	1.64e-10	5364	CCL7.txt	0.7513	0.0075884	41.0001
rs159269	A	G	0.2499	-0.139174	0.0218076	1.9e-10	5364	CCL7.txt	0.7501	0.00753575	40.7135
rs295085	T	C	0.1045	0.156621	0.0311087	4.94e-07	5364	CCL7.txt	0.8955	0.00470327	25.3381
rs295086	A	G	0.1045	0.156621	0.0311087	4.94e-07	5364	CCL7.txt	0.8955	0.00470327	25.3381
rs1619833	T	C	0.2503	-0.142219	0.0218044	7.55e-11	5364	CCL7.txt	0.7497	0.00786878	42.527
rs1657567	A	G	0.25	-0.144471	0.0218082	3.82e-11	5364	CCL7.txt	0.75	0.00811511	43.8692
rs210837	A	G	0.1045	0.156621	0.0311087	4.94e-07	5364	CCL7.txt	0.8955	0.00470327	25.3381
rs159249	G	A	0.2502	-0.14489	0.0217967	3.28e-11	5364	CCL7.txt	0.7498	0.00817041	44.1706
rs145706535	G	A	0.0221	-0.860334	0.06274	4.35e-42	5364	CCL7.txt	0.9779	0.0338682	187.968
rs143312890	A	G	0.02201	-0.864568	0.0628563	2.49e-42	5364	CCL7.txt	0.97799	0.0340689	189.121
rs159247	G	A	0.2502	-0.145422	0.0217949	2.77e-11	5364	CCL7.txt	0.7498	0.00823137	44.5029
rs577148340	A	C	0.02192	-0.864568	0.0628563	2.49e-42	5364	CCL7.txt	0.97808	0.0340689	189.121
rs4795917	A	G	0.1748	-0.153172	0.0248312	7.4e-10	5364	CCL7.txt	0.8252	0.00704376	38.0366
rs159244	G	T	0.1481	-0.161151	0.0266521	1.58e-09	5364	CCL7.txt	0.8519	0.00676962	36.5461
rs17577327	T	G	0.1481	-0.161151	0.0266521	1.58e-09	5364	CCL7.txt	0.8519	0.00676962	36.5461
rs77485896	A	C	0.09742	-0.21111	0.0317962	3.46e-11	5364	CCL7.txt	0.90258	0.00815124	44.0662
rs62062300	T	A	0.1481	-0.160203	0.0266566	1.98e-09	5364	CCL7.txt	0.8519	0.0066885	36.1052
rs886160	C	G	0.4497	-0.112191	0.0193246	6.78e-09	5364	CCL7.txt	0.5503	0.00624433	33.6925
rs886161	C	T	0.4287	-0.108352	0.0195001	2.89e-08	5364	CCL7.txt	0.5713	0.00572294	30.863
rs141118248	G	A	0.02033	-0.386983	0.0656591	4e-09	5364	CCL7.txt	0.97967	0.00643431	34.7242
rs62062301	C	T	0.1481	-0.160127	0.0266364	1.96e-09	5364	CCL7.txt	0.8519	0.00669227	36.1257
rs62062302	A	G	0.148	-0.160199	0.0266405	1.94e-09	5364	CCL7.txt	0.852	0.0066962	36.1471
rs756882	A	G	0.4797	-0.0886563	0.0192211	4.07e-06	5364	CCL7.txt	0.5203	0.00395053	21.2667
rs62062303	C	A	0.1478	-0.159967	0.0266539	2.08e-09	5364	CCL7.txt	0.8522	0.00667028	36.0062
rs56064432	A	G	0.1478	-0.157722	0.0266354	3.39e-09	5364	CCL7.txt	0.8522	0.00649453	35.0513
rs62062305	G	T	0.1513	-0.152958	0.02644	7.66e-09	5364	CCL7.txt	0.8487	0.00620057	33.4549
rs16969807	G	A	0.1833	-0.148192	0.0246081	1.84e-09	5364	CCL7.txt	0.8167	0.0067155	36.252
rs17661111	C	T	0.1513	-0.15351	0.0264403	6.77e-09	5364	CCL7.txt	0.8487	0.00624498	33.696
rs35596435	A	G	0.1831	-0.148582	0.0246126	1.68e-09	5364	CCL7.txt	0.8169	0.0067482	36.4297
rs143725031	A	G	0.01936	-0.42717	0.067795	3.2e-10	5364	CCL7.txt	0.98064	0.00734708	39.6866
rs147046125	C	G	0.01936	-0.417143	0.0678047	8.2e-10	5364	CCL7.txt	0.98064	0.00700661	37.8345
rs17661177	A	G	0.1513	-0.151743	0.0264383	1e-08	5364	CCL7.txt	0.8487	0.00610383	32.9297
rs539226760	C	T	0.0122	-0.543274	0.0870685	4.72e-10	5364	CCL7.txt	0.9878	0.00720586	38.9183
rs544720099	T	A	0.0122	-0.543274	0.0870685	4.72e-10	5364	CCL7.txt	0.9878	0.00720586	38.9183
rs60295457	T	C	0.3385	0.100401	0.0202413	7.26e-07	5364	CCL7.txt	0.6615	0.00456586	24.5945
rs138630262	T	C	0.0122	-0.543274	0.0870685	4.72e-10	5364	CCL7.txt	0.9878	0.00720586	38.9183
rs159254	A	G	0.2085	-0.174866	0.0233859	8.81e-14	5364	CCL7.txt	0.7915	0.010316	55.8908
rs159253	A	C	0.2085	-0.174866	0.0233859	8.81e-14	5364	CCL7.txt	0.7915	0.010316	55.8908
rs79067155	G	A	0.01742	0.610516	0.0726889	5.71e-17	5364	CCL7.txt	0.98258	0.0129806	70.5173
rs159234	T	C	0.2077	-0.177273	0.0234774	5.06e-14	5364	CCL7.txt	0.7923	0.0105173	56.9932
rs159235	A	G	0.2077	-0.177273	0.0234774	5.06e-14	5364	CCL7.txt	0.7923	0.0105173	56.9932
rs56171149	C	T	0.2191	-0.165089	0.0230614	9.24e-13	5364	CCL7.txt	0.7809	0.00946339	51.2275
rs210812	A	C	0.1109	-0.16541	0.0305322	6.31e-08	5364	CCL7.txt	0.8891	0.00544188	29.339
rs159237	A	C	0.2191	-0.162371	0.0230846	2.26e-12	5364	CCL7.txt	0.7809	0.00913895	49.455
rs1036494	G	T	0.2259	-0.155427	0.0228332	1.11e-11	5364	CCL7.txt	0.7741	0.00856436	46.3188
rs1036493	A	C	0.2259	-0.155427	0.0228332	1.11e-11	5364	CCL7.txt	0.7741	0.00856436	46.3188
rs11080273	A	C	0.2259	-0.155427	0.0228332	1.11e-11	5364	CCL7.txt	0.7741	0.00856436	46.3188
rs159239	T	C	0.2195	-0.161548	0.0230575	2.75e-12	5364	CCL7.txt	0.7805	0.00906846	49.0701
rs11658990	T	C	0.2176	-0.150893	0.0231919	8.4e-11	5364	CCL7.txt	0.7824	0.00783002	42.3159
rs1978685	G	C	0.2225	-0.171559	0.0229508	8.96e-14	5364	CCL7.txt	0.7775	0.0103096	55.8559
rs4041613	C	G	0.3091	-0.187585	0.020708	1.82e-19	5364	CCL7.txt	0.6909	0.0150674	82.0272
rs4795921	A	G	0.118	-0.148813	0.0296754	5.48e-07	5364	CCL7.txt	0.882	0.00466626	25.1378
rs4795922	C	A	0.118	-0.148813	0.0296754	5.48e-07	5364	CCL7.txt	0.882	0.00466626	25.1378
rs159242	T	C	0.1113	-0.165719	0.0304613	5.56e-08	5364	CCL7.txt	0.8887	0.00548743	29.586
rs7212044	G	A	0.2226	-0.171535	0.0229497	9.01e-14	5364	CCL7.txt	0.7774	0.0103077	55.8457
rs183309	T	C	0.1111	-0.166911	0.0305052	4.66e-08	5364	CCL7.txt	0.8889	0.0055503	29.9268
rs138671804	T	A	0.01556	-0.613832	0.0755592	5.56e-16	5364	CCL7.txt	0.98444	0.0121542	65.9724
rs4795923	C	T	0.2227	-0.170979	0.0229369	1.05e-13	5364	CCL7.txt	0.7773	0.010253	55.5462
rs1431994	G	A	0.2227	-0.170979	0.0229369	1.05e-13	5364	CCL7.txt	0.7773	0.010253	55.5462
rs969979	G	A	0.2227	-0.170979	0.0229369	1.05e-13	5364	CCL7.txt	0.7773	0.010253	55.5462
rs969978	A	G	0.2227	-0.170979	0.0229369	1.05e-13	5364	CCL7.txt	0.7773	0.010253	55.5462
rs212447	T	C	0.03368	-0.493185	0.0526248	1.03e-20	5364	CCL7.txt	0.96632	0.01611	87.7964
rs546008705	C	T	0.01123	-0.590356	0.0920795	1.57e-10	5364	CCL7.txt	0.98877	0.00760498	41.0904
rs144101664	T	C	0.02219	-0.806403	0.0635163	2.07e-36	5364	CCL7.txt	0.97781	0.0291734	161.128
rs210832	T	C	0.1766	-0.159625	0.0250715	2.09e-10	5364	CCL7.txt	0.8234	0.00750037	40.5209
rs295073	A	C	0.1768	-0.159817	0.0250667	1.97e-10	5364	CCL7.txt	0.8232	0.00752115	40.634
rs295075	T	C	0.1769	-0.159326	0.0250641	2.23e-10	5364	CCL7.txt	0.8231	0.00747689	40.3931
rs8065093	G	A	0.192	-0.133308	0.0243238	4.43e-08	5364	CCL7.txt	0.808	0.00556847	30.0253
rs295066	A	C	0.1903	-0.130708	0.0243902	8.72e-08	5364	CCL7.txt	0.8097	0.00532557	28.7086
rs149621358	G	A	0.01193	-0.533703	0.0877296	1.26e-09	5364	CCL7.txt	0.98807	0.00685223	36.9952
rs295067	C	T	0.1902	-0.129514	0.0243931	1.14e-07	5364	CCL7.txt	0.8098	0.00522798	28.1798
rs295068	C	T	0.2388	-0.105216	0.0222597	2.34e-06	5364	CCL7.txt	0.7612	0.00414793	22.3338
rs147648282	A	G	0.01671	0.767542	0.0747756	1.71e-24	5364	CCL7.txt	0.98329	0.0192641	105.323
rs295092	G	C	0.0541	0.305666	0.0424247	6.61e-13	5364	CCL7.txt	0.9459	0.00958485	51.8913
rs893218	C	T	0.1134	0.171969	0.0299823	1.02e-08	5364	CCL7.txt	0.8866	0.00609574	32.8858
rs7213761	T	C	0.1136	0.171346	0.0299117	1.07e-08	5364	CCL7.txt	0.8864	0.00608035	32.8023
rs148179811	A	C	0.01671	0.770525	0.0747774	1.14e-24	5364	CCL7.txt	0.98329	0.0194103	106.138
rs34403976	C	T	0.4313	-0.0871865	0.0190118	4.62e-06	5364	CCL7.txt	0.5687	0.00390538	21.0228
rs35802705	T	A	0.4313	-0.0872599	0.0190043	4.5e-06	5364	CCL7.txt	0.5687	0.00391501	21.0748
rs12602037	G	A	0.4291	-0.0885678	0.0189865	3.16e-06	5364	CCL7.txt	0.5709	0.00404031	21.752
rs34242578	A	G	0.4291	-0.0885678	0.0189865	3.16e-06	5364	CCL7.txt	0.5709	0.00404031	21.752
rs1897355	A	T	0.04367	0.327122	0.0467891	3.05e-12	5364	CCL7.txt	0.95633	0.00903029	48.8617
rs2339088	T	C	0.04367	0.327122	0.0467891	3.05e-12	5364	CCL7.txt	0.95633	0.00903029	48.8617
rs182223589	G	T	0.01538	0.827035	0.0775337	2.67e-26	5364	CCL7.txt	0.98462	0.0207712	113.738
rs3816131	A	G	0.1639	-0.137228	0.0253535	6.48e-08	5364	CCL7.txt	0.8361	0.00543194	29.2852
rs2289157	T	C	0.1641	-0.137654	0.0253126	5.62e-08	5364	CCL7.txt	0.8359	0.00548312	29.5626
rs2289153	A	T	0.1643	-0.140158	0.0253046	3.19e-08	5364	CCL7.txt	0.8357	0.00568684	30.6673
rs56285127	A	G	0.1643	-0.139426	0.0252853	3.67e-08	5364	CCL7.txt	0.8357	0.00563648	30.3941
rs8073153	T	C	0.04367	0.327122	0.0467891	3.05e-12	5364	CCL7.txt	0.95633	0.00903029	48.8617
rs2879335	A	G	0.164	-0.136343	0.0253343	7.69e-08	5364	CCL7.txt	0.836	0.00537057	28.9525
rs2339087	G	A	0.1639	-0.138221	0.0253345	5.09e-08	5364	CCL7.txt	0.8361	0.00551863	29.7551
rs10853163	C	T	0.1638	-0.138433	0.0253373	4.88e-08	5364	CCL7.txt	0.8362	0.00553426	29.8398
rs12051749	G	C	0.1632	-0.135787	0.0253547	8.89e-08	5364	CCL7.txt	0.8368	0.00531857	28.6706
rs295106	A	G	0.1909	-0.111355	0.0239387	3.37e-06	5364	CCL7.txt	0.8091	0.00401773	21.63
rs79421660	A	G	0.1631	-0.135909	0.0253564	8.67e-08	5364	CCL7.txt	0.8369	0.00532737	28.7183
rs295109	A	G	0.1908	-0.110521	0.0239417	4e-06	5364	CCL7.txt	0.8092	0.00395703	21.3019
rs376878617	T	C	0.01185	-0.531149	0.0880628	1.73e-09	5364	CCL7.txt	0.98815	0.00673633	36.3652
rs12941838	A	G	0.19	-0.112494	0.0239974	2.83e-06	5364	CCL7.txt	0.81	0.00408005	21.9669
rs2191056	A	G	0.1623	-0.136141	0.0254166	8.84e-08	5364	CCL7.txt	0.8377	0.00532032	28.6801
rs12450406	A	G	0.1622	-0.137367	0.0254183	6.79e-08	5364	CCL7.txt	0.8378	0.00541533	29.1951
rs12452953	T	A	0.1622	-0.137367	0.0254183	6.79e-08	5364	CCL7.txt	0.8378	0.00541533	29.1951
rs12450976	A	G	0.1622	-0.136843	0.0254192	7.62e-08	5364	CCL7.txt	0.8378	0.00537394	28.9707
rs16969940	T	C	0.1624	-0.137745	0.0254124	6.21e-08	5364	CCL7.txt	0.8376	0.00544752	29.3696
rs12451867	T	C	0.1621	-0.137327	0.0254522	7.13e-08	5364	CCL7.txt	0.8379	0.00539786	29.1004
rs12603710	A	G	0.1612	-0.134611	0.0255007	1.35e-07	5364	CCL7.txt	0.8388	0.00516795	27.8545
rs58109181	A	G	0.1612	-0.135594	0.0255035	1.1e-07	5364	CCL7.txt	0.8388	0.00524216	28.2566
rs57104561	T	C	0.16	-0.134588	0.025632	1.57e-07	5364	CCL7.txt	0.84	0.00511367	27.5604
rs62063876	T	C	0.119	-0.15181	0.0290054	1.72e-07	5364	CCL7.txt	0.881	0.00508092	27.383
rs112182370	A	G	0.08637	-0.191346	0.0336888	1.42e-08	5364	CCL7.txt	0.91363	0.00597826	32.2482
rs2191055	A	G	0.237	0.116926	0.0222479	1.53e-07	5364	CCL7.txt	0.763	0.005123	27.611
rs2215230	G	A	0.254	0.12607	0.0218099	7.87e-09	5364	CCL7.txt	0.746	0.00619057	33.4006
rs140811691	G	A	0.0297	-0.390756	0.0554497	2.06e-12	5364	CCL7.txt	0.9703	0.00917322	49.6422
rs11655887	C	T	0.3273	-0.136955	0.0200577	9.56e-12	5364	CCL7.txt	0.6727	0.00861681	46.6049
rs4255823	T	C	0.2367	0.116362	0.022262	1.79e-07	5364	CCL7.txt	0.7633	0.00506756	27.3107
rs6505409	A	C	0.2	0.109803	0.0238619	4.29e-06	5364	CCL7.txt	0.8	0.00393205	21.1669
rs117172671	T	C	0.02201	0.37269	0.0650351	1.06e-08	5364	CCL7.txt	0.97799	0.006085	32.8275
rs146400806	A	G	0.02219	0.367941	0.0647855	1.42e-08	5364	CCL7.txt	0.97781	0.00597734	32.2432
rs2338968	T	C	0.4079	0.0986219	0.0195175	4.49e-07	5364	CCL7.txt	0.5921	0.00473748	25.5233
rs60339752	C	A	0.3168	-0.1062	0.0205876	2.58e-07	5364	CCL7.txt	0.6832	0.00493628	26.5996
rs11080282	G	A	0.4071	0.0975138	0.0195079	5.96e-07	5364	CCL7.txt	0.5929	0.00463665	24.9775
rs11080283	A	G	0.4072	0.0973366	0.0195102	6.26e-07	5364	CCL7.txt	0.5928	0.0046188	24.8809
rs72817860	A	G	0.3189	-0.106911	0.0205313	1.99e-07	5364	CCL7.txt	0.6811	0.0050296	27.105
rs60576067	C	T	0.07187	-0.171848	0.0366846	2.88e-06	5364	CCL7.txt	0.92813	0.00407436	21.9361
rs4795936	G	A	0.08151	0.165843	0.0352448	2.6e-06	5364	CCL7.txt	0.91849	0.0041108	22.1331
rs184338266	T	C	0.02016	-0.373971	0.0674294	3.06e-08	5364	CCL7.txt	0.97984	0.00570171	30.7479
rs142201802	T	C	0.01998	-0.375164	0.0680479	3.69e-08	5364	CCL7.txt	0.98002	0.00563469	30.3844
rs7215934	T	A	0.236	0.115975	0.02236	2.22e-07	5364	CCL7.txt	0.764	0.00499027	26.892
rs11656543	A	T	0.4689	0.0901909	0.0191138	2.43e-06	5364	CCL7.txt	0.5311	0.00413374	22.2571
rs986819	G	A	0.1913	0.11392	0.0242153	2.61e-06	5364	CCL7.txt	0.8087	0.00410907	22.1237
rs7207118	T	C	0.2357	0.116319	0.0223725	2.08e-07	5364	CCL7.txt	0.7643	0.00501419	27.0216
rs117799528	G	A	0.0686	0.247735	0.0375553	4.61e-11	5364	CCL7.txt	0.9314	0.00804701	43.4981
rs151166933	T	C	0.01538	0.369252	0.0773031	1.83e-06	5364	CCL7.txt	0.98462	0.00423565	22.8081
rs9902302	A	G	0.3468	0.119003	0.0200085	2.89e-09	5364	CCL7.txt	0.6532	0.00655154	35.361
rs4795014	G	A	0.3645	0.117502	0.0197647	2.94e-09	5364	CCL7.txt	0.6355	0.0065459	35.3304
rs758407	A	G	0.414	0.105214	0.0193393	5.55e-08	5364	CCL7.txt	0.586	0.00548766	29.5872
rs933390	C	T	0.414	0.105214	0.0193393	5.55e-08	5364	CCL7.txt	0.586	0.00548766	29.5872
rs4795015	G	A	0.4141	0.105274	0.0193419	5.48e-08	5364	CCL7.txt	0.5859	0.00549241	29.613
rs9916362	C	T	0.4141	0.103273	0.0193521	9.86e-08	5364	CCL7.txt	0.5859	0.00528116	28.4679
rs4795952	A	G	0.3635	0.120634	0.0197903	1.17e-09	5364	CCL7.txt	0.6365	0.00687936	37.1426
rs4795016	G	A	0.4121	0.105866	0.0193587	4.74e-08	5364	CCL7.txt	0.5879	0.00554443	29.895
rs9913247	A	G	0.4435	0.0951747	0.0191407	6.82e-07	5364	CCL7.txt	0.5565	0.00458819	24.7153
rs9900451	T	C	0.3353	0.109281	0.0202127	6.7e-08	5364	CCL7.txt	0.6647	0.00541991	29.2199
rs758403	A	G	0.4767	-0.0979831	0.0191136	3.06e-07	5364	CCL7.txt	0.5233	0.00487535	26.2697
rs2058164	C	A	0.3846	0.112828	0.0195909	8.92e-09	5364	CCL7.txt	0.6154	0.00614553	33.1561
rs730814	T	C	0.3622	0.148157	0.0197467	7.27e-14	5364	CCL7.txt	0.6378	0.0103856	56.2721
rs11650798	G	C	0.4414	0.107545	0.0190745	1.81e-08	5364	CCL7.txt	0.5586	0.00589141	31.7769
rs998637	G	C	0.4402	0.103652	0.0190879	5.88e-08	5364	CCL7.txt	0.5598	0.00546726	29.4766
rs998638	G	C	0.4401	0.104943	0.0191118	4.18e-08	5364	CCL7.txt	0.5599	0.0055896	30.1399
rs7218820	C	G	0.4362	0.096671	0.0191793	4.8e-07	5364	CCL7.txt	0.5638	0.00471396	25.396
rs8071265	A	G	0.02307	-0.341195	0.0638895	9.66e-08	5364	CCL7.txt	0.97693	0.00528877	28.5092
rs8071766	T	A	0.02184	-0.352235	0.0659951	9.82e-08	5364	CCL7.txt	0.97816	0.00528266	28.476
rs17664516	G	T	0.07815	0.164721	0.035186	2.92e-06	5364	CCL7.txt	0.92185	0.0040691	21.9077
rs2190984	T	C	0.0785	0.16527	0.0351243	2.6e-06	5364	CCL7.txt	0.9215	0.0041105	22.1315
rs74829193	T	C	0.04146	-0.297672	0.0476748	4.6e-10	5364	CCL7.txt	0.95854	0.00721547	38.9705
rs73278124	C	A	0.05773	-0.199385	0.0407273	1.01e-06	5364	CCL7.txt	0.94227	0.00444825	23.9581
rs58888033	T	G	0.0579	-0.205733	0.0406685	4.36e-07	5364	CCL7.txt	0.9421	0.00474827	25.5817
rs79942591	C	T	0.04464	-0.227404	0.0462275	8.95e-07	5364	CCL7.txt	0.95536	0.00449109	24.1899
rs111325156	G	A	0.04455	-0.226194	0.0463716	1.1e-06	5364	CCL7.txt	0.95545	0.00441618	23.7846
rs112061568	A	G	0.04464	-0.231234	0.0463212	6.17e-07	5364	CCL7.txt	0.95536	0.00462426	24.9105
rs73278141	T	G	0.04464	-0.231234	0.0463212	6.17e-07	5364	CCL7.txt	0.95536	0.00462426	24.9105
rs73278143	C	G	0.04464	-0.231234	0.0463212	6.17e-07	5364	CCL7.txt	0.95536	0.00462426	24.9105
rs73278147	A	C	0.04464	-0.231234	0.0463212	6.17e-07	5364	CCL7.txt	0.95536	0.00462426	24.9105
rs73283901	A	C	0.04464	-0.231234	0.0463212	6.17e-07	5364	CCL7.txt	0.95536	0.00462426	24.9105
rs62062216	A	C	0.198	0.117994	0.0240863	9.93e-07	5364	CCL7.txt	0.802	0.00445402	23.9893
rs60785104	G	A	0.04464	-0.231234	0.0463212	6.17e-07	5364	CCL7.txt	0.95536	0.00462426	24.9105
rs73285425	G	A	0.04464	-0.231234	0.0463212	6.17e-07	5364	CCL7.txt	0.95536	0.00462426	24.9105
rs73285444	A	G	0.04447	-0.229935	0.0464088	7.47e-07	5364	CCL7.txt	0.95553	0.00455552	24.5385
rs111640179	A	G	0.2031	0.124181	0.0237845	1.85e-07	5364	CCL7.txt	0.7969	0.00505629	27.2496
rs112802444	A	G	0.03324	-0.247731	0.0529086	2.91e-06	5364	CCL7.txt	0.96676	0.0040705	21.9152
rs117478753	A	G	0.0213	-0.405999	0.0652453	5.26e-10	5364	CCL7.txt	0.9787	0.00716702	38.707
rs143004680	G	A	0.01123	-0.473945	0.0911518	2.07e-07	5364	CCL7.txt	0.98877	0.0050148	27.0249
rs112089467	A	G	0.0297	-0.262711	0.0559308	2.71e-06	5364	CCL7.txt	0.9703	0.00409622	22.0543
rs149088876	A	G	0.0755	0.169871	0.0364777	3.29e-06	5364	CCL7.txt	0.9245	0.00402664	21.6781
rs3135980	C	T	0.2092	-0.16124	0.023158	3.74e-12	5364	CCL7.txt	0.7908	0.00895669	48.4598
rs62062381	G	C	0.07558	0.175114	0.0363994	1.54e-06	5364	CCL7.txt	0.92442	0.0042963	23.1362
rs3816754	T	G	0.06524	-0.195327	0.0382056	3.29e-07	5364	CCL7.txt	0.93476	0.00484921	26.1281
rs28363258	A	G	0.02263	-0.379892	0.0636864	2.6e-09	5364	CCL7.txt	0.97737	0.00658972	35.5684
rs117156824	T	C	0.01167	0.426511	0.087738	1.2e-06	5364	CCL7.txt	0.98833	0.00438619	23.6223
rs116949525	A	G	0.01114	0.417111	0.090947	4.61e-06	5364	CCL7.txt	0.98886	0.00390605	21.0264
rs117620244	T	C	0.01724	0.351587	0.0731027	1.55e-06	5364	CCL7.txt	0.98276	0.00429379	23.1226
rs11655688	A	G	0.09671	0.155912	0.0324229	1.56e-06	5364	CCL7.txt	0.90329	0.00429238	23.115
rs143829978	C	T	0.01034	-0.481621	0.0955328	4.77e-07	5364	CCL7.txt	0.98966	0.0047159	25.4064
rs141196248	A	G	0.01238	0.46954	0.0855457	4.23e-08	5364	CCL7.txt	0.98762	0.00558506	30.1153
rs80246706	A	C	0.01246	0.46954	0.0855457	4.23e-08	5364	CCL7.txt	0.98754	0.00558506	30.1153
rs7213293	G	A	0.01361	0.398005	0.0818483	1.19e-06	5364	CCL7.txt	0.98639	0.00438893	23.6372
rs7213294	G	A	0.01361	0.398005	0.0818483	1.19e-06	5364	CCL7.txt	0.98639	0.00438893	23.6372
rs139530391	A	G	0.01397	0.375838	0.0808199	3.39e-06	5364	CCL7.txt	0.98603	0.0040154	21.6174
rs193031883	C	A	0.01397	0.375838	0.0808199	3.39e-06	5364	CCL7.txt	0.98603	0.0040154	21.6174
rs140371923	A	C	0.01397	0.375838	0.0808199	3.39e-06	5364	CCL7.txt	0.98603	0.0040154	21.6174
rs142858532	A	G	0.01397	0.375838	0.0808199	3.39e-06	5364	CCL7.txt	0.98603	0.0040154	21.6174
rs145441702	C	A	0.01397	0.375838	0.0808199	3.39e-06	5364	CCL7.txt	0.98603	0.0040154	21.6174
rs527443058	T	C	0.01335	0.443515	0.0820412	6.72e-08	5364	CCL7.txt	0.98665	0.00541881	29.214
rs145334345	T	C	0.03121	0.279283	0.0550211	3.99e-07	5364	CCL7.txt	0.96879	0.00478036	25.7554
rs144002406	C	T	0.02829	0.325873	0.0577973	1.81e-08	5364	CCL7.txt	0.97171	0.00589151	31.7775
rs75992129	T	C	0.02493	-0.300844	0.0613898	9.84e-07	5364	CCL7.txt	0.97507	0.00445719	24.0065
rs117491547	T	C	0.02475	-0.299595	0.0616158	1.19e-06	5364	CCL7.txt	0.97525	0.0043882	23.6332
rs211991	T	C	0.2639	-0.11234	0.0216456	2.18e-07	5364	CCL7.txt	0.7361	0.0049965	26.9257
rs211987	G	C	0.2115	0.122303	0.0231728	1.36e-07	5364	CCL7.txt	0.7885	0.00516629	27.8455
rs75284828	A	G	0.01158	-0.466517	0.089924	2.21e-07	5364	CCL7.txt	0.98842	0.00499254	26.9043
rs7222580	T	G	0.2969	-0.102078	0.0209905	1.19e-06	5364	CCL7.txt	0.7031	0.00438954	23.6405
rs8067227	A	G	0.158	-0.122138	0.0259555	2.59e-06	5364	CCL7.txt	0.842	0.00411116	22.1351
rs6607331	G	C	0.1517	-0.124869	0.0265038	2.52e-06	5364	CCL7.txt	0.8483	0.00412108	22.1887
rs2411189	G	A	0.1519	-0.124651	0.0264942	2.6e-06	5364	CCL7.txt	0.8481	0.00410972	22.1273
rs28455890	A	G	0.2117	-0.151636	0.0232678	7.83e-11	5364	CCL7.txt	0.7883	0.00785561	42.4553
rs2044199	G	A	0.3661	-0.117169	0.0198554	3.83e-09	5364	CCL7.txt	0.6339	0.00645014	34.8102
rs12948600	G	A	0.1695	-0.130823	0.0255743	3.24e-07	5364	CCL7.txt	0.8305	0.00485466	26.1577
rs72822345	T	C	0.2202	-0.115859	0.0229761	4.74e-07	5364	CCL7.txt	0.7798	0.00471807	25.4182
rs2676791	T	A	0.366	-0.0929969	0.0198286	2.8e-06	5364	CCL7.txt	0.634	0.00408401	21.9883
rs2537729	A	C	0.3654	-0.0945809	0.0198236	1.88e-06	5364	CCL7.txt	0.6346	0.00422585	22.7552
rs2676793	G	C	0.3706	-0.0929183	0.0197285	2.54e-06	5364	CCL7.txt	0.6294	0.00411845	22.1744
rs148147220	T	C	0.03041	-0.255433	0.0551368	3.69e-06	5364	CCL7.txt	0.96959	0.00398518	21.454
rs151064483	T	G	0.03059	-0.267837	0.0549838	1.14e-06	5364	CCL7.txt	0.96941	0.00440419	23.7197
rs138787536	A	G	0.03085	-0.259429	0.0547661	2.22e-06	5364	CCL7.txt	0.96915	0.00416593	22.4311
rs10422388	A	C	0.4215	0.0893798	0.0193856	4.11e-06	5364	CCL7.txt	0.5785	0.00394742	21.25
rs117828733	C	A	0.01777	0.340639	0.0727256	2.88e-06	5364	CCL7.txt	0.98223	0.00407336	21.9307
rs2071968	G	C	0.3555	-0.0944563	0.0199928	2.37e-06	5364	CCL7.txt	0.6445	0.00414402	22.3127
rs80351996	C	A	0.01264	-0.38236	0.082306	3.47e-06	5359	CCL8.txt	0.98736	0.004011	21.5735
rs114730055	C	T	0.01149	-0.456097	0.085817	1.11e-07	5359	CCL8.txt	0.98851	0.00524325	28.2362
rs114122391	A	G	0.01149	-0.456097	0.085817	1.11e-07	5359	CCL8.txt	0.98851	0.00524325	28.2362
rs144621368	T	C	0.01149	-0.456097	0.085817	1.11e-07	5359	CCL8.txt	0.98851	0.00524325	28.2362
rs36065959	A	G	0.1073	-0.14935	0.029407	3.93e-07	5359	CCL8.txt	0.8927	0.00479005	25.7838
rs7614943	G	A	0.4326	-0.0849651	0.018292	3.48e-06	5359	CCL8.txt	0.5674	0.00400987	21.5673
rs6775789	T	C	0.4333	-0.084786	0.01828	3.6e-06	5359	CCL8.txt	0.5667	0.00399827	21.5047
rs6781584	T	C	0.4336	-0.0840301	0.018284	4.41e-06	5359	CCL8.txt	0.5664	0.00392586	21.1137
rs12495397	G	A	0.4336	-0.0840301	0.018284	4.41e-06	5359	CCL8.txt	0.5664	0.00392586	21.1137
rs6806786	C	T	0.4336	-0.0840301	0.018284	4.41e-06	5359	CCL8.txt	0.5664	0.00392586	21.1137
rs6810101	C	T	0.4336	-0.0840301	0.018284	4.41e-06	5359	CCL8.txt	0.5664	0.00392586	21.1137
rs6777763	A	G	0.4336	-0.0840301	0.018284	4.41e-06	5359	CCL8.txt	0.5664	0.00392586	21.1137
rs13059686	T	C	0.4336	-0.0840301	0.018284	4.41e-06	5359	CCL8.txt	0.5664	0.00392586	21.1137
rs7650690	G	A	0.4336	-0.0840301	0.018284	4.41e-06	5359	CCL8.txt	0.5664	0.00392586	21.1137
rs9811878	G	A	0.4336	-0.0840301	0.018284	4.41e-06	5359	CCL8.txt	0.5664	0.00392586	21.1137
rs9840505	A	G	0.4336	-0.0840301	0.018284	4.41e-06	5359	CCL8.txt	0.5664	0.00392586	21.1137
rs9876383	T	G	0.4336	-0.0840301	0.018284	4.41e-06	5359	CCL8.txt	0.5664	0.00392586	21.1137
rs1903744	C	T	0.4336	-0.0840301	0.018284	4.41e-06	5359	CCL8.txt	0.5664	0.00392586	21.1137
rs1402252	G	C	0.4336	-0.0840301	0.018284	4.41e-06	5359	CCL8.txt	0.5664	0.00392586	21.1137
rs3773922	T	C	0.4336	-0.0840301	0.018284	4.41e-06	5359	CCL8.txt	0.5664	0.00392586	21.1137
rs10936343	C	T	0.4336	-0.0840301	0.018284	4.41e-06	5359	CCL8.txt	0.5664	0.00392586	21.1137
rs10936345	G	C	0.4337	-0.0839514	0.01828	4.48e-06	5359	CCL8.txt	0.5663	0.00392025	21.0834
rs10936346	C	G	0.4337	-0.0839514	0.01828	4.48e-06	5359	CCL8.txt	0.5663	0.00392025	21.0834
rs1012364	A	T	0.4337	-0.0839514	0.01828	4.48e-06	5359	CCL8.txt	0.5663	0.00392025	21.0834
rs7617184	A	G	0.4338	-0.0842529	0.018289	4.18e-06	5359	CCL8.txt	0.5662	0.00394448	21.2143
rs41373752	G	A	0.4338	-0.0842529	0.018289	4.18e-06	5359	CCL8.txt	0.5662	0.00394448	21.2143
rs13092027	C	T	0.4325	-0.0837945	0.018305	4.81e-06	5359	CCL8.txt	0.5675	0.00389505	20.9474
rs10936352	T	C	0.4301	-0.0852011	0.018334	3.45e-06	5359	CCL8.txt	0.5699	0.00401371	21.5881
rs6784601	C	T	0.4298	-0.0848305	0.018322	3.74e-06	5359	CCL8.txt	0.5702	0.0039842	21.4287
rs7628413	T	C	0.4003	-0.084859	0.01853	4.76e-06	5359	CCL8.txt	0.5997	0.00389821	20.9644
rs144046585	G	T	0.02201	-0.277327	0.060242	4.25e-06	5359	CCL8.txt	0.97799	0.00393902	21.1848
rs12508575	G	T	0.1568	0.116169	0.025093	3.75e-06	5359	CCL8.txt	0.8432	0.00398344	21.4246
rs141414315	T	A	0.03837	0.251099	0.047972	1.72e-07	5359	CCL8.txt	0.96163	0.00508646	27.3875
rs138930426	G	A	0.01361	0.384173	0.080496	1.87e-06	5359	CCL8.txt	0.98639	0.00423233	22.7689
rs62350744	C	T	0.01856	-0.317692	0.068806	3.98e-06	5359	CCL8.txt	0.98144	0.00396234	21.3107
rs4134361	G	C	0.1998	-0.105626	0.023051	4.7e-06	5359	CCL8.txt	0.8002	0.00390283	20.9894
rs4434368	G	C	0.1997	-0.105626	0.023051	4.7e-06	5359	CCL8.txt	0.8003	0.00390283	20.9894
rs4620015	T	A	0.1997	-0.105626	0.023051	4.7e-06	5359	CCL8.txt	0.8003	0.00390283	20.9894
rs6580598	A	G	0.1997	-0.105626	0.023051	4.7e-06	5359	CCL8.txt	0.8003	0.00390283	20.9894
rs10044814	T	C	0.1997	-0.105484	0.023051	4.84e-06	5359	CCL8.txt	0.8003	0.00389239	20.933
rs4705067	C	G	0.1997	-0.105484	0.023051	4.84e-06	5359	CCL8.txt	0.8003	0.00389239	20.933
rs4361503	T	C	0.1996	-0.105761	0.023065	4.64e-06	5359	CCL8.txt	0.8004	0.00390805	21.0175
rs57874120	T	C	0.04066	0.220415	0.04565	1.42e-06	5359	CCL8.txt	0.95934	0.00433143	23.3044
rs73025559	A	G	0.04066	0.220415	0.04565	1.42e-06	5359	CCL8.txt	0.95934	0.00433143	23.3044
rs73025560	A	G	0.04066	0.220415	0.04565	1.42e-06	5359	CCL8.txt	0.95934	0.00433143	23.3044
rs6912857	T	C	0.04084	0.226113	0.045558	7.15e-07	5359	CCL8.txt	0.95916	0.00457558	24.6241
rs73784003	T	A	0.04084	0.226113	0.045558	7.15e-07	5359	CCL8.txt	0.95916	0.00457558	24.6241
rs7766568	T	C	0.04084	0.226113	0.045558	7.15e-07	5359	CCL8.txt	0.95916	0.00457558	24.6241
rs73025566	C	T	0.04102	0.227565	0.045362	5.43e-07	5359	CCL8.txt	0.95898	0.00467421	25.1573
rs73025574	C	T	0.0381	0.216646	0.046967	4.07e-06	5359	CCL8.txt	0.9619	0.00395468	21.2693
rs1468091	G	A	0.04075	0.225132	0.046148	1.1e-06	5359	CCL8.txt	0.95925	0.00442141	23.7907
rs11774953	C	T	0.2114	0.109248	0.022367	1.07e-06	5359	CCL8.txt	0.7886	0.00443199	23.8479
rs62491579	G	A	0.198	0.109634	0.022934	1.8e-06	5359	CCL8.txt	0.802	0.00424619	22.8438
rs11249977	A	G	0.2041	0.111853	0.022695	8.53e-07	5359	CCL8.txt	0.7959	0.00451219	24.2813
rs12546027	A	G	0.2042	0.111129	0.022695	1e-06	5359	CCL8.txt	0.7958	0.00445422	23.968
rs12543841	G	A	0.2043	0.110912	0.022694	1.05e-06	5359	CCL8.txt	0.7957	0.00443731	23.8766
rs12541192	A	C	0.2054	0.110147	0.022659	1.2e-06	5359	CCL8.txt	0.7946	0.00439005	23.6212
rs12546137	A	G	0.1968	0.110834	0.023017	1.51e-06	5359	CCL8.txt	0.8032	0.00430814	23.1786
rs141038879	A	G	0.02537	-0.274464	0.059024	3.4e-06	5359	CCL8.txt	0.97463	0.00401866	21.6148
rs59845081	A	G	0.2747	-0.0951615	0.020488	3.49e-06	5359	CCL8.txt	0.7253	0.00400954	21.5656
rs12570606	C	T	0.2956	0.0920488	0.019944	4.02e-06	5359	CCL8.txt	0.7044	0.00395918	21.2936
rs146118204	A	G	0.05614	0.186428	0.039093	1.9e-06	5359	CCL8.txt	0.94386	0.00422573	22.7333
rs7103750	G	C	0.08752	-0.148457	0.031832	3.18e-06	5359	CCL8.txt	0.91248	0.00404232	21.7426
rs16934406	G	A	0.2216	-0.105949	0.021845	1.27e-06	5359	CCL8.txt	0.7784	0.00437022	23.5141
rs72961422	A	G	0.01671	-0.375371	0.071935	1.88e-07	5359	CCL8.txt	0.98329	0.00505541	27.2194
rs11057879	C	T	0.2123	0.106236	0.022476	2.34e-06	5359	CCL8.txt	0.7877	0.00415159	22.3328
rs11057880	A	G	0.2124	0.106649	0.022475	2.14e-06	5359	CCL8.txt	0.7876	0.00418417	22.5088
rs77830717	G	C	0.03757	-0.232408	0.04877	1.93e-06	5359	CCL8.txt	0.96243	0.00421965	22.7005
rs1023103	G	C	0.4346	0.0837804	0.018227	4.4e-06	5359	CCL8.txt	0.5654	0.00392701	21.1199
rs12907985	C	A	0.09362	0.143904	0.031344	4.51e-06	5359	CCL8.txt	0.90638	0.00391785	21.0705
rs35074962	T	C	0.09353	0.143777	0.031354	4.63e-06	5359	CCL8.txt	0.90647	0.00390848	21.0199
rs332271	C	T	0.2039	-0.103193	0.022507	4.64e-06	5359	CCL8.txt	0.7961	0.00390734	21.0137
rs332270	G	C	0.1768	-0.11649	0.023686	9e-07	5359	CCL8.txt	0.8232	0.00449319	24.1786
rs77171973	C	T	0.05667	0.183964	0.040222	4.9e-06	5359	CCL8.txt	0.94333	0.00388833	20.9111
rs8035230	A	G	0.3416	-0.0901776	0.019488	3.79e-06	5359	CCL8.txt	0.6584	0.00397967	21.4043
rs73988096	T	C	0.01185	-0.391143	0.084194	3.47e-06	5359	CCL8.txt	0.98815	0.00401125	21.5748
rs9896435	T	C	0.01185	-0.427432	0.084169	3.94e-07	5359	CCL8.txt	0.98815	0.00478918	25.7791
rs8075671	T	C	0.01229	-0.411115	0.08264	6.74e-07	5359	CCL8.txt	0.98771	0.00459686	24.7391
rs8076192	T	A	0.01229	-0.411115	0.08264	6.74e-07	5359	CCL8.txt	0.98771	0.00459686	24.7391
rs111589862	C	T	0.01211	-0.40792	0.083264	9.91e-07	5359	CCL8.txt	0.98789	0.00445873	23.9924
rs77816963	C	T	0.01211	-0.40792	0.083264	9.91e-07	5359	CCL8.txt	0.98789	0.00445873	23.9924
rs113343738	A	G	0.01211	-0.40792	0.083264	9.91e-07	5359	CCL8.txt	0.98789	0.00445873	23.9924
rs112929637	T	C	0.01211	-0.40792	0.083264	9.91e-07	5359	CCL8.txt	0.98789	0.00445873	23.9924
rs112566949	T	G	0.01202	-0.411464	0.083564	8.74e-07	5359	CCL8.txt	0.98798	0.00450382	24.2361
rs140838113	A	C	0.01202	-0.411464	0.083564	8.74e-07	5359	CCL8.txt	0.98798	0.00450382	24.2361
rs113165573	T	C	0.01202	-0.411464	0.083564	8.74e-07	5359	CCL8.txt	0.98798	0.00450382	24.2361
rs72817782	A	G	0.01724	-0.36956	0.070415	1.59e-07	5359	CCL8.txt	0.98276	0.00511363	27.5345
rs56328332	T	A	0.01742	-0.372098	0.070038	1.12e-07	5359	CCL8.txt	0.98258	0.00523941	28.2153
rs34742670	T	C	0.06144	0.172487	0.037674	4.79e-06	5359	CCL8.txt	0.93856	0.00389628	20.954
rs117206705	G	T	0.01326	-0.432073	0.080891	9.6e-08	5359	CCL8.txt	0.98674	0.00529571	28.5201
rs414947	G	A	0.3887	-0.0888609	0.018587	1.79e-06	5359	CCL8.txt	0.6113	0.00424689	22.8476
rs380189	C	T	0.3897	-0.0860944	0.018598	3.76e-06	5359	CCL8.txt	0.6103	0.00398291	21.4218
rs392191	T	C	0.2244	-0.09993	0.021465	3.31e-06	5359	CCL8.txt	0.7756	0.00402804	21.6655
rs379123	C	T	0.3889	-0.0890636	0.018577	1.68e-06	5359	CCL8.txt	0.6111	0.00427078	22.9767
rs643069	A	T	0.3887	-0.0888609	0.018587	1.79e-06	5359	CCL8.txt	0.6113	0.00424689	22.8476
rs369911	C	T	0.3887	-0.0888609	0.018587	1.79e-06	5359	CCL8.txt	0.6113	0.00424689	22.8476
rs372501	T	C	0.3888	-0.0889243	0.018589	1.77e-06	5359	CCL8.txt	0.6112	0.00425201	22.8753
rs395110	A	C	0.3714	-0.102673	0.018682	4.07e-08	5359	CCL8.txt	0.6286	0.00560455	30.1928
rs394824	A	G	0.3845	-0.092028	0.018665	8.45e-07	5359	CCL8.txt	0.6155	0.0045158	24.3009
rs430125	G	A	0.3712	-0.102046	0.018694	5.01e-08	5359	CCL8.txt	0.6288	0.00552962	29.7869
rs617201	A	T	0.371	-0.101629	0.018705	5.78e-08	5359	CCL8.txt	0.629	0.00547836	29.5092
rs400908	C	G	0.3709	-0.101795	0.01871	5.54e-08	5359	CCL8.txt	0.6291	0.00549325	29.5899
rs384257	G	C	0.3801	-0.0952212	0.018597	3.16e-07	5359	CCL8.txt	0.6199	0.00486831	26.2071
rs11657700	A	G	0.4989	0.0984936	0.018261	7.2e-08	5359	CCL8.txt	0.5011	0.00539923	29.0807
rs225204	T	C	0.3695	-0.102455	0.018755	4.9e-08	5359	CCL8.txt	0.6305	0.00553779	29.8312
[truncated: 22,127 more rows]
