# Supplementary material for: A two-sample Mendelian randomization analysis: causal association between chemokines and pan-carcinoma
Source: Front Genet. 2023 Nov 23;14:1285274. doi: 10.3389/fgene.2023.1285274 (PMC10702354; doi:10.3389/fgene.2023.1285274)
Supplement: Supplementary file 1 [file DataSheet2.zip › Supplementary file/Table 3 All results of Mendelian randomization analysis between chemokines and tumors.XLSX]

## Sheet: Sheet1
Supplemental Table3. All results of Mendelian randomization analysis between chemokines and tumors
exposure	outcome	method	nsnp	b	se	pval	lo_ci	up_ci	or	or_lci95	or_uci95
CCL1.txt	Prostate cancer	MR Egger	9	-0.125978	0.123498	0.341642	-0.368034	0.116077	0.881634	0.692094	1.12308
CCL1.txt	Prostate cancer	Weighted median	9	-0.0672688	0.0419626	0.10892	-0.149516	0.0149779	0.934944	0.861125	1.01509
CCL1.txt	Prostate cancer	Inverse variance weighted	9	-0.0475272	0.0334143	0.154921	-0.113019	0.0179648	0.953585	0.893133	1.01813
CCL1.txt	Prostate cancer	Simple mode	9	-0.0748629	0.0671707	0.297417	-0.206518	0.0567916	0.927871	0.813412	1.05844
CCL1.txt	Prostate cancer	Weighted mode	9	-0.0740858	0.0624427	0.269477	-0.196473	0.0483018	0.928592	0.821623	1.04949
CCL11.txt	Prostate cancer	MR Egger	24	-0.00600815	0.0196604	0.762785	-0.0445425	0.0325262	0.99401	0.956435	1.03306
CCL11.txt	Prostate cancer	Weighted median	24	0.00838312	0.0149754	0.575621	-0.0209687	0.037735	1.00842	0.97925	1.03846
CCL11.txt	Prostate cancer	Inverse variance weighted	24	-0.00184231	0.0118535	0.876488	-0.0250752	0.0213906	0.998159	0.975237	1.02162
CCL11.txt	Prostate cancer	Simple mode	24	-0.000952726	0.0341801	0.978003	-0.0679457	0.0660402	0.999048	0.934311	1.06827
CCL11.txt	Prostate cancer	Weighted mode	24	0.00941985	0.0149478	0.534785	-0.0198777	0.0387174	1.00946	0.980319	1.03948
CCL13.txt	Prostate cancer	MR Egger	13	0.0516989	0.0516588	0.338441	-0.0495523	0.15295	1.05306	0.951655	1.16527
CCL13.txt	Prostate cancer	Weighted median	13	0.0204871	0.0311104	0.5102	-0.0404894	0.0814635	1.0207	0.960319	1.08487
CCL13.txt	Prostate cancer	Inverse variance weighted	13	0.0157645	0.0225466	0.484428	-0.0284268	0.0599558	1.01589	0.971973	1.06179
CCL13.txt	Prostate cancer	Simple mode	13	-0.0108453	0.0499836	0.831872	-0.108813	0.0871226	0.989213	0.896898	1.09103
CCL13.txt	Prostate cancer	Weighted mode	13	0.0213782	0.0332573	0.532436	-0.0438061	0.0865624	1.02161	0.95714	1.09042
CCL14.txt	Prostate cancer	MR Egger	21	-0.00439005	0.0170285	0.799328	-0.0377658	0.0289857	0.99562	0.962938	1.02941
CCL14.txt	Prostate cancer	Weighted median	21	-0.0119656	0.0130152	0.35791	-0.0374753	0.0135442	0.988106	0.963218	1.01364
CCL14.txt	Prostate cancer	Inverse variance weighted	21	-0.00800129	0.0120462	0.506551	-0.0316118	0.0156093	0.992031	0.968883	1.01573
CCL14.txt	Prostate cancer	Simple mode	21	0.0186265	0.0359733	0.610287	-0.0518812	0.0891342	1.0188	0.949442	1.09323
CCL14.txt	Prostate cancer	Weighted mode	21	-0.0105926	0.0131282	0.429241	-0.0363238	0.0151387	0.989463	0.964328	1.01525
CCL15.txt	Prostate cancer	MR Egger	20	-0.00511184	0.0144237	0.727152	-0.0333822	0.0231585	0.994901	0.967169	1.02343
CCL15.txt	Prostate cancer	Weighted median	20	-0.0157962	0.00965588	0.101858	-0.0347217	0.00312936	0.984328	0.965874	1.00313
CCL15.txt	Prostate cancer	Inverse variance weighted	20	-0.0167855	0.0126048	0.182968	-0.041491	0.00791996	0.983355	0.959358	1.00795
CCL15.txt	Prostate cancer	Simple mode	20	-0.0263149	0.0486155	0.5946	-0.121601	0.0689715	0.974028	0.885501	1.07141
CCL15.txt	Prostate cancer	Weighted mode	20	-0.0161121	0.00893965	0.0873828	-0.0336338	0.00140961	0.984017	0.966926	1.00141
CCL16.txt	Prostate cancer	MR Egger	26	0.0062108	0.0113323	0.58871	-0.0160004	0.028422	1.00623	0.984127	1.02883
CCL16.txt	Prostate cancer	Weighted median	26	0.0053	0.0113275	0.639866	-0.016902	0.027502	1.00531	0.98324	1.02788
CCL16.txt	Prostate cancer	Inverse variance weighted	26	0.0148311	0.00923805	0.108398	-0.00327549	0.0329377	1.01494	0.99673	1.03349
CCL16.txt	Prostate cancer	Simple mode	26	0.0631986	0.0434357	0.158114	-0.0219354	0.148333	1.06524	0.978303	1.1599
CCL16.txt	Prostate cancer	Weighted mode	26	0.00226719	0.010418	0.82949	-0.0181521	0.0226865	1.00227	0.982012	1.02295
CCL17.txt	Prostate cancer	MR Egger	49	-0.00995716	0.0213451	0.643024	-0.0517936	0.0318793	0.990092	0.949525	1.03239
CCL17.txt	Prostate cancer	Weighted median	49	-0.00901477	0.0147874	0.54211	-0.037998	0.0199685	0.991026	0.962715	1.02017
CCL17.txt	Prostate cancer	Inverse variance weighted	49	-0.0112889	0.0116617	0.333028	-0.0341459	0.011568	0.988775	0.96643	1.01164
CCL17.txt	Prostate cancer	Simple mode	49	-0.0121299	0.0252881	0.633643	-0.0616945	0.0374348	0.987943	0.94017	1.03814
CCL17.txt	Prostate cancer	Weighted mode	49	-0.00567546	0.0141814	0.690782	-0.033471	0.0221201	0.994341	0.967083	1.02237
CCL18.txt	Prostate cancer	MR Egger	16	-0.030551	0.0163379	0.0825473	-0.0625731	0.00147124	0.969911	0.939344	1.00147
CCL18.txt	Prostate cancer	Weighted median	16	-0.0289854	0.0136038	0.033115	-0.0556489	-0.00232198	0.971431	0.945871	0.997681
CCL18.txt	Prostate cancer	Inverse variance weighted	16	-0.0394658	0.012123	0.00113217	-0.0632269	-0.0157046	0.961303	0.93873	0.984418
CCL18.txt	Prostate cancer	Simple mode	16	-0.0390337	0.042429	0.372144	-0.122195	0.0441272	0.961718	0.884976	1.04512
CCL18.txt	Prostate cancer	Weighted mode	16	-0.0292515	0.014598	0.0634958	-0.0578635	-0.000639477	0.971172	0.943779	0.999361
CCL19.txt	Prostate cancer	MR Egger	13	-0.0700079	0.0543846	0.224425	-0.176602	0.036586	0.932386	0.838114	1.03726
CCL19.txt	Prostate cancer	Weighted median	13	-0.0444888	0.0319985	0.164427	-0.107206	0.0182284	0.956486	0.898341	1.0184
CCL19.txt	Prostate cancer	Inverse variance weighted	13	-0.0829458	0.0256127	0.00120174	-0.133147	-0.032745	0.920401	0.875337	0.967785
CCL19.txt	Prostate cancer	Simple mode	13	-0.0534696	0.065041	0.427058	-0.18095	0.0740107	0.947935	0.834477	1.07682
CCL19.txt	Prostate cancer	Weighted mode	13	-0.0323975	0.0390854	0.423348	-0.109005	0.0442099	0.968122	0.896726	1.0452
CCL2.txt	Prostate cancer	MR Egger	18	0.0237932	0.0249857	0.355124	-0.0251788	0.0727652	1.02408	0.975136	1.07548
CCL2.txt	Prostate cancer	Weighted median	18	0.0109555	0.0158738	0.490091	-0.0201571	0.0420681	1.01102	0.980045	1.04297
CCL2.txt	Prostate cancer	Inverse variance weighted	18	0.0021862	0.0144057	0.879377	-0.0260491	0.0304215	1.00219	0.974287	1.03089
CCL2.txt	Prostate cancer	Simple mode	18	0.000474342	0.0446892	0.991655	-0.0871165	0.0880652	1.00047	0.91657	1.09206
CCL2.txt	Prostate cancer	Weighted mode	18	0.0121714	0.0164295	0.468909	-0.0200305	0.0443733	1.01225	0.980169	1.04537
CCL20.txt	Prostate cancer	MR Egger	22	0.060438	0.0537342	0.274009	-0.044881	0.165757	1.0623	0.956111	1.18029
CCL20.txt	Prostate cancer	Weighted median	22	0.0274962	0.028203	0.32959	-0.0277817	0.0827742	1.02788	0.972601	1.0863
CCL20.txt	Prostate cancer	Inverse variance weighted	22	0.00292795	0.0237581	0.901917	-0.043638	0.0494939	1.00293	0.9573	1.05074
CCL20.txt	Prostate cancer	Simple mode	22	0.0509696	0.0458146	0.278489	-0.0388271	0.140766	1.05229	0.961917	1.15116
CCL20.txt	Prostate cancer	Weighted mode	22	0.0482617	0.0428179	0.272398	-0.0356613	0.132185	1.04945	0.964967	1.14132
CCL21.txt	Prostate cancer	MR Egger	28	-0.0436388	0.0300238	0.158057	-0.102486	0.0152078	0.9573	0.902591	1.01532
CCL21.txt	Prostate cancer	Weighted median	28	-0.0210402	0.0211977	0.320919	-0.0625877	0.0205073	0.97918	0.939331	1.02072
CCL21.txt	Prostate cancer	Inverse variance weighted	28	-0.00163964	0.0173012	0.924497	-0.0355501	0.0322708	0.998362	0.965074	1.0328
CCL21.txt	Prostate cancer	Simple mode	28	0.0362947	0.0533245	0.501896	-0.0682214	0.140811	1.03696	0.934054	1.15121
CCL21.txt	Prostate cancer	Weighted mode	28	-0.0444113	0.0274534	0.117352	-0.09822	0.00939735	0.95656	0.906449	1.00944
CCL22.txt	Prostate cancer	MR Egger	20	-0.0102197	0.0363577	0.78185	-0.0814808	0.0610415	0.989832	0.92175	1.06294
CCL22.txt	Prostate cancer	Weighted median	20	0.0125472	0.0266578	0.637872	-0.0397022	0.0647965	1.01263	0.961076	1.06694
CCL22.txt	Prostate cancer	Inverse variance weighted	20	0.0139438	0.0188306	0.459004	-0.0229641	0.0508518	1.01404	0.977298	1.05217
CCL22.txt	Prostate cancer	Simple mode	20	-0.0158345	0.048429	0.747271	-0.110755	0.0790864	0.98429	0.895158	1.0823
CCL22.txt	Prostate cancer	Weighted mode	20	0.00279733	0.037221	0.940877	-0.0701559	0.0757506	1.0028	0.932248	1.07869
CCL23.txt	Prostate cancer	MR Egger	18	0.0210023	0.029955	0.493295	-0.0377095	0.0797141	1.02122	0.962993	1.08298
CCL23.txt	Prostate cancer	Weighted median	18	0.0245128	0.01852	0.185641	-0.0117864	0.0608119	1.02482	0.988283	1.0627
CCL23.txt	Prostate cancer	Inverse variance weighted	18	0.012244	0.0189336	0.517839	-0.0248658	0.0493538	1.01232	0.975441	1.05059
CCL23.txt	Prostate cancer	Simple mode	18	0.0117595	0.036579	0.751764	-0.0599354	0.0834543	1.01183	0.941825	1.08704
CCL23.txt	Prostate cancer	Weighted mode	18	0.0206974	0.0176245	0.256443	-0.0138467	0.0552415	1.02091	0.986249	1.0568
CCL24.txt	Prostate cancer	MR Egger	16	0.064297	0.061363	0.312478	-0.0559745	0.184568	1.06641	0.945563	1.2027
CCL24.txt	Prostate cancer	Weighted median	16	0.0495712	0.0314632	0.115135	-0.0120968	0.111239	1.05082	0.987976	1.11766
CCL24.txt	Prostate cancer	Inverse variance weighted	16	0.0560272	0.0240818	0.0199901	0.0088268	0.103228	1.05763	1.00887	1.10874
CCL24.txt	Prostate cancer	Simple mode	16	0.0962666	0.0582622	0.119247	-0.0179273	0.210461	1.10105	0.982232	1.23425
CCL24.txt	Prostate cancer	Weighted mode	16	-0.00788519	0.060305	0.897707	-0.126083	0.110313	0.992146	0.881542	1.11663
CCL25.txt	Prostate cancer	MR Egger	14	0.0130081	0.0768691	0.868439	-0.137655	0.163672	1.01309	0.871399	1.17783
CCL25.txt	Prostate cancer	Weighted median	14	-0.0630793	0.0374565	0.0921688	-0.136494	0.0103355	0.938869	0.872412	1.01039
CCL25.txt	Prostate cancer	Inverse variance weighted	14	-0.000707083	0.0278205	0.979723	-0.0552354	0.0538212	0.999293	0.946262	1.0553
CCL25.txt	Prostate cancer	Simple mode	14	-0.0863637	0.0644075	0.202915	-0.212602	0.039875	0.917261	0.808477	1.04068
CCL25.txt	Prostate cancer	Weighted mode	14	-0.0870552	0.0776936	0.282777	-0.239335	0.0652242	0.916626	0.787151	1.0674
CCL26.txt	Prostate cancer	MR Egger	13	0.116434	0.0910425	0.227256	-0.0620098	0.294877	1.12348	0.939874	1.34296
CCL26.txt	Prostate cancer	Weighted median	13	-0.00611227	0.0371495	0.869312	-0.0789252	0.0667007	0.993906	0.924109	1.06898
CCL26.txt	Prostate cancer	Inverse variance weighted	13	0.017526	0.0287562	0.542213	-0.0388361	0.0738881	1.01768	0.961908	1.07669
CCL26.txt	Prostate cancer	Simple mode	13	-0.0534384	0.0692846	0.455456	-0.189236	0.0823593	0.947964	0.827591	1.08585
CCL26.txt	Prostate cancer	Weighted mode	13	-0.0562008	0.0612598	0.376994	-0.17627	0.0638684	0.945349	0.838392	1.06595
CCL27.txt	Prostate cancer	MR Egger	16	-0.072717	0.0707777	0.321657	-0.211441	0.0660073	0.929864	0.809417	1.06823
CCL27.txt	Prostate cancer	Weighted median	16	-0.0456221	0.0335649	0.174077	-0.111409	0.0201652	0.955403	0.894572	1.02037
CCL27.txt	Prostate cancer	Inverse variance weighted	16	-0.040637	0.0322752	0.208003	-0.103896	0.0226225	0.960178	0.901319	1.02288
CCL27.txt	Prostate cancer	Simple mode	16	0.0115222	0.0697987	0.871087	-0.125283	0.148328	1.01159	0.882247	1.15989
CCL27.txt	Prostate cancer	Weighted mode	16	-0.0692715	0.0402838	0.106067	-0.148228	0.00968473	0.933073	0.862235	1.00973
CCL28.txt	Prostate cancer	MR Egger	38	-0.0082662	0.0296373	0.781908	-0.0663553	0.0498229	0.991768	0.935798	1.05108
CCL28.txt	Prostate cancer	Weighted median	38	-0.0147841	0.0195541	0.449611	-0.0531101	0.0235418	0.985325	0.948276	1.02382
CCL28.txt	Prostate cancer	Inverse variance weighted	38	-0.0178348	0.0135876	0.189326	-0.0444666	0.00879697	0.982323	0.956508	1.00884
CCL28.txt	Prostate cancer	Simple mode	38	-0.0272783	0.034154	0.42957	-0.0942201	0.0396635	0.97309	0.910082	1.04046
CCL28.txt	Prostate cancer	Weighted mode	38	-0.0144663	0.0202237	0.478905	-0.0541048	0.0251722	0.985638	0.947333	1.02549
CCL3.txt	Prostate cancer	MR Egger	17	-0.0511028	0.0257728	0.0660093	-0.101618	-0.000588092	0.950181	0.903375	0.999412
CCL3.txt	Prostate cancer	Weighted median	17	-0.0363812	0.016794	0.0302865	-0.0692974	-0.00346499	0.964273	0.933049	0.996541
CCL3.txt	Prostate cancer	Inverse variance weighted	17	-0.0134167	0.017071	0.431905	-0.046876	0.0200425	0.986673	0.954206	1.02024
CCL3.txt	Prostate cancer	Simple mode	17	-0.0330287	0.0473549	0.49552	-0.125844	0.059787	0.967511	0.881752	1.06161
CCL3.txt	Prostate cancer	Weighted mode	17	-0.037548	0.0179238	0.0524516	-0.0726787	-0.00241742	0.963148	0.9299	0.997586
CCL5.txt	Prostate cancer	MR Egger	29	0.0243178	0.0244311	0.328396	-0.0235671	0.0722027	1.02462	0.976708	1.07487
CCL5.txt	Prostate cancer	Weighted median	29	0.02508	0.0204628	0.220334	-0.015027	0.0651871	1.0254	0.985085	1.06736
CCL5.txt	Prostate cancer	Inverse variance weighted	29	0.00834029	0.0127455	0.512873	-0.0166409	0.0333215	1.00838	0.983497	1.03388
CCL5.txt	Prostate cancer	Simple mode	29	-0.0279289	0.0415898	0.507385	-0.109445	0.0535871	0.972458	0.896332	1.05505
CCL5.txt	Prostate cancer	Weighted mode	29	0.0253807	0.0204541	0.224954	-0.0147094	0.0654707	1.02571	0.985398	1.06766
CCL7.txt	Prostate cancer	MR Egger	31	-0.0104056	0.0142044	0.469705	-0.0382462	0.017435	0.989648	0.962476	1.01759
CCL7.txt	Prostate cancer	Weighted median	31	-0.00101656	0.0124962	0.935164	-0.0255091	0.023476	0.998984	0.974813	1.02375
CCL7.txt	Prostate cancer	Inverse variance weighted	31	0.0014693	0.0105924	0.889677	-0.0192918	0.0222304	1.00147	0.980893	1.02248
CCL7.txt	Prostate cancer	Simple mode	31	0.00129287	0.0303799	0.966337	-0.0582517	0.0608374	1.00129	0.943412	1.06273
CCL7.txt	Prostate cancer	Weighted mode	31	-4.08607e-05	0.0120028	0.997306	-0.0235663	0.0234846	0.999959	0.976709	1.02376
CCL8.txt	Prostate cancer	MR Egger	30	-0.0130656	0.0181968	0.478695	-0.0487313	0.0226001	0.987019	0.952437	1.02286
CCL8.txt	Prostate cancer	Weighted median	30	0.0211009	0.0166956	0.20628	-0.0116224	0.0538242	1.02133	0.988445	1.0553
CCL8.txt	Prostate cancer	Inverse variance weighted	30	-0.00409711	0.0114922	0.721457	-0.0266218	0.0184276	0.995911	0.973729	1.0186
CCL8.txt	Prostate cancer	Simple mode	30	0.0174704	0.0383727	0.652296	-0.0577401	0.0926809	1.01762	0.943895	1.09711
CCL8.txt	Prostate cancer	Weighted mode	30	0.0122814	0.0155606	0.436364	-0.0182173	0.0427801	1.01236	0.981948	1.04371
CXCL1.txt	Prostate cancer	MR Egger	17	0.0179252	0.038518	0.648349	-0.05757	0.0934204	1.01809	0.944056	1.09792
CXCL1.txt	Prostate cancer	Weighted median	17	0.0196324	0.0241459	0.416175	-0.0276935	0.0669583	1.01983	0.972686	1.06925
CXCL1.txt	Prostate cancer	Inverse variance weighted	17	0.0284183	0.0179282	0.11294	-0.006721	0.0635576	1.02883	0.993302	1.06562
CXCL1.txt	Prostate cancer	Simple mode	17	-0.00781713	0.0395079	0.845645	-0.0852526	0.0696184	0.992213	0.91828	1.0721
CXCL1.txt	Prostate cancer	Weighted mode	17	0.0121053	0.0269813	0.659698	-0.0407781	0.0649886	1.01218	0.960042	1.06715
CXCL10.txt	Prostate cancer	MR Egger	17	0.057461	0.0964303	0.56014	-0.131543	0.246464	1.05914	0.876742	1.27949
CXCL10.txt	Prostate cancer	Weighted median	17	0.0152708	0.0325384	0.638843	-0.0485044	0.0790461	1.01539	0.952653	1.08225
CXCL10.txt	Prostate cancer	Inverse variance weighted	17	-0.00220195	0.0305024	0.942451	-0.0619866	0.0575827	0.9978	0.939896	1.05927
CXCL10.txt	Prostate cancer	Simple mode	17	0.0252411	0.053719	0.644787	-0.0800481	0.13053	1.02556	0.923072	1.13943
CXCL10.txt	Prostate cancer	Weighted mode	17	0.0219481	0.0473797	0.649433	-0.0709161	0.114812	1.02219	0.93154	1.12166
CXCL11.txt	Prostate cancer	MR Egger	16	-0.0681873	0.0833237	0.426872	-0.231502	0.0951271	0.934085	0.793341	1.0998
CXCL11.txt	Prostate cancer	Weighted median	16	0.0203715	0.0300583	0.49794	-0.0385427	0.0792858	1.02058	0.962191	1.08251
CXCL11.txt	Prostate cancer	Inverse variance weighted	16	0.017489	0.0274801	0.5245	-0.036372	0.07135	1.01764	0.964281	1.07396
CXCL11.txt	Prostate cancer	Simple mode	16	0.0876895	0.0639129	0.19023	-0.0375797	0.212959	1.09165	0.963118	1.23733
CXCL11.txt	Prostate cancer	Weighted mode	16	0.0166424	0.0436339	0.708247	-0.0688801	0.102165	1.01678	0.933439	1.10757
CXCL12.txt	Prostate cancer	MR Egger	19	0.0116246	0.0463469	0.804961	-0.0792154	0.102465	1.01169	0.923841	1.1079
CXCL12.txt	Prostate cancer	Weighted median	19	-0.00914421	0.0292654	0.754692	-0.0665043	0.0482159	0.990897	0.935659	1.0494
CXCL12.txt	Prostate cancer	Inverse variance weighted	19	-0.0139356	0.0213993	0.514906	-0.0558782	0.028007	0.986161	0.945654	1.0284
CXCL12.txt	Prostate cancer	Simple mode	19	0.0367504	0.0537044	0.502497	-0.0685103	0.142011	1.03743	0.933784	1.15259
CXCL12.txt	Prostate cancer	Weighted mode	19	0.00669451	0.0460491	0.886028	-0.0835618	0.0969508	1.00672	0.919834	1.10181
CXCL13.txt	Prostate cancer	MR Egger	16	-0.090432	0.0574421	0.137736	-0.203019	0.0221545	0.913536	0.816263	1.0224
CXCL13.txt	Prostate cancer	Weighted median	16	-0.034563	0.0330613	0.295829	-0.0993632	0.0302372	0.966028	0.905414	1.0307
CXCL13.txt	Prostate cancer	Inverse variance weighted	16	-0.011928	0.0282868	0.673258	-0.06737	0.0435141	0.988143	0.934849	1.04447
CXCL13.txt	Prostate cancer	Simple mode	16	-0.0391882	0.0564284	0.498	-0.149788	0.0714115	0.96157	0.860891	1.07402
CXCL13.txt	Prostate cancer	Weighted mode	16	-0.0451973	0.0516677	0.39549	-0.146466	0.0560714	0.955809	0.863755	1.05767
CXCL14.txt	Prostate cancer	MR Egger	16	-0.0180225	0.0694167	0.79893	-0.154079	0.118034	0.982139	0.857204	1.12528
CXCL14.txt	Prostate cancer	Weighted median	16	0.000611234	0.0331038	0.985269	-0.0642721	0.0654946	1.00061	0.93775	1.06769
CXCL14.txt	Prostate cancer	Inverse variance weighted	16	-0.0022428	0.0240791	0.92579	-0.0494378	0.0449522	0.99776	0.951764	1.04598
CXCL14.txt	Prostate cancer	Simple mode	16	0.0107975	0.0642575	0.868801	-0.115147	0.136742	1.01086	0.891235	1.14653
CXCL14.txt	Prostate cancer	Weighted mode	16	0.0131896	0.0574106	0.821396	-0.0993351	0.125714	1.01328	0.905439	1.13396
CXCL16.txt	Prostate cancer	MR Egger	21	0.0314572	0.0393546	0.433981	-0.0456778	0.108592	1.03196	0.95535	1.11471
CXCL16.txt	Prostate cancer	Weighted median	21	0.0205982	0.0234019	0.378755	-0.0252696	0.066466	1.02081	0.975047	1.06872
CXCL16.txt	Prostate cancer	Inverse variance weighted	21	0.027162	0.0168321	0.106591	-0.00582885	0.0601528	1.02753	0.994188	1.062
CXCL16.txt	Prostate cancer	Simple mode	21	0.0256192	0.0398868	0.527974	-0.052559	0.103797	1.02595	0.948798	1.10938
CXCL16.txt	Prostate cancer	Weighted mode	21	0.0351816	0.0289769	0.238841	-0.021613	0.0919763	1.03581	0.978619	1.09634
CXCL17.txt	Prostate cancer	MR Egger	16	0.0622847	0.0689136	0.381386	-0.0727859	0.197355	1.06427	0.9298	1.21818
CXCL17.txt	Prostate cancer	Weighted median	16	0.032501	0.0364298	0.37231	-0.0389013	0.103903	1.03303	0.961846	1.10949
CXCL17.txt	Prostate cancer	Inverse variance weighted	16	0.0715188	0.0268936	0.00782972	0.0188074	0.12423	1.07414	1.01899	1.13228
CXCL17.txt	Prostate cancer	Simple mode	16	0.00973068	0.0646961	0.882448	-0.117074	0.136535	1.00978	0.88952	1.1463
CXCL17.txt	Prostate cancer	Weighted mode	16	0.00394424	0.0556124	0.944395	-0.105056	0.112944	1.00395	0.900274	1.11957
CXCL2_3.txt	Prostate cancer	MR Egger	17	0.0237852	0.0413341	0.573527	-0.0572296	0.1048	1.02407	0.944377	1.11049
CXCL2_3.txt	Prostate cancer	Weighted median	17	0.0281203	0.0237851	0.2371	-0.0184984	0.074739	1.02852	0.981672	1.0776
CXCL2_3.txt	Prostate cancer	Inverse variance weighted	17	0.0306648	0.0174495	0.0788592	-0.00353625	0.0648658	1.03114	0.99647	1.06702
CXCL2_3.txt	Prostate cancer	Simple mode	17	0.0284382	0.034202	0.41794	-0.0385977	0.0954742	1.02885	0.962138	1.10018
CXCL2_3.txt	Prostate cancer	Weighted mode	17	0.0307277	0.0262284	0.258531	-0.0206799	0.0821353	1.0312	0.979532	1.0856
CXCL4.txt	Prostate cancer	MR Egger	4	-0.185298	0.240066	0.520921	-0.655828	0.285232	0.830856	0.519012	1.33007
CXCL4.txt	Prostate cancer	Weighted median	4	-0.0195523	0.0505791	0.699075	-0.118687	0.0795827	0.980638	0.888086	1.08284
CXCL4.txt	Prostate cancer	Inverse variance weighted	4	-0.00821487	0.0436001	0.850552	-0.0936711	0.0772413	0.991819	0.910582	1.0803
CXCL4.txt	Prostate cancer	Simple mode	4	0.00318998	0.0744122	0.9685	-0.142658	0.149038	1.0032	0.867051	1.16072
CXCL4.txt	Prostate cancer	Weighted mode	4	-0.0328763	0.0531137	0.579754	-0.136979	0.0712265	0.967658	0.871988	1.07382
CXCL5.txt	Prostate cancer	MR Egger	27	0.00713416	0.0229456	0.758442	-0.0378393	0.0521076	1.00716	0.962868	1.05349
CXCL5.txt	Prostate cancer	Weighted median	27	0.0117932	0.0154731	0.445954	-0.018534	0.0421205	1.01186	0.981637	1.04302
CXCL5.txt	Prostate cancer	Inverse variance weighted	27	0.00408495	0.0133009	0.758754	-0.0219849	0.0301548	1.00409	0.978255	1.03061
CXCL5.txt	Prostate cancer	Simple mode	27	-0.0559482	0.0374177	0.146893	-0.129287	0.0173905	0.945588	0.878722	1.01754
CXCL5.txt	Prostate cancer	Weighted mode	27	0.0145253	0.0142913	0.318817	-0.0134857	0.0425363	1.01463	0.986605	1.04345
CXCL6.txt	Prostate cancer	MR Egger	29	-0.00263428	0.026851	0.922572	-0.0552623	0.0499938	0.997369	0.946237	1.05126
CXCL6.txt	Prostate cancer	Weighted median	29	0.0100789	0.0206724	0.625867	-0.0304391	0.0505969	1.01013	0.97002	1.0519
CXCL6.txt	Prostate cancer	Inverse variance weighted	29	0.011108	0.0152377	0.466012	-0.0187579	0.040974	1.01117	0.981417	1.04182
CXCL6.txt	Prostate cancer	Simple mode	29	0.0157045	0.0421968	0.712566	-0.0670012	0.0984102	1.01583	0.935194	1.10342
CXCL6.txt	Prostate cancer	Weighted mode	29	0.00612069	0.0189408	0.748984	-0.0310033	0.0432446	1.00614	0.969472	1.04419
CXCL7.txt	Prostate cancer	MR Egger	23	0.0140532	0.031602	0.661091	-0.0478868	0.0759932	1.01415	0.953242	1.07896
CXCL7.txt	Prostate cancer	Weighted median	23	0.0251886	0.0179941	0.161566	-0.0100799	0.060457	1.02551	0.989971	1.06232
CXCL7.txt	Prostate cancer	Inverse variance weighted	23	0.0223206	0.0155825	0.152025	-0.00822112	0.0528624	1.02257	0.991813	1.05428
CXCL7.txt	Prostate cancer	Simple mode	23	0.000225307	0.0364142	0.995119	-0.0711466	0.0715972	1.00023	0.931325	1.07422
CXCL7.txt	Prostate cancer	Weighted mode	23	0.0242192	0.0181897	0.196664	-0.0114326	0.059871	1.02451	0.988633	1.0617
CXCL8.txt	Prostate cancer	MR Egger	18	0.00848192	0.0248168	0.736963	-0.040159	0.0571229	1.00852	0.960637	1.05879
CXCL8.txt	Prostate cancer	Weighted median	18	0.012682	0.0172069	0.461102	-0.0210434	0.0464075	1.01276	0.979176	1.0475
CXCL8.txt	Prostate cancer	Inverse variance weighted	18	-0.000376861	0.0141379	0.978734	-0.0280871	0.0273333	0.999623	0.972304	1.02771
CXCL8.txt	Prostate cancer	Simple mode	18	-0.0107336	0.0460897	0.818631	-0.10107	0.0796023	0.989324	0.90387	1.08286
CXCL8.txt	Prostate cancer	Weighted mode	18	0.01279	0.0192199	0.514686	-0.024881	0.0504611	1.01287	0.975426	1.05176
CXCL9.txt	Prostate cancer	MR Egger	51	0.00411976	0.0975937	0.9665	-0.187164	0.195403	1.00413	0.829308	1.2158
CXCL9.txt	Prostate cancer	Weighted median	51	-0.0367644	0.0645377	0.56891	-0.163258	0.0897296	0.963903	0.849372	1.09388
CXCL9.txt	Prostate cancer	Inverse variance weighted	51	0.00911915	0.0435434	0.834115	-0.0762259	0.0944642	1.00916	0.926607	1.09907
CXCL9.txt	Prostate cancer	Simple mode	51	-0.148202	0.133357	0.271748	-0.409581	0.113178	0.862257	0.663928	1.11983
CXCL9.txt	Prostate cancer	Weighted mode	51	-0.125041	0.119015	0.298477	-0.35831	0.108228	0.882461	0.698856	1.1143
CCL1.txt	Acute myeloid leukaemia	MR Egger	9	-1.39267	1.9268	0.493244	-5.16919	2.38385	0.248411	0.00568917	10.8466
CCL1.txt	Acute myeloid leukaemia	Weighted median	9	-0.846376	0.735117	0.249589	-2.28721	0.594454	0.428967	0.10155	1.81204
CCL1.txt	Acute myeloid leukaemia	Inverse variance weighted	9	-1.03024	0.579593	0.0754835	-2.16624	0.105767	0.356923	0.114608	1.11156
CCL1.txt	Acute myeloid leukaemia	Simple mode	9	-1.23442	1.16771	0.321326	-3.52313	1.05429	0.291003	0.0295068	2.86994
CCL1.txt	Acute myeloid leukaemia	Weighted mode	9	-1.20675	1.15969	0.328498	-3.47975	1.06626	0.299169	0.0308153	2.90448
CCL11.txt	Acute myeloid leukaemia	MR Egger	24	-0.127544	0.424733	0.766774	-0.96002	0.704932	0.880255	0.382885	2.02371
CCL11.txt	Acute myeloid leukaemia	Weighted median	24	0.128223	0.303069	0.672236	-0.465793	0.722238	1.13681	0.627637	2.05904
CCL11.txt	Acute myeloid leukaemia	Inverse variance weighted	24	0.124118	0.254709	0.626051	-0.375111	0.623347	1.13215	0.687213	1.86516
CCL11.txt	Acute myeloid leukaemia	Simple mode	24	-0.202691	0.66887	0.764588	-1.51368	1.10829	0.816531	0.220099	3.02919
CCL11.txt	Acute myeloid leukaemia	Weighted mode	24	0.216938	0.270926	0.431483	-0.314077	0.747954	1.24227	0.730463	2.11267
CCL13.txt	Acute myeloid leukaemia	MR Egger	13	1.18945	0.845756	0.187229	-0.468231	2.84713	3.28528	0.626109	17.2383
CCL13.txt	Acute myeloid leukaemia	Weighted median	13	0.153448	0.558233	0.783408	-0.94069	1.24759	1.16585	0.390358	3.48192
CCL13.txt	Acute myeloid leukaemia	Inverse variance weighted	13	0.215978	0.383593	0.573408	-0.535865	0.967821	1.24108	0.585163	2.6322
CCL13.txt	Acute myeloid leukaemia	Simple mode	13	0.357755	0.885892	0.693437	-1.37859	2.0941	1.43012	0.251933	8.11816
CCL13.txt	Acute myeloid leukaemia	Weighted mode	13	0.186369	0.676243	0.787548	-1.13907	1.5118	1.20487	0.320118	4.53491
CCL14.txt	Acute myeloid leukaemia	MR Egger	21	-0.461835	0.275697	0.110285	-1.0022	0.0785318	0.630126	0.36707	1.0817
CCL14.txt	Acute myeloid leukaemia	Weighted median	21	-0.544145	0.240555	0.023695	-1.01563	-0.0726569	0.580338	0.362173	0.92992
CCL14.txt	Acute myeloid leukaemia	Inverse variance weighted	21	-0.360826	0.19762	0.0678714	-0.748161	0.0265088	0.6971	0.473236	1.02686
CCL14.txt	Acute myeloid leukaemia	Simple mode	21	-0.404447	0.674108	0.555262	-1.7257	0.916805	0.667346	0.178049	2.50129
CCL14.txt	Acute myeloid leukaemia	Weighted mode	21	-0.500611	0.258296	0.0668538	-1.00687	0.00564873	0.60616	0.36536	1.00566
CCL15.txt	Acute myeloid leukaemia	MR Egger	21	-0.180966	0.165358	0.287466	-0.505067	0.143136	0.834464	0.603465	1.15389
CCL15.txt	Acute myeloid leukaemia	Weighted median	21	-0.214112	0.148136	0.148353	-0.504458	0.0762348	0.807258	0.603833	1.07922
CCL15.txt	Acute myeloid leukaemia	Inverse variance weighted	21	-0.172548	0.140386	0.219037	-0.447705	0.102609	0.841518	0.639093	1.10806
CCL15.txt	Acute myeloid leukaemia	Simple mode	21	-0.631255	0.645618	0.339876	-1.89667	0.634155	0.531924	0.150068	1.88543
CCL15.txt	Acute myeloid leukaemia	Weighted mode	21	-0.21798	0.152385	0.168025	-0.516654	0.0806945	0.804142	0.596513	1.08404
CCL16.txt	Acute myeloid leukaemia	MR Egger	25	0.22868	0.211059	0.289819	-0.184995	0.642355	1.25694	0.831108	1.90095
CCL16.txt	Acute myeloid leukaemia	Weighted median	25	0.31297	0.21691	0.149061	-0.112174	0.738114	1.36748	0.893889	2.09199
CCL16.txt	Acute myeloid leukaemia	Inverse variance weighted	25	0.120165	0.168881	0.476754	-0.210843	0.451172	1.12768	0.809901	1.57015
CCL16.txt	Acute myeloid leukaemia	Simple mode	25	-0.138924	0.502411	0.78452	-1.12365	0.845802	0.870294	0.325091	2.32985
CCL16.txt	Acute myeloid leukaemia	Weighted mode	25	0.274952	0.185615	0.151537	-0.0888535	0.638758	1.31647	0.91498	1.89413
CCL17.txt	Acute myeloid leukaemia	MR Egger	47	-0.236056	0.337084	0.487352	-0.89674	0.424628	0.789736	0.407897	1.52902
CCL17.txt	Acute myeloid leukaemia	Weighted median	47	-0.196431	0.263598	0.456156	-0.713084	0.320222	0.821658	0.49013	1.37743
CCL17.txt	Acute myeloid leukaemia	Inverse variance weighted	47	-0.0377874	0.181956	0.835484	-0.394421	0.318846	0.962918	0.67407	1.37554
CCL17.txt	Acute myeloid leukaemia	Simple mode	47	-0.360344	0.492754	0.468314	-1.32614	0.605454	0.697437	0.2655	1.83208
CCL17.txt	Acute myeloid leukaemia	Weighted mode	47	-0.360344	0.318231	0.263363	-0.984077	0.263389	0.697437	0.373784	1.30133
CCL18.txt	Acute myeloid leukaemia	MR Egger	16	0.176236	0.270204	0.524816	-0.353364	0.705837	1.19272	0.702321	2.02554
CCL18.txt	Acute myeloid leukaemia	Weighted median	16	-0.0309208	0.223807	0.890115	-0.469582	0.40774	0.969552	0.625264	1.50342
CCL18.txt	Acute myeloid leukaemia	Inverse variance weighted	16	-0.133528	0.19951	0.503317	-0.524567	0.257511	0.875003	0.591812	1.29371
CCL18.txt	Acute myeloid leukaemia	Simple mode	16	-0.60097	0.556582	0.297309	-1.69187	0.489931	0.54828	0.184175	1.6322
CCL18.txt	Acute myeloid leukaemia	Weighted mode	16	-0.0400767	0.228033	0.862841	-0.487021	0.406867	0.960716	0.614454	1.5021
CCL19.txt	Acute myeloid leukaemia	MR Egger	11	0.406958	1.62722	0.80813	-2.78239	3.5963	1.50224	0.0618906	36.4632
CCL19.txt	Acute myeloid leukaemia	Weighted median	11	1.20376	0.740043	0.10382	-0.246723	2.65425	3.33263	0.781357	14.2143
CCL19.txt	Acute myeloid leukaemia	Inverse variance weighted	11	0.828934	0.518749	0.110054	-0.187814	1.84568	2.29087	0.828769	6.33241
CCL19.txt	Acute myeloid leukaemia	Simple mode	11	1.93561	1.1895	0.134743	-0.395811	4.26703	6.92827	0.673134	71.3096
CCL19.txt	Acute myeloid leukaemia	Weighted mode	11	1.71402	1.05949	0.13678	-0.362577	3.79062	5.55125	0.695881	44.284
CCL2.txt	Acute myeloid leukaemia	MR Egger	17	0.23025	0.45035	0.616605	-0.652436	1.11294	1.25891	0.520776	3.04328
CCL2.txt	Acute myeloid leukaemia	Weighted median	17	0.405621	0.284665	0.154184	-0.152322	0.963565	1.50023	0.858711	2.62102
CCL2.txt	Acute myeloid leukaemia	Inverse variance weighted	17	0.240327	0.249223	0.334893	-0.24815	0.728804	1.27166	0.780243	2.0726
CCL2.txt	Acute myeloid leukaemia	Simple mode	17	0.524176	0.570484	0.371831	-0.593972	1.64232	1.68907	0.55213	5.16717
CCL2.txt	Acute myeloid leukaemia	Weighted mode	17	0.39884	0.287123	0.183838	-0.163922	0.961601	1.49009	0.848808	2.61588
CCL20.txt	Acute myeloid leukaemia	MR Egger	21	-0.39492	0.803132	0.628546	-1.96906	1.17922	0.673734	0.139588	3.25183
CCL20.txt	Acute myeloid leukaemia	Weighted median	21	0.175062	0.481573	0.716216	-0.768821	1.11895	1.19132	0.463559	3.06162
CCL20.txt	Acute myeloid leukaemia	Inverse variance weighted	21	0.0126069	0.35763	0.971879	-0.688347	0.713561	1.01269	0.502406	2.04125
CCL20.txt	Acute myeloid leukaemia	Simple mode	21	0.449751	0.903556	0.624084	-1.32122	2.22072	1.56792	0.26681	9.21397
CCL20.txt	Acute myeloid leukaemia	Weighted mode	21	0.449751	0.725598	0.542365	-0.972421	1.87192	1.56792	0.378166	6.50078
CCL21.txt	Acute myeloid leukaemia	MR Egger	28	0.121624	0.452257	0.790109	-0.764799	1.00805	1.12933	0.465427	2.74024
CCL21.txt	Acute myeloid leukaemia	Weighted median	28	0.321724	0.359304	0.370568	-0.382511	1.02596	1.3795	0.682146	2.78977
CCL21.txt	Acute myeloid leukaemia	Inverse variance weighted	28	-0.12759	0.248502	0.607647	-0.614654	0.359474	0.880215	0.540828	1.43258
CCL21.txt	Acute myeloid leukaemia	Simple mode	28	-0.996544	0.72332	0.179598	-2.41425	0.421163	0.369153	0.0894344	1.52373
CCL21.txt	Acute myeloid leukaemia	Weighted mode	28	0.371083	0.397654	0.358997	-0.408318	1.15048	1.4493	0.664767	3.15972
CCL22.txt	Acute myeloid leukaemia	MR Egger	19	-1.59018	0.829659	0.0722468	-3.21632	0.0359484	0.203888	0.0401025	1.0366
CCL22.txt	Acute myeloid leukaemia	Weighted median	19	-0.26186	0.541419	0.628631	-1.32304	0.799321	0.769619	0.266324	2.22403
CCL22.txt	Acute myeloid leukaemia	Inverse variance weighted	19	-0.0521212	0.439155	0.905525	-0.912864	0.808622	0.949214	0.401373	2.24481
CCL22.txt	Acute myeloid leukaemia	Simple mode	19	-0.966667	0.963608	0.329073	-2.85534	0.922005	0.380349	0.0575364	2.51433
CCL22.txt	Acute myeloid leukaemia	Weighted mode	19	-0.00785447	0.732871	0.991567	-1.44428	1.42857	0.992176	0.235915	4.17274
CCL23.txt	Acute myeloid leukaemia	MR Egger	18	0.478934	0.349632	0.18966	-0.206344	1.16421	1.61435	0.813553	3.2034
CCL23.txt	Acute myeloid leukaemia	Weighted median	18	0.560134	0.290893	0.0541587	-0.0100169	1.13029	1.75091	0.990033	3.09654
CCL23.txt	Acute myeloid leukaemia	Inverse variance weighted	18	0.377974	0.229253	0.099205	-0.0713617	0.827309	1.45932	0.931125	2.28716
CCL23.txt	Acute myeloid leukaemia	Simple mode	18	1.10194	0.631084	0.0988369	-0.134987	2.33886	3.00999	0.873727	10.3694
CCL23.txt	Acute myeloid leukaemia	Weighted mode	18	0.651824	0.285536	0.0355863	0.092173	1.21147	1.91904	1.09655	3.35843
CCL24.txt	Acute myeloid leukaemia	MR Egger	13	0.687327	1.4168	0.637103	-2.08959	3.46425	1.98839	0.123738	31.9524
CCL24.txt	Acute myeloid leukaemia	Weighted median	13	-0.535922	0.706644	0.448209	-1.92094	0.849101	0.58513	0.146469	2.33754
CCL24.txt	Acute myeloid leukaemia	Inverse variance weighted	13	-0.0822436	0.617063	0.89397	-1.29169	1.1272	0.921048	0.274807	3.087
CCL24.txt	Acute myeloid leukaemia	Simple mode	13	0.214823	1.22152	0.863333	-2.17936	2.60901	1.23964	0.113113	13.5856
CCL24.txt	Acute myeloid leukaemia	Weighted mode	13	-0.418593	1.0774	0.704434	-2.53029	1.6931	0.657972	0.079636	5.43633
CCL25.txt	Acute myeloid leukaemia	MR Egger	13	-1.25384	1.32296	0.363609	-3.84684	1.33915	0.285406	0.0213471	3.81582
CCL25.txt	Acute myeloid leukaemia	Weighted median	13	0.919729	0.664355	0.166238	-0.382406	2.22187	2.50861	0.682218	9.22452
CCL25.txt	Acute myeloid leukaemia	Inverse variance weighted	13	0.488474	0.485161	0.314017	-0.462441	1.43939	1.62983	0.629745	4.21812
CCL25.txt	Acute myeloid leukaemia	Simple mode	13	0.889869	1.01935	0.399807	-1.10806	2.88779	2.43481	0.3302	17.9537
CCL25.txt	Acute myeloid leukaemia	Weighted mode	13	0.946384	0.830435	0.27668	-0.681268	2.57404	2.57638	0.505975	13.1187
CCL26.txt	Acute myeloid leukaemia	MR Egger	13	1.10315	1.20535	0.379707	-1.25934	3.46565	3.01365	0.283841	31.9971
CCL26.txt	Acute myeloid leukaemia	Weighted median	13	0.610118	0.624073	0.328253	-0.613065	1.8333	1.84065	0.541688	6.2545
CCL26.txt	Acute myeloid leukaemia	Inverse variance weighted	13	0.643586	0.445172	0.148261	-0.228952	1.51612	1.90329	0.795367	4.55453
CCL26.txt	Acute myeloid leukaemia	Simple mode	13	2.02073	1.06911	0.0831347	-0.0747274	4.11619	7.54386	0.927996	61.3254
CCL26.txt	Acute myeloid leukaemia	Weighted mode	13	1.86047	0.969226	0.0790036	-0.0392152	3.76015	6.42674	0.961544	42.9549
CCL27.txt	Acute myeloid leukaemia	MR Egger	16	2.08893	0.834987	0.0253806	0.452357	3.72551	8.07628	1.57201	41.4922
CCL27.txt	Acute myeloid leukaemia	Weighted median	16	-0.228397	0.57359	0.690491	-1.35263	0.895839	0.795808	0.258559	2.44939
CCL27.txt	Acute myeloid leukaemia	Inverse variance weighted	16	0.332634	0.407523	0.414366	-0.466112	1.13138	1.39464	0.627437	3.09993
CCL27.txt	Acute myeloid leukaemia	Simple mode	16	-0.5567	1.0464	0.602509	-2.60765	1.49425	0.573097	0.0737074	4.456
CCL27.txt	Acute myeloid leukaemia	Weighted mode	16	-0.76988	1.63513	0.64453	-3.97473	2.43497	0.463068	0.0187844	11.4155
CCL28.txt	Acute myeloid leukaemia	MR Egger	38	-0.248647	0.453436	0.586828	-1.13738	0.640087	0.779855	0.320658	1.89665
CCL28.txt	Acute myeloid leukaemia	Weighted median	38	-0.285729	0.328346	0.384188	-0.929287	0.35783	0.751466	0.394835	1.43022
CCL28.txt	Acute myeloid leukaemia	Inverse variance weighted	38	-0.271553	0.21498	0.206535	-0.692914	0.149809	0.762195	0.500116	1.16161
CCL28.txt	Acute myeloid leukaemia	Simple mode	38	-0.485754	0.512139	0.34904	-1.48955	0.51804	0.615233	0.225475	1.67873
CCL28.txt	Acute myeloid leukaemia	Weighted mode	38	-0.292554	0.348417	0.406489	-0.975451	0.390344	0.746355	0.377022	1.47749
CCL3.txt	Acute myeloid leukaemia	MR Egger	14	-0.174463	0.464578	0.71382	-1.08504	0.73611	0.839908	0.337889	2.0878
CCL3.txt	Acute myeloid leukaemia	Weighted median	14	-0.00644015	0.29701	0.982701	-0.58858	0.5757	0.993581	0.555115	1.77838
CCL3.txt	Acute myeloid leukaemia	Inverse variance weighted	14	-0.0855861	0.28941	0.767439	-0.652829	0.481657	0.917974	0.520571	1.61875
CCL3.txt	Acute myeloid leukaemia	Simple mode	14	-0.262546	0.728552	0.724361	-1.69051	1.16542	0.769091	0.184426	3.20726
CCL3.txt	Acute myeloid leukaemia	Weighted mode	14	-0.0202024	0.320616	0.950716	-0.64861	0.608205	0.98	0.522772	1.83713
CCL5.txt	Acute myeloid leukaemia	MR Egger	28	0.619162	0.418421	0.150954	-0.200943	1.43927	1.85737	0.817959	4.2176
CCL5.txt	Acute myeloid leukaemia	Weighted median	28	0.354726	0.320497	0.26838	-0.273448	0.9829	1.42579	0.760752	2.67219
CCL5.txt	Acute myeloid leukaemia	Inverse variance weighted	28	0.311874	0.218814	0.154073	-0.117002	0.740749	1.36598	0.889584	2.09751
CCL5.txt	Acute myeloid leukaemia	Simple mode	28	-0.161531	0.536427	0.765627	-1.21293	0.889866	0.850841	0.297326	2.4348
CCL5.txt	Acute myeloid leukaemia	Weighted mode	28	0.308186	0.361788	0.401796	-0.400919	1.01729	1.36095	0.669704	2.76569
CCL7.txt	Acute myeloid leukaemia	MR Egger	30	0.421216	0.244774	0.0963143	-0.0585403	0.900972	1.52381	0.94314	2.462
CCL7.txt	Acute myeloid leukaemia	Weighted median	30	0.286649	0.225537	0.203743	-0.155404	0.728702	1.33196	0.856069	2.07239
CCL7.txt	Acute myeloid leukaemia	Inverse variance weighted	30	0.225039	0.181263	0.21442	-0.130237	0.580315	1.25237	0.877887	1.7866
CCL7.txt	Acute myeloid leukaemia	Simple mode	30	0.356336	0.542397	0.516383	-0.706761	1.41943	1.42809	0.493239	4.13478
CCL7.txt	Acute myeloid leukaemia	Weighted mode	30	0.296532	0.211991	0.172479	-0.11897	0.712035	1.34519	0.887834	2.03813
CCL8.txt	Acute myeloid leukaemia	MR Egger	29	0.0178989	0.278405	0.949212	-0.527775	0.563573	1.01806	0.589916	1.75694
CCL8.txt	Acute myeloid leukaemia	Weighted median	29	0.198375	0.242072	0.412507	-0.276086	0.672837	1.21942	0.758748	1.95979
CCL8.txt	Acute myeloid leukaemia	Inverse variance weighted	29	-0.22306	0.177989	0.210124	-0.571919	0.125798	0.800067	0.564441	1.13405
CCL8.txt	Acute myeloid leukaemia	Simple mode	29	0.0684925	0.519057	0.895963	-0.948859	1.08584	1.07089	0.387183	2.96194
CCL8.txt	Acute myeloid leukaemia	Weighted mode	29	0.0226605	0.204473	0.912546	-0.378106	0.423427	1.02292	0.685158	1.52719
CXCL1.txt	Acute myeloid leukaemia	MR Egger	16	1.07013	0.749579	0.17532	-0.399044	2.53931	2.91576	0.670961	12.6709
CXCL1.txt	Acute myeloid leukaemia	Weighted median	16	0.89456	0.461144	0.052395	-0.00928098	1.7984	2.44626	0.990762	6.03999
CXCL1.txt	Acute myeloid leukaemia	Inverse variance weighted	16	0.657397	0.341592	0.0542908	-0.0121235	1.32692	1.92976	0.98795	3.76941
CXCL1.txt	Acute myeloid leukaemia	Simple mode	16	0.47731	0.664134	0.483375	-0.824393	1.77901	1.61173	0.438501	5.924
CXCL1.txt	Acute myeloid leukaemia	Weighted mode	16	0.850807	0.499917	0.109403	-0.12903	1.83064	2.34153	0.878947	6.2379
CXCL10.txt	Acute myeloid leukaemia	MR Egger	15	-0.682592	1.18453	0.574284	-3.00427	1.63909	0.505306	0.049575	5.15046
CXCL10.txt	Acute myeloid leukaemia	Weighted median	15	0.185828	0.564094	0.741833	-0.919796	1.29145	1.20422	0.3986	3.63807
CXCL10.txt	Acute myeloid leukaemia	Inverse variance weighted	15	0.11694	0.433209	0.787207	-0.73215	0.966031	1.12405	0.480874	2.62749
CXCL10.txt	Acute myeloid leukaemia	Simple mode	15	0.544648	0.920245	0.563387	-1.25903	2.34833	1.724	0.283929	10.4681
CXCL10.txt	Acute myeloid leukaemia	Weighted mode	15	0.482148	0.886365	0.595026	-1.25513	2.21942	1.61955	0.28504	9.20203
CXCL11.txt	Acute myeloid leukaemia	MR Egger	15	0.655669	1.51789	0.672849	-2.3194	3.63074	1.92643	0.0983321	37.7408
CXCL11.txt	Acute myeloid leukaemia	Weighted median	15	0.741137	0.517252	0.151905	-0.272677	1.75495	2.09832	0.761338	5.78316
CXCL11.txt	Acute myeloid leukaemia	Inverse variance weighted	15	0.275512	0.490123	0.574029	-0.685129	1.23615	1.3172	0.504025	3.44235
CXCL11.txt	Acute myeloid leukaemia	Simple mode	15	0.509421	0.665533	0.456725	-0.795024	1.81387	1.66433	0.45157	6.13412
CXCL11.txt	Acute myeloid leukaemia	Weighted mode	15	0.77149	0.553963	0.185442	-0.314278	1.85726	2.16299	0.730316	6.40614
CXCL12.txt	Acute myeloid leukaemia	MR Egger	18	0.294356	1.02804	0.778302	-1.72061	2.30932	1.34226	0.178958	10.0676
CXCL12.txt	Acute myeloid leukaemia	Weighted median	18	-0.426525	0.562755	0.448497	-1.52953	0.676475	0.652773	0.216638	1.96693
CXCL12.txt	Acute myeloid leukaemia	Inverse variance weighted	18	-0.165728	0.425073	0.696625	-0.998871	0.667416	0.847277	0.368295	1.94919
CXCL12.txt	Acute myeloid leukaemia	Simple mode	18	-0.646058	0.795209	0.427771	-2.20467	0.912552	0.524108	0.110287	2.49067
CXCL12.txt	Acute myeloid leukaemia	Weighted mode	18	-0.700696	0.805955	0.396739	-2.28037	0.878976	0.49624	0.102247	2.40843
CXCL13.txt	Acute myeloid leukaemia	MR Egger	16	-1.358	0.930138	0.166366	-3.18107	0.465074	0.257175	0.0415413	1.59213
CXCL13.txt	Acute myeloid leukaemia	Weighted median	16	0.505282	0.625646	0.419312	-0.720985	1.73155	1.65745	0.486273	5.6494
CXCL13.txt	Acute myeloid leukaemia	Inverse variance weighted	16	0.478809	0.484661	0.323189	-0.471127	1.42874	1.61415	0.624298	4.17346
CXCL13.txt	Acute myeloid leukaemia	Simple mode	16	1.1226	1.04134	0.298048	-0.918419	3.16363	3.07284	0.39915	23.6562
CXCL13.txt	Acute myeloid leukaemia	Weighted mode	16	0.86702	0.956488	0.379022	-1.0077	2.74174	2.37981	0.365059	15.5139
CXCL14.txt	Acute myeloid leukaemia	MR Egger	15	0.519914	1.39745	0.715853	-2.21908	3.25891	1.68188	0.108709	26.0211
CXCL14.txt	Acute myeloid leukaemia	Weighted median	15	0.540232	0.608056	0.374295	-0.651558	1.73202	1.7164	0.521233	5.65207
CXCL14.txt	Acute myeloid leukaemia	Inverse variance weighted	15	0.40161	0.436242	0.357253	-0.453425	1.25665	1.49423	0.635448	3.51361
CXCL14.txt	Acute myeloid leukaemia	Simple mode	15	0.850047	1.01003	0.414154	-1.12961	2.82971	2.33976	0.323158	16.9405
CXCL14.txt	Acute myeloid leukaemia	Weighted mode	15	0.662164	0.938675	0.492117	-1.17764	2.50197	1.93898	0.308006	12.2065
CXCL16.txt	Acute myeloid leukaemia	MR Egger	21	0.292529	0.547686	0.599455	-0.780936	1.36599	1.33981	0.457977	3.91961
CXCL16.txt	Acute myeloid leukaemia	Weighted median	21	0.371754	0.424051	0.380664	-0.459386	1.20289	1.45028	0.631671	3.32974
CXCL16.txt	Acute myeloid leukaemia	Inverse variance weighted	21	0.337897	0.274274	0.217962	-0.199681	0.875474	1.402	0.818992	2.40001
CXCL16.txt	Acute myeloid leukaemia	Simple mode	21	-0.774208	0.779302	0.332352	-2.30164	0.753223	0.461069	0.100095	2.12383
CXCL16.txt	Acute myeloid leukaemia	Weighted mode	21	0.442266	0.468819	0.356753	-0.476619	1.36115	1.55623	0.620879	3.90068
CXCL17.txt	Acute myeloid leukaemia	MR Egger	14	-0.476068	1.2053	0.699788	-2.83845	1.88631	0.621221	0.0585163	6.59501
CXCL17.txt	Acute myeloid leukaemia	Weighted median	14	0.142459	0.626569	0.820141	-1.08562	1.37054	1.15311	0.337693	3.93746
CXCL17.txt	Acute myeloid leukaemia	Inverse variance weighted	14	0.221308	0.45198	0.624388	-0.664572	1.10719	1.24771	0.514494	3.02584
CXCL17.txt	Acute myeloid leukaemia	Simple mode	14	1.21237	1.09456	0.288093	-0.932964	3.35771	3.36145	0.393386	28.7233
CXCL17.txt	Acute myeloid leukaemia	Weighted mode	14	-0.834249	1.04477	0.438923	-2.88199	1.21349	0.4342	0.0560232	3.36521
CXCL2_3.txt	Acute myeloid leukaemia	MR Egger	16	0.299904	0.853734	0.730605	-1.37341	1.97322	1.34973	0.253241	7.19382
CXCL2_3.txt	Acute myeloid leukaemia	Weighted median	16	0.881338	0.505159	0.0810416	-0.108774	1.87145	2.41413	0.896933	6.49771
CXCL2_3.txt	Acute myeloid leukaemia	Inverse variance weighted	16	0.417296	0.330134	0.206223	-0.229767	1.06436	1.51785	0.794718	2.89898
CXCL2_3.txt	Acute myeloid leukaemia	Simple mode	16	0.897915	0.879516	0.323477	-0.825936	2.62177	2.45448	0.437825	13.76
CXCL2_3.txt	Acute myeloid leukaemia	Weighted mode	16	0.992037	0.569716	0.102098	-0.124606	2.10868	2.69672	0.882845	8.23737
CXCL4.txt	Acute myeloid leukaemia	MR Egger	3	-2.07016	5.2187	0.759586	-12.2988	8.15849	0.126166	4.55718e-06	3492.92
CXCL4.txt	Acute myeloid leukaemia	Weighted median	3	-0.501972	0.874311	0.565877	-2.21562	1.21168	0.605335	0.109086	3.35912
CXCL4.txt	Acute myeloid leukaemia	Inverse variance weighted	3	-0.461125	0.797644	0.563191	-2.02451	1.10226	0.630574	0.132059	3.01096
CXCL4.txt	Acute myeloid leukaemia	Simple mode	3	0.0309366	1.08908	0.979918	-2.10366	2.16553	1.03142	0.122009	8.71923
CXCL4.txt	Acute myeloid leukaemia	Weighted mode	3	-0.645695	0.895375	0.545726	-2.40063	1.10924	0.524298	0.0906608	3.03205
CXCL5.txt	Acute myeloid leukaemia	MR Egger	27	0.263721	0.372444	0.485445	-0.46627	0.993711	1.30176	0.627338	2.70124
CXCL5.txt	Acute myeloid leukaemia	Weighted median	27	0.0563364	0.294217	0.84815	-0.520329	0.633002	1.05795	0.594325	1.88326
CXCL5.txt	Acute myeloid leukaemia	Inverse variance weighted	27	0.286197	0.209416	0.171737	-0.124258	0.696652	1.33135	0.883152	2.00702
CXCL5.txt	Acute myeloid leukaemia	Simple mode	27	0.290076	0.483652	0.553856	-0.657881	1.23803	1.33653	0.517948	3.44882
CXCL5.txt	Acute myeloid leukaemia	Weighted mode	27	0.149881	0.261227	0.571063	-0.362124	0.661886	1.1617	0.696196	1.93844
CXCL6.txt	Acute myeloid leukaemia	MR Egger	27	0.603406	0.443016	0.185332	-0.264904	1.47172	1.82834	0.767279	4.35671
CXCL6.txt	Acute myeloid leukaemia	Weighted median	27	0.54808	0.362496	0.130544	-0.162413	1.25857	1.72993	0.85009	3.52039
CXCL6.txt	Acute myeloid leukaemia	Inverse variance weighted	27	0.23839	0.250834	0.341915	-0.253245	0.730025	1.2692	0.776278	2.07513
CXCL6.txt	Acute myeloid leukaemia	Simple mode	27	-0.502798	0.744473	0.505401	-1.96196	0.956369	0.604836	0.140582	2.60223
CXCL6.txt	Acute myeloid leukaemia	Weighted mode	27	0.623381	0.339005	0.0773857	-0.0410693	1.28783	1.86522	0.959763	3.62492
CXCL7.txt	Acute myeloid leukaemia	MR Egger	23	-0.0928358	0.486853	0.850603	-1.04707	0.861396	0.911343	0.350965	2.36646
CXCL7.txt	Acute myeloid leukaemia	Weighted median	23	-0.153355	0.333334	0.645471	-0.80669	0.499981	0.857825	0.446333	1.64869
CXCL7.txt	Acute myeloid leukaemia	Inverse variance weighted	23	0.0417689	0.245362	0.864826	-0.43914	0.522678	1.04265	0.644591	1.68654
CXCL7.txt	Acute myeloid leukaemia	Simple mode	23	-0.119859	0.628919	0.850603	-1.35254	1.11282	0.887046	0.258583	3.04293
CXCL7.txt	Acute myeloid leukaemia	Weighted mode	23	-0.245754	0.357281	0.49874	-0.946025	0.454518	0.782115	0.388281	1.57541
CXCL8.txt	Acute myeloid leukaemia	MR Egger	18	0.848666	0.57913	0.162183	-0.286429	1.98376	2.33653	0.75094	7.27004
CXCL8.txt	Acute myeloid leukaemia	Weighted median	18	0.454571	0.310548	0.143257	-0.154103	1.06325	1.5755	0.857183	2.89576
CXCL8.txt	Acute myeloid leukaemia	Inverse variance weighted	18	0.244714	0.337249	0.468073	-0.416294	0.905722	1.27726	0.659486	2.47372
CXCL8.txt	Acute myeloid leukaemia	Simple mode	18	-0.0169411	0.858272	0.984482	-1.69915	1.66527	0.983202	0.182838	5.28711
CXCL8.txt	Acute myeloid leukaemia	Weighted mode	18	0.393094	0.352301	0.280037	-0.297417	1.0836	1.48156	0.742734	2.95531
CXCL9.txt	Acute myeloid leukaemia	MR Egger	50	0.872317	1.76868	0.624119	-2.5943	4.33894	2.39245	0.0746979	76.6261
CXCL9.txt	Acute myeloid leukaemia	Weighted median	50	-0.142688	1.14082	0.900464	-2.37869	2.09332	0.867024	0.0926716	8.11178
CXCL9.txt	Acute myeloid leukaemia	Inverse variance weighted	50	0.783978	0.766306	0.306279	-0.717982	2.28594	2.19017	0.487736	9.8349
CXCL9.txt	Acute myeloid leukaemia	Simple mode	50	-0.839986	2.33616	0.720722	-5.41886	3.73889	0.431717	0.00443221	42.0511
CXCL9.txt	Acute myeloid leukaemia	Weighted mode	50	-0.678642	2.11913	0.750144	-4.83214	3.47485	0.507306	0.00796948	32.2931
CCL1.txt	Malignant neoplasm of brain	MR Egger	9	0.490279	1.5467	0.760501	-2.54125	3.52181	1.63277	0.0787676	33.8457
CCL1.txt	Malignant neoplasm of brain	Weighted median	9	-0.43743	0.415768	0.292753	-1.25233	0.377475	0.645694	0.285837	1.4586
CCL1.txt	Malignant neoplasm of brain	Inverse variance weighted	9	-0.108935	0.435587	0.80252	-0.962684	0.744815	0.896789	0.381866	2.10605
CCL1.txt	Malignant neoplasm of brain	Simple mode	9	-0.776092	0.649199	0.266138	-2.04852	0.496337	0.460201	0.128925	1.64269
CCL1.txt	Malignant neoplasm of brain	Weighted mode	9	-0.744063	0.597126	0.247989	-1.91443	0.426303	0.475179	0.147426	1.53158
CCL11.txt	Malignant neoplasm of brain	MR Egger	24	-0.0960332	0.16245	0.560441	-0.414435	0.222368	0.908434	0.660714	1.24903
CCL11.txt	Malignant neoplasm of brain	Weighted median	24	0.0323282	0.118205	0.784474	-0.199353	0.264009	1.03286	0.819261	1.30214
CCL11.txt	Malignant neoplasm of brain	Inverse variance weighted	24	0.0422513	0.0986817	0.668537	-0.151165	0.235667	1.04316	0.859706	1.26575
CCL11.txt	Malignant neoplasm of brain	Simple mode	24	0.0515696	0.259471	0.844206	-0.456994	0.560134	1.05292	0.633184	1.75091
CCL11.txt	Malignant neoplasm of brain	Weighted mode	24	0.0112969	0.118606	0.924943	-0.221171	0.243765	1.01136	0.801579	1.27604
CCL13.txt	Malignant neoplasm of brain	MR Egger	13	-0.153745	0.379229	0.692947	-0.897035	0.589545	0.857491	0.407777	1.80317
CCL13.txt	Malignant neoplasm of brain	Weighted median	13	0.427842	0.241253	0.0761591	-0.0450128	0.900697	1.53394	0.955985	2.46132
CCL13.txt	Malignant neoplasm of brain	Inverse variance weighted	13	0.294516	0.171393	0.0857296	-0.0414141	0.630447	1.34248	0.959432	1.87845
CCL13.txt	Malignant neoplasm of brain	Simple mode	13	0.473761	0.347346	0.197622	-0.207037	1.15456	1.60602	0.812989	3.17262
CCL13.txt	Malignant neoplasm of brain	Weighted mode	13	0.419744	0.28795	0.170593	-0.144638	0.984125	1.52157	0.865335	2.67547
CCL14.txt	Malignant neoplasm of brain	MR Egger	21	0.028257	0.131719	0.832423	-0.229912	0.286426	1.02866	0.794604	1.33166
CCL14.txt	Malignant neoplasm of brain	Weighted median	21	0.0910686	0.101741	0.370731	-0.108343	0.29048	1.09534	0.89732	1.33707
CCL14.txt	Malignant neoplasm of brain	Inverse variance weighted	21	0.0680008	0.0923906	0.461722	-0.113085	0.249086	1.07037	0.893075	1.28285
CCL14.txt	Malignant neoplasm of brain	Simple mode	21	0.187631	0.330902	0.577004	-0.460937	0.836199	1.20639	0.630693	2.30758
CCL14.txt	Malignant neoplasm of brain	Weighted mode	21	0.094341	0.102078	0.366396	-0.105732	0.294414	1.09893	0.899666	1.34234
CCL15.txt	Malignant neoplasm of brain	MR Egger	21	0.0552251	0.0735448	0.46191	-0.0889227	0.199373	1.05678	0.914916	1.22064
CCL15.txt	Malignant neoplasm of brain	Weighted median	21	0.0138605	0.0646178	0.830157	-0.11279	0.140511	1.01396	0.893338	1.15086
CCL15.txt	Malignant neoplasm of brain	Inverse variance weighted	21	-0.00744798	0.0624445	0.905059	-0.129839	0.114943	0.99258	0.878237	1.12181
CCL15.txt	Malignant neoplasm of brain	Simple mode	21	-0.479122	0.30514	0.132062	-1.0772	0.118953	0.619327	0.340549	1.12632
CCL15.txt	Malignant neoplasm of brain	Weighted mode	21	0.0111787	0.0646886	0.864539	-0.115611	0.137968	1.01124	0.890822	1.14794
CCL16.txt	Malignant neoplasm of brain	MR Egger	25	-0.0626497	0.0934107	0.509097	-0.245735	0.120435	0.939272	0.78213	1.12799
CCL16.txt	Malignant neoplasm of brain	Weighted median	25	-0.0373938	0.0958035	0.696302	-0.225169	0.150381	0.963297	0.798382	1.16228
CCL16.txt	Malignant neoplasm of brain	Inverse variance weighted	25	-0.0503075	0.0747648	0.501026	-0.196847	0.0962316	0.950937	0.821317	1.10101
CCL16.txt	Malignant neoplasm of brain	Simple mode	25	-0.00287532	0.212969	0.98934	-0.420295	0.414544	0.997129	0.656853	1.51368
CCL16.txt	Malignant neoplasm of brain	Weighted mode	25	-0.0396638	0.0832732	0.638162	-0.202879	0.123552	0.961113	0.816377	1.13151
CCL17.txt	Malignant neoplasm of brain	MR Egger	47	-0.202066	0.162367	0.219759	-0.520305	0.116174	0.817041	0.594339	1.12319
CCL17.txt	Malignant neoplasm of brain	Weighted median	47	-0.156761	0.123819	0.205495	-0.399446	0.0859242	0.854908	0.670691	1.08972
CCL17.txt	Malignant neoplasm of brain	Inverse variance weighted	47	-0.106055	0.0877292	0.226704	-0.278004	0.0658941	0.899375	0.757294	1.06811
CCL17.txt	Malignant neoplasm of brain	Simple mode	47	-0.368621	0.233938	0.121944	-0.82714	0.089898	0.691688	0.437298	1.09406
CCL17.txt	Malignant neoplasm of brain	Weighted mode	47	-0.118011	0.14454	0.418447	-0.40131	0.165288	0.888686	0.669443	1.17973
CCL18.txt	Malignant neoplasm of brain	MR Egger	16	-0.139438	0.120569	0.26683	-0.375753	0.096877	0.869847	0.686772	1.10172
CCL18.txt	Malignant neoplasm of brain	Weighted median	16	-0.103404	0.106208	0.330254	-0.311571	0.104763	0.901763	0.732296	1.11045
CCL18.txt	Malignant neoplasm of brain	Inverse variance weighted	16	-0.051444	0.089007	0.56328	-0.225898	0.12301	0.949857	0.7978	1.1309
CCL18.txt	Malignant neoplasm of brain	Simple mode	16	-0.0461788	0.267189	0.865094	-0.569868	0.477511	0.954871	0.5656	1.61206
CCL18.txt	Malignant neoplasm of brain	Weighted mode	16	-0.103761	0.100799	0.319613	-0.301326	0.093805	0.901441	0.739836	1.09835
CCL19.txt	Malignant neoplasm of brain	MR Egger	11	1.32007	0.944981	0.195921	-0.532092	3.17223	3.74368	0.587375	23.8607
CCL19.txt	Malignant neoplasm of brain	Weighted median	11	0.0658157	0.34247	0.847601	-0.605425	0.737056	1.06803	0.545843	2.08977
CCL19.txt	Malignant neoplasm of brain	Inverse variance weighted	11	0.438092	0.301767	0.146571	-0.153373	1.02956	1.54975	0.85781	2.79982
CCL19.txt	Malignant neoplasm of brain	Simple mode	11	0.0384017	0.582731	0.948757	-1.10375	1.18055	1.03915	0.331625	3.25618
CCL19.txt	Malignant neoplasm of brain	Weighted mode	11	0.0384017	0.505319	0.940922	-0.952024	1.02883	1.03915	0.385959	2.79778
CCL2.txt	Malignant neoplasm of brain	MR Egger	17	0.0515442	0.205032	0.804919	-0.350318	0.453406	1.0529	0.704464	1.57366
CCL2.txt	Malignant neoplasm of brain	Weighted median	17	0.0709223	0.126047	0.573663	-0.17613	0.317975	1.0735	0.838509	1.37434
CCL2.txt	Malignant neoplasm of brain	Inverse variance weighted	17	0.127751	0.114232	0.26342	-0.096144	0.351646	1.13627	0.908333	1.4214
CCL2.txt	Malignant neoplasm of brain	Simple mode	17	0.501852	0.326376	0.143674	-0.137845	1.14155	1.65178	0.871234	3.13162
CCL2.txt	Malignant neoplasm of brain	Weighted mode	17	0.0716045	0.124279	0.572524	-0.171983	0.315192	1.07423	0.841994	1.37052
CCL20.txt	Malignant neoplasm of brain	MR Egger	21	0.189724	0.377656	0.621178	-0.550482	0.92993	1.20892	0.576672	2.53433
CCL20.txt	Malignant neoplasm of brain	Weighted median	21	0.238241	0.232762	0.306053	-0.217973	0.694456	1.26902	0.804147	2.00262
CCL20.txt	Malignant neoplasm of brain	Inverse variance weighted	21	0.13387	0.167142	0.423168	-0.193728	0.461469	1.14324	0.823882	1.5864
CCL20.txt	Malignant neoplasm of brain	Simple mode	21	0.56621	0.440063	0.212908	-0.296313	1.42873	1.76158	0.743555	4.17341
CCL20.txt	Malignant neoplasm of brain	Weighted mode	21	0.470111	0.353364	0.198362	-0.222482	1.1627	1.60017	0.800529	3.19857
CCL21.txt	Malignant neoplasm of brain	MR Egger	28	-0.116301	0.245427	0.639548	-0.597337	0.364736	0.890208	0.550275	1.44013
CCL21.txt	Malignant neoplasm of brain	Weighted median	28	-0.0377112	0.168122	0.822517	-0.367231	0.291808	0.962991	0.69265	1.33885
CCL21.txt	Malignant neoplasm of brain	Inverse variance weighted	28	-0.162334	0.132679	0.221138	-0.422386	0.0977174	0.850157	0.655481	1.10265
CCL21.txt	Malignant neoplasm of brain	Simple mode	28	-0.08647	0.298888	0.774557	-0.67229	0.49935	0.917163	0.510538	1.64765
CCL21.txt	Malignant neoplasm of brain	Weighted mode	28	-0.0392195	0.16389	0.812677	-0.360444	0.282005	0.96154	0.697366	1.32579
CCL22.txt	Malignant neoplasm of brain	MR Egger	19	-0.317576	0.355462	0.384108	-1.01428	0.379131	0.727912	0.362663	1.46101
CCL22.txt	Malignant neoplasm of brain	Weighted median	19	-0.286856	0.243468	0.238714	-0.764053	0.190341	0.75062	0.465775	1.20966
CCL22.txt	Malignant neoplasm of brain	Inverse variance weighted	19	-0.184032	0.167592	0.272163	-0.512512	0.144448	0.831909	0.598989	1.1554
CCL22.txt	Malignant neoplasm of brain	Simple mode	19	-0.347567	0.407752	0.405192	-1.14676	0.451626	0.706405	0.317664	1.57086
CCL22.txt	Malignant neoplasm of brain	Weighted mode	19	-0.323687	0.368021	0.390702	-1.04501	0.397633	0.723477	0.351689	1.4883
CCL23.txt	Malignant neoplasm of brain	MR Egger	18	-0.133903	0.159619	0.413888	-0.446755	0.17895	0.874675	0.639701	1.19596
CCL23.txt	Malignant neoplasm of brain	Weighted median	18	-0.0648906	0.131638	0.622049	-0.322901	0.19312	0.93717	0.724046	1.21303
CCL23.txt	Malignant neoplasm of brain	Inverse variance weighted	18	-0.0355925	0.105289	0.735329	-0.241959	0.170774	0.965033	0.785088	1.18622
CCL23.txt	Malignant neoplasm of brain	Simple mode	18	0.218669	0.352184	0.542905	-0.471611	0.90895	1.24442	0.623996	2.48171
CCL23.txt	Malignant neoplasm of brain	Weighted mode	18	-0.0422214	0.129601	0.748567	-0.29624	0.211797	0.958658	0.743609	1.2359
CCL24.txt	Malignant neoplasm of brain	MR Egger	13	0.314352	0.474639	0.521415	-0.61594	1.24464	1.36937	0.540133	3.4717
CCL24.txt	Malignant neoplasm of brain	Weighted median	13	-0.125928	0.282789	0.656098	-0.680195	0.428339	0.881678	0.506518	1.53471
CCL24.txt	Malignant neoplasm of brain	Inverse variance weighted	13	-0.0470419	0.214641	0.826521	-0.467738	0.373654	0.954047	0.626418	1.45303
CCL24.txt	Malignant neoplasm of brain	Simple mode	13	0.236087	0.505756	0.649004	-0.755195	1.22737	1.26628	0.469919	3.41224
CCL24.txt	Malignant neoplasm of brain	Weighted mode	13	-0.267874	0.457851	0.56934	-1.16526	0.629513	0.765004	0.311841	1.8767
CCL25.txt	Malignant neoplasm of brain	MR Egger	13	0.644607	0.72194	0.391035	-0.770394	2.05961	1.90524	0.462831	7.8429
CCL25.txt	Malignant neoplasm of brain	Weighted median	13	0.288707	0.302343	0.33963	-0.303886	0.8813	1.3347	0.737945	2.41404
CCL25.txt	Malignant neoplasm of brain	Inverse variance weighted	13	0.400938	0.254657	0.11539	-0.0981898	0.900067	1.49323	0.906477	2.45977
CCL25.txt	Malignant neoplasm of brain	Simple mode	13	0.195443	0.391737	0.626859	-0.57236	0.963247	1.21585	0.564192	2.62019
CCL25.txt	Malignant neoplasm of brain	Weighted mode	13	0.1784	0.360847	0.629956	-0.528861	0.885661	1.1953	0.589276	2.42459
CCL26.txt	Malignant neoplasm of brain	MR Egger	13	0.116395	0.786046	0.884961	-1.42425	1.65704	1.12344	0.240688	5.24379
CCL26.txt	Malignant neoplasm of brain	Weighted median	13	0.295124	0.28145	0.294369	-0.256518	0.846765	1.34329	0.773741	2.33209
CCL26.txt	Malignant neoplasm of brain	Inverse variance weighted	13	-0.0117859	0.281752	0.966634	-0.564019	0.540448	0.988283	0.568918	1.71678
CCL26.txt	Malignant neoplasm of brain	Simple mode	13	0.291932	0.460869	0.538334	-0.611372	1.19524	1.33901	0.542606	3.30434
CCL26.txt	Malignant neoplasm of brain	Weighted mode	13	0.427373	0.378727	0.281186	-0.314931	1.16968	1.53323	0.729839	3.22095
CCL27.txt	Malignant neoplasm of brain	MR Egger	16	-0.517801	0.403506	0.220239	-1.30867	0.273071	0.595829	0.270178	1.31399
CCL27.txt	Malignant neoplasm of brain	Weighted median	16	-0.0706272	0.235041	0.763805	-0.531308	0.390054	0.931809	0.587836	1.47706
CCL27.txt	Malignant neoplasm of brain	Inverse variance weighted	16	0.0111859	0.186081	0.952066	-0.353532	0.375904	1.01125	0.702203	1.45631
CCL27.txt	Malignant neoplasm of brain	Simple mode	16	-0.0741948	0.363201	0.840881	-0.786069	0.63768	0.928491	0.455632	1.89209
CCL27.txt	Malignant neoplasm of brain	Weighted mode	16	0.00229536	0.325038	0.994459	-0.634779	0.639369	1.0023	0.530053	1.89529
CCL28.txt	Malignant neoplasm of brain	MR Egger	38	-0.148818	0.26773	0.581752	-0.673569	0.375934	0.861726	0.509885	1.45635
CCL28.txt	Malignant neoplasm of brain	Weighted median	38	-0.293762	0.156017	0.0597168	-0.599556	0.0120323	0.745454	0.549056	1.0121
CCL28.txt	Malignant neoplasm of brain	Inverse variance weighted	38	-0.206777	0.125222	0.0986797	-0.452212	0.0386575	0.813201	0.636219	1.03941
CCL28.txt	Malignant neoplasm of brain	Simple mode	38	-0.233344	0.295888	0.435357	-0.813284	0.346597	0.791881	0.443399	1.41425
CCL28.txt	Malignant neoplasm of brain	Weighted mode	38	-0.278792	0.161558	0.0927559	-0.595446	0.0378625	0.756698	0.551317	1.03859
CCL3.txt	Malignant neoplasm of brain	MR Egger	14	-0.287507	0.175127	0.12658	-0.630755	0.0557418	0.750132	0.53219	1.05732
CCL3.txt	Malignant neoplasm of brain	Weighted median	14	-0.130361	0.126783	0.303847	-0.378856	0.118134	0.877779	0.684645	1.1254
CCL3.txt	Malignant neoplasm of brain	Inverse variance weighted	14	-0.0729499	0.113201	0.519297	-0.294823	0.148923	0.929647	0.744663	1.16058
CCL3.txt	Malignant neoplasm of brain	Simple mode	14	0.537494	0.340919	0.138901	-0.130708	1.2057	1.71171	0.877474	3.33908
CCL3.txt	Malignant neoplasm of brain	Weighted mode	14	-0.14414	0.138977	0.318572	-0.416535	0.128254	0.865766	0.659328	1.13684
CCL5.txt	Malignant neoplasm of brain	MR Egger	28	0.253492	0.186605	0.185995	-0.112255	0.619238	1.28852	0.893817	1.85751
CCL5.txt	Malignant neoplasm of brain	Weighted median	28	0.149085	0.148907	0.316735	-0.142774	0.440943	1.16077	0.86695	1.55417
CCL5.txt	Malignant neoplasm of brain	Inverse variance weighted	28	0.15872	0.097672	0.104155	-0.0327167	0.350158	1.17201	0.967813	1.41929
CCL5.txt	Malignant neoplasm of brain	Simple mode	28	0.137258	0.232608	0.56004	-0.318653	0.59317	1.14712	0.727128	1.80972
CCL5.txt	Malignant neoplasm of brain	Weighted mode	28	0.144699	0.159401	0.372033	-0.167728	0.457126	1.15569	0.845584	1.57953
CCL7.txt	Malignant neoplasm of brain	MR Egger	30	-0.164662	0.108493	0.140297	-0.377309	0.0479847	0.84818	0.685704	1.04915
CCL7.txt	Malignant neoplasm of brain	Weighted median	30	-0.142609	0.0989004	0.149318	-0.336453	0.051236	0.867093	0.714299	1.05257
CCL7.txt	Malignant neoplasm of brain	Inverse variance weighted	30	-0.0565896	0.08043	0.481689	-0.214232	0.101053	0.944982	0.807161	1.10634
CCL7.txt	Malignant neoplasm of brain	Simple mode	30	-0.182676	0.256032	0.481245	-0.684498	0.319146	0.833038	0.504343	1.37595
CCL7.txt	Malignant neoplasm of brain	Weighted mode	30	-0.158775	0.0951969	0.106109	-0.34536	0.0278112	0.853189	0.707965	1.0282
CCL8.txt	Malignant neoplasm of brain	MR Egger	29	-0.00202355	0.131238	0.987811	-0.25925	0.255203	0.997978	0.77163	1.29072
CCL8.txt	Malignant neoplasm of brain	Weighted median	29	-0.0732271	0.122047	0.548514	-0.31244	0.165986	0.92939	0.731659	1.18056
CCL8.txt	Malignant neoplasm of brain	Inverse variance weighted	29	0.0933184	0.0836959	0.264863	-0.0707256	0.257362	1.09781	0.931718	1.29351
CCL8.txt	Malignant neoplasm of brain	Simple mode	29	0.151179	0.281797	0.595864	-0.401144	0.703502	1.1632	0.669554	2.02082
CCL8.txt	Malignant neoplasm of brain	Weighted mode	29	0.0324484	0.109802	0.769779	-0.182764	0.24766	1.03298	0.832965	1.28102
CXCL1.txt	Malignant neoplasm of brain	MR Egger	16	0.124964	0.337438	0.716678	-0.536414	0.786343	1.13311	0.584841	2.19535
CXCL1.txt	Malignant neoplasm of brain	Weighted median	16	0.30536	0.212808	0.151313	-0.111744	0.722463	1.35711	0.894274	2.0595
CXCL1.txt	Malignant neoplasm of brain	Inverse variance weighted	16	0.241172	0.152633	0.114088	-0.0579881	0.540332	1.27274	0.943661	1.71658
CXCL1.txt	Malignant neoplasm of brain	Simple mode	16	0.208837	0.327634	0.533467	-0.433325	0.850999	1.23224	0.64835	2.34199
CXCL1.txt	Malignant neoplasm of brain	Weighted mode	16	0.281874	0.222677	0.224878	-0.154573	0.718321	1.32561	0.856781	2.05099
CXCL10.txt	Malignant neoplasm of brain	MR Egger	15	0.719137	0.544744	0.209562	-0.34856	1.78683	2.05266	0.705703	5.97052
CXCL10.txt	Malignant neoplasm of brain	Weighted median	15	0.23846	0.263522	0.365521	-0.278043	0.754963	1.26929	0.757264	2.12753
CXCL10.txt	Malignant neoplasm of brain	Inverse variance weighted	15	0.13669	0.200924	0.496309	-0.257121	0.530501	1.14647	0.773275	1.69978
CXCL10.txt	Malignant neoplasm of brain	Simple mode	15	0.21514	0.450877	0.640611	-0.668579	1.09886	1.24004	0.512436	3.00074
CXCL10.txt	Malignant neoplasm of brain	Weighted mode	15	0.302704	0.388972	0.449396	-0.459682	1.06509	1.35351	0.631485	2.9011
CXCL11.txt	Malignant neoplasm of brain	MR Egger	15	-0.17497	0.520116	0.741933	-1.1944	0.844457	0.839482	0.302887	2.32671
CXCL11.txt	Malignant neoplasm of brain	Weighted median	15	0.162121	0.235551	0.491288	-0.29956	0.623802	1.176	0.741144	1.86601
CXCL11.txt	Malignant neoplasm of brain	Inverse variance weighted	15	0.0804592	0.169458	0.634928	-0.251679	0.412597	1.08378	0.777494	1.51074
CXCL11.txt	Malignant neoplasm of brain	Simple mode	15	0.271955	0.352048	0.452666	-0.418059	0.961968	1.31253	0.658324	2.61684
CXCL11.txt	Malignant neoplasm of brain	Weighted mode	15	0.167561	0.30145	0.587087	-0.423281	0.758404	1.18242	0.654894	2.13487
CXCL12.txt	Malignant neoplasm of brain	MR Egger	18	-0.29391	0.509327	0.571932	-1.29219	0.70437	0.745343	0.274669	2.02257
CXCL12.txt	Malignant neoplasm of brain	Weighted median	18	0.360232	0.280406	0.198904	-0.189364	0.909828	1.43366	0.827485	2.4839
CXCL12.txt	Malignant neoplasm of brain	Inverse variance weighted	18	0.30296	0.215141	0.159074	-0.118717	0.724637	1.35386	0.888059	2.06398
CXCL12.txt	Malignant neoplasm of brain	Simple mode	18	0.348984	0.412214	0.408973	-0.458955	1.15692	1.41763	0.631943	3.18013
CXCL12.txt	Malignant neoplasm of brain	Weighted mode	18	0.348984	0.370165	0.359001	-0.37654	1.07451	1.41763	0.686232	2.92855
CXCL13.txt	Malignant neoplasm of brain	MR Egger	16	0.614936	0.410464	0.156301	-0.189574	1.41945	1.84954	0.827312	4.13483
CXCL13.txt	Malignant neoplasm of brain	Weighted median	16	0.345873	0.248071	0.163242	-0.140346	0.832091	1.41322	0.869058	2.29812
CXCL13.txt	Malignant neoplasm of brain	Inverse variance weighted	16	0.265307	0.194844	0.173311	-0.116587	0.647201	1.30383	0.889953	1.91019
CXCL13.txt	Malignant neoplasm of brain	Simple mode	16	0.346786	0.383692	0.38038	-0.40525	1.09882	1.41451	0.66681	3.00063
CXCL13.txt	Malignant neoplasm of brain	Weighted mode	16	0.351449	0.38503	0.375794	-0.403209	1.10611	1.42113	0.668173	3.02257
CXCL14.txt	Malignant neoplasm of brain	MR Egger	15	-0.872941	0.67696	0.219694	-2.19978	0.453901	0.417721	0.110827	1.57444
CXCL14.txt	Malignant neoplasm of brain	Weighted median	15	0.156775	0.271163	0.563158	-0.374705	0.688255	1.16973	0.687492	1.99024
CXCL14.txt	Malignant neoplasm of brain	Inverse variance weighted	15	-0.0843673	0.214486	0.694063	-0.50476	0.336025	0.919094	0.603651	1.39937
CXCL14.txt	Malignant neoplasm of brain	Simple mode	15	0.220764	0.499169	0.665055	-0.757608	1.19914	1.24703	0.468786	3.31725
CXCL14.txt	Malignant neoplasm of brain	Weighted mode	15	0.242277	0.440052	0.59061	-0.620225	1.10478	1.27415	0.537823	3.01856
CXCL16.txt	Malignant neoplasm of brain	MR Egger	21	-0.358498	0.248789	0.165871	-0.846126	0.129129	0.698725	0.429074	1.13784
CXCL16.txt	Malignant neoplasm of brain	Weighted median	21	-0.238844	0.185126	0.196993	-0.601691	0.124004	0.787538	0.547884	1.13202
CXCL16.txt	Malignant neoplasm of brain	Inverse variance weighted	21	-0.112041	0.125662	0.372603	-0.358338	0.134256	0.894007	0.698837	1.14369
CXCL16.txt	Malignant neoplasm of brain	Simple mode	21	0.0596283	0.294081	0.84137	-0.51677	0.636027	1.06144	0.596444	1.88896
CXCL16.txt	Malignant neoplasm of brain	Weighted mode	21	-0.199451	0.196007	0.321034	-0.583625	0.184722	0.81918	0.557872	1.20288
CXCL17.txt	Malignant neoplasm of brain	MR Egger	14	0.429399	0.789458	0.59646	-1.11794	1.97674	1.53633	0.326953	7.21914
CXCL17.txt	Malignant neoplasm of brain	Weighted median	14	0.274437	0.283546	0.333107	-0.281313	0.830188	1.31579	0.754792	2.29375
CXCL17.txt	Malignant neoplasm of brain	Inverse variance weighted	14	0.344227	0.283655	0.224923	-0.211737	0.900192	1.4109	0.809177	2.46008
CXCL17.txt	Malignant neoplasm of brain	Simple mode	14	0.400212	0.419558	0.357541	-0.422121	1.22255	1.49214	0.655655	3.39582
CXCL17.txt	Malignant neoplasm of brain	Weighted mode	14	0.34756	0.36213	0.354684	-0.362214	1.05733	1.41561	0.696134	2.87869
CXCL2_3.txt	Malignant neoplasm of brain	MR Egger	16	0.534643	0.375636	0.176551	-0.201603	1.27089	1.70684	0.817419	3.56402
CXCL2_3.txt	Malignant neoplasm of brain	Weighted median	16	0.138661	0.195761	0.478749	-0.245031	0.522352	1.14873	0.78268	1.68599
CXCL2_3.txt	Malignant neoplasm of brain	Inverse variance weighted	16	-0.00245884	0.153971	0.987259	-0.304243	0.299325	0.997544	0.737682	1.34895
CXCL2_3.txt	Malignant neoplasm of brain	Simple mode	16	0.163717	0.254316	0.529457	-0.334744	0.662177	1.17788	0.715521	1.93901
CXCL2_3.txt	Malignant neoplasm of brain	Weighted mode	16	0.153692	0.223513	0.502186	-0.284392	0.591777	1.16613	0.752471	1.8072
CXCL4.txt	Malignant neoplasm of brain	MR Egger	3	3.92755	2.33031	0.340908	-0.639864	8.49497	50.7825	0.527364	4890.09
CXCL4.txt	Malignant neoplasm of brain	Weighted median	3	0.480751	0.438166	0.272559	-0.378054	1.33956	1.61729	0.685193	3.81735
CXCL4.txt	Malignant neoplasm of brain	Inverse variance weighted	3	0.431739	0.390763	0.269219	-0.334156	1.19763	1.53993	0.715942	3.31227
CXCL4.txt	Malignant neoplasm of brain	Simple mode	3	0.103943	0.7584	0.903539	-1.38252	1.59041	1.10954	0.250945	4.90574
CXCL4.txt	Malignant neoplasm of brain	Weighted mode	3	0.599902	0.406333	0.277853	-0.196511	1.39632	1.82194	0.821592	4.04028
CXCL5.txt	Malignant neoplasm of brain	MR Egger	27	-0.0917574	0.155438	0.560277	-0.396415	0.2129	0.912326	0.672727	1.23726
CXCL5.txt	Malignant neoplasm of brain	Weighted median	27	-0.0756986	0.128518	0.555853	-0.327593	0.176196	0.927096	0.720656	1.19267
CXCL5.txt	Malignant neoplasm of brain	Inverse variance weighted	27	-0.00879869	0.0891874	0.921413	-0.183606	0.166009	0.99124	0.832264	1.18058
CXCL5.txt	Malignant neoplasm of brain	Simple mode	27	-0.0993768	0.238867	0.680799	-0.567556	0.368802	0.905401	0.566909	1.446
CXCL5.txt	Malignant neoplasm of brain	Weighted mode	27	-0.0755994	0.117471	0.525497	-0.305842	0.154643	0.927188	0.736503	1.16724
CXCL6.txt	Malignant neoplasm of brain	MR Egger	27	0.0722104	0.193055	0.711528	-0.306178	0.450599	1.07488	0.736256	1.56925
CXCL6.txt	Malignant neoplasm of brain	Weighted median	27	0.075537	0.159174	0.635103	-0.236444	0.387518	1.07846	0.78943	1.47332
CXCL6.txt	Malignant neoplasm of brain	Inverse variance weighted	27	0.00947993	0.109414	0.930956	-0.204972	0.223932	1.00953	0.81467	1.25099
CXCL6.txt	Malignant neoplasm of brain	Simple mode	27	0.159646	0.291931	0.589137	-0.412539	0.731831	1.1731	0.661967	2.07888
CXCL6.txt	Malignant neoplasm of brain	Weighted mode	27	0.0944586	0.148995	0.531639	-0.197572	0.386489	1.09906	0.820721	1.4718
CXCL7.txt	Malignant neoplasm of brain	MR Egger	23	0.276852	0.215029	0.211927	-0.144606	0.698309	1.31897	0.865363	2.01035
CXCL7.txt	Malignant neoplasm of brain	Weighted median	23	0.192375	0.154402	0.212788	-0.110253	0.495003	1.21213	0.895608	1.6405
CXCL7.txt	Malignant neoplasm of brain	Inverse variance weighted	23	0.0790516	0.109102	0.46872	-0.134789	0.292892	1.08226	0.8739	1.3403
CXCL7.txt	Malignant neoplasm of brain	Simple mode	23	-0.173214	0.287653	0.553222	-0.737013	0.390586	0.840958	0.478541	1.47785
CXCL7.txt	Malignant neoplasm of brain	Weighted mode	23	0.212273	0.144234	0.155255	-0.0704249	0.494971	1.23649	0.931998	1.64045
CXCL8.txt	Malignant neoplasm of brain	MR Egger	18	-0.132031	0.204634	0.527938	-0.533113	0.269051	0.876314	0.586776	1.30872
CXCL8.txt	Malignant neoplasm of brain	Weighted median	18	0.0457901	0.141777	0.746716	-0.232092	0.323673	1.04685	0.792873	1.38219
CXCL8.txt	Malignant neoplasm of brain	Inverse variance weighted	18	0.0718868	0.118666	0.544653	-0.160698	0.304472	1.07453	0.851549	1.35591
CXCL8.txt	Malignant neoplasm of brain	Simple mode	18	-0.127086	0.343477	0.715953	-0.8003	0.546128	0.880658	0.449194	1.72656
CXCL8.txt	Malignant neoplasm of brain	Weighted mode	18	0.0387767	0.140663	0.786124	-0.236924	0.314477	1.03954	0.789052	1.36954
CXCL9.txt	Malignant neoplasm of brain	MR Egger	50	-0.275394	0.798339	0.731633	-1.84014	1.28935	0.759273	0.158795	3.63043
CXCL9.txt	Malignant neoplasm of brain	Weighted median	50	-0.44652	0.501149	0.372934	-1.42877	0.535733	0.639851	0.239603	1.7087
CXCL9.txt	Malignant neoplasm of brain	Inverse variance weighted	50	-0.252891	0.343141	0.461129	-0.925447	0.419665	0.776552	0.396354	1.52145
CXCL9.txt	Malignant neoplasm of brain	Simple mode	50	-1.44739	1.0192	0.161903	-3.44501	0.550238	0.235184	0.0319045	1.73367
CXCL9.txt	Malignant neoplasm of brain	Weighted mode	50	-1.27354	0.835557	0.133892	-2.91123	0.364152	0.279839	0.0544087	1.43929
CCL1.txt	Malignant neoplasm of breast	MR Egger	9	0.0907755	0.277066	0.752771	-0.452274	0.633825	1.09502	0.63618	1.88481
CCL1.txt	Malignant neoplasm of breast	Weighted median	9	0.115455	0.0977062	0.237341	-0.0760488	0.306959	1.12238	0.926771	1.35929
CCL1.txt	Malignant neoplasm of breast	Inverse variance weighted	9	0.167862	0.0775648	0.0304524	0.0158353	0.319889	1.18277	1.01596	1.37698
CCL1.txt	Malignant neoplasm of breast	Simple mode	9	0.0980298	0.167463	0.574429	-0.230199	0.426258	1.103	0.794376	1.53152
CCL1.txt	Malignant neoplasm of breast	Weighted mode	9	0.0915773	0.174163	0.613276	-0.249781	0.432936	1.0959	0.778971	1.54178
CCL11.txt	Malignant neoplasm of breast	MR Egger	24	-0.0266341	0.0408899	0.52156	-0.106778	0.0535101	0.973718	0.898725	1.05497
CCL11.txt	Malignant neoplasm of breast	Weighted median	24	-0.0585833	0.0337073	0.0822113	-0.12465	0.00748312	0.9431	0.882806	1.00751
CCL11.txt	Malignant neoplasm of breast	Inverse variance weighted	24	-0.0460226	0.0247671	0.0631382	-0.0945661	0.00252088	0.95502	0.909768	1.00252
CCL11.txt	Malignant neoplasm of breast	Simple mode	24	-0.00249281	0.0642904	0.969405	-0.128502	0.123516	0.99751	0.879412	1.13147
CCL11.txt	Malignant neoplasm of breast	Weighted mode	24	-0.0462462	0.0328746	0.172871	-0.11068	0.0181879	0.954807	0.895225	1.01835
CCL13.txt	Malignant neoplasm of breast	MR Egger	13	0.0277867	0.0984531	0.783005	-0.165181	0.220755	1.02818	0.84774	1.24702
CCL13.txt	Malignant neoplasm of breast	Weighted median	13	-0.0201164	0.0583438	0.730252	-0.13447	0.0942375	0.980085	0.874179	1.09882
CCL13.txt	Malignant neoplasm of breast	Inverse variance weighted	13	0.032989	0.0444822	0.458317	-0.0541962	0.120174	1.03354	0.947246	1.12769
CCL13.txt	Malignant neoplasm of breast	Simple mode	13	0.00293256	0.0993243	0.976931	-0.191743	0.197608	1.00294	0.825519	1.21848
CCL13.txt	Malignant neoplasm of breast	Weighted mode	13	-0.0189989	0.0705052	0.792147	-0.157189	0.119191	0.98118	0.854542	1.12659
CCL14.txt	Malignant neoplasm of breast	MR Egger	21	0.0232886	0.0320473	0.476272	-0.0395242	0.0861013	1.02356	0.961247	1.08992
CCL14.txt	Malignant neoplasm of breast	Weighted median	21	0.0146076	0.0284838	0.608064	-0.0412206	0.0704358	1.01471	0.959617	1.07298
CCL14.txt	Malignant neoplasm of breast	Inverse variance weighted	21	-0.00890022	0.0229557	0.698229	-0.0538935	0.036093	0.991139	0.947533	1.03675
CCL14.txt	Malignant neoplasm of breast	Simple mode	21	-0.0146393	0.0750416	0.847296	-0.161721	0.132442	0.985467	0.850679	1.14161
CCL14.txt	Malignant neoplasm of breast	Weighted mode	21	0.0076133	0.027879	0.787589	-0.0470296	0.0622562	1.00764	0.954059	1.06423
CCL15.txt	Malignant neoplasm of breast	MR Egger	21	-0.0285612	0.0191783	0.152835	-0.0661507	0.00902823	0.971843	0.93599	1.00907
CCL15.txt	Malignant neoplasm of breast	Weighted median	21	-0.0173536	0.0177104	0.327159	-0.0520659	0.0173588	0.982796	0.949266	1.01751
CCL15.txt	Malignant neoplasm of breast	Inverse variance weighted	21	-0.0136559	0.0162802	0.401579	-0.045565	0.0182533	0.986437	0.955457	1.01842
CCL15.txt	Malignant neoplasm of breast	Simple mode	21	-0.0571148	0.0771863	0.467921	-0.2084	0.0941703	0.944486	0.811882	1.09875
CCL15.txt	Malignant neoplasm of breast	Weighted mode	21	-0.0186853	0.0172208	0.290809	-0.052438	0.0150674	0.981488	0.948913	1.01518
CCL16.txt	Malignant neoplasm of breast	MR Egger	25	0.029028	0.027866	0.308379	-0.0255895	0.0836454	1.02945	0.974735	1.08724
CCL16.txt	Malignant neoplasm of breast	Weighted median	25	0.0124428	0.0251461	0.620729	-0.0368437	0.0617292	1.01252	0.963827	1.06367
CCL16.txt	Malignant neoplasm of breast	Inverse variance weighted	25	0.0175572	0.0220704	0.426317	-0.0257008	0.0608153	1.01771	0.974627	1.0627
CCL16.txt	Malignant neoplasm of breast	Simple mode	25	0.105225	0.0593085	0.0887193	-0.0110197	0.22147	1.11096	0.989041	1.24791
CCL16.txt	Malignant neoplasm of breast	Weighted mode	25	0.0199523	0.023356	0.401404	-0.0258255	0.06573	1.02015	0.974505	1.06794
CCL17.txt	Malignant neoplasm of breast	MR Egger	47	0.0260681	0.0380361	0.496638	-0.0484827	0.100619	1.02641	0.952674	1.10586
CCL17.txt	Malignant neoplasm of breast	Weighted median	47	-0.00858979	0.0314074	0.784473	-0.0701484	0.0529688	0.991447	0.932255	1.0544
CCL17.txt	Malignant neoplasm of breast	Inverse variance weighted	47	-0.0109667	0.0207434	0.597026	-0.0516237	0.0296904	0.989093	0.949686	1.03014
CCL17.txt	Malignant neoplasm of breast	Simple mode	47	-0.0108407	0.061345	0.860506	-0.131077	0.109396	0.989218	0.87715	1.1156
CCL17.txt	Malignant neoplasm of breast	Weighted mode	47	-0.00551362	0.0351782	0.87614	-0.0744628	0.0634356	0.994502	0.928242	1.06549
CCL18.txt	Malignant neoplasm of breast	MR Egger	16	-0.0208359	0.0336158	0.545329	-0.0867229	0.045051	0.97938	0.916931	1.04608
CCL18.txt	Malignant neoplasm of breast	Weighted median	16	-0.0499025	0.0262317	0.0571228	-0.101317	0.00151173	0.951322	0.903647	1.00151
CCL18.txt	Malignant neoplasm of breast	Inverse variance weighted	16	-0.0561637	0.0259739	0.030594	-0.107072	-0.00525486	0.945384	0.898461	0.994759
CCL18.txt	Malignant neoplasm of breast	Simple mode	16	-0.052787	0.0746553	0.490359	-0.199111	0.0935374	0.948582	0.819459	1.09805
CCL18.txt	Malignant neoplasm of breast	Weighted mode	16	-0.0494287	0.0269976	0.0870587	-0.102344	0.00348653	0.951773	0.902719	1.00349
CCL19.txt	Malignant neoplasm of breast	MR Egger	11	0.0843067	0.202609	0.68708	-0.312807	0.481421	1.08796	0.731391	1.61837
CCL19.txt	Malignant neoplasm of breast	Weighted median	11	-0.01735	0.0771096	0.821976	-0.168485	0.133785	0.9828	0.844944	1.14315
CCL19.txt	Malignant neoplasm of breast	Inverse variance weighted	11	-0.0781446	0.0636931	0.219863	-0.202983	0.0466938	0.924831	0.816292	1.0478
CCL19.txt	Malignant neoplasm of breast	Simple mode	11	-0.0138026	0.125105	0.914332	-0.259008	0.231403	0.986292	0.771817	1.26037
CCL19.txt	Malignant neoplasm of breast	Weighted mode	11	-0.0109131	0.107119	0.920867	-0.220866	0.19904	0.989146	0.801824	1.22023
CCL2.txt	Malignant neoplasm of breast	MR Egger	17	-0.0610704	0.0471327	0.21466	-0.153451	0.0313097	0.940757	0.857743	1.03181
CCL2.txt	Malignant neoplasm of breast	Weighted median	17	-0.0621644	0.032555	0.0561949	-0.125972	0.00164335	0.939728	0.881639	1.00164
CCL2.txt	Malignant neoplasm of breast	Inverse variance weighted	17	-0.0302817	0.0269387	0.260972	-0.0830815	0.0225181	0.970172	0.920276	1.02277
CCL2.txt	Malignant neoplasm of breast	Simple mode	17	-0.0491302	0.0759121	0.52668	-0.197918	0.0996574	0.952057	0.820437	1.10479
CCL2.txt	Malignant neoplasm of breast	Weighted mode	17	-0.0601371	0.0347389	0.102666	-0.128225	0.00795125	0.941635	0.879655	1.00798
CCL20.txt	Malignant neoplasm of breast	MR Egger	21	0.0899568	0.116576	0.449808	-0.138532	0.318446	1.09413	0.870635	1.37499
CCL20.txt	Malignant neoplasm of breast	Weighted median	21	0.0763426	0.0619662	0.217948	-0.0451111	0.197796	1.07933	0.955891	1.21871
CCL20.txt	Malignant neoplasm of breast	Inverse variance weighted	21	-0.000197142	0.0524906	0.997003	-0.103079	0.102684	0.999803	0.902056	1.10814
CCL20.txt	Malignant neoplasm of breast	Simple mode	21	0.142302	0.114964	0.230128	-0.0830283	0.367632	1.15292	0.920325	1.44431
CCL20.txt	Malignant neoplasm of breast	Weighted mode	21	0.138937	0.104505	0.198658	-0.0658929	0.343766	1.14905	0.936231	1.41025
CCL21.txt	Malignant neoplasm of breast	MR Egger	28	-0.0122325	0.0536543	0.821439	-0.117395	0.0929298	0.987842	0.889234	1.09738
CCL21.txt	Malignant neoplasm of breast	Weighted median	28	-0.0151188	0.0410187	0.712439	-0.0955155	0.0652779	0.984995	0.908904	1.06746
CCL21.txt	Malignant neoplasm of breast	Inverse variance weighted	28	0.057857	0.0302603	0.0558787	-0.00145309	0.117167	1.05956	0.998548	1.12431
CCL21.txt	Malignant neoplasm of breast	Simple mode	28	0.0821601	0.077242	0.296898	-0.0692341	0.233554	1.08563	0.933108	1.26308
CCL21.txt	Malignant neoplasm of breast	Weighted mode	28	-0.00360808	0.0469907	0.939362	-0.0957098	0.0884937	0.996398	0.908728	1.09253
CCL22.txt	Malignant neoplasm of breast	MR Egger	19	0.0902896	0.0982174	0.370808	-0.102217	0.282796	1.09449	0.902834	1.32683
CCL22.txt	Malignant neoplasm of breast	Weighted median	19	0.0130754	0.0613978	0.831357	-0.107264	0.133415	1.01316	0.898288	1.14272
CCL22.txt	Malignant neoplasm of breast	Inverse variance weighted	19	0.0575329	0.0463731	0.214734	-0.0333584	0.148424	1.05922	0.967192	1.16
CCL22.txt	Malignant neoplasm of breast	Simple mode	19	0.243821	0.11121	0.0417321	0.0258498	0.461793	1.27612	1.02619	1.58692
CCL22.txt	Malignant neoplasm of breast	Weighted mode	19	-0.0133637	0.0818605	0.872141	-0.17381	0.147083	0.986725	0.840456	1.15845
CCL23.txt	Malignant neoplasm of breast	MR Egger	18	-0.0261032	0.0402685	0.526032	-0.105029	0.0528231	0.974235	0.900298	1.05424
CCL23.txt	Malignant neoplasm of breast	Weighted median	18	-0.0194707	0.0321557	0.544838	-0.0824959	0.0435545	0.980718	0.920815	1.04452
CCL23.txt	Malignant neoplasm of breast	Inverse variance weighted	18	-0.0259581	0.0268191	0.333096	-0.0785237	0.0266074	0.974376	0.92448	1.02696
CCL23.txt	Malignant neoplasm of breast	Simple mode	18	-0.102798	0.0659185	0.137307	-0.231998	0.0264026	0.902309	0.792948	1.02675
CCL23.txt	Malignant neoplasm of breast	Weighted mode	18	-0.0263962	0.0351953	0.463513	-0.095379	0.0425866	0.973949	0.909028	1.04351
CCL24.txt	Malignant neoplasm of breast	MR Egger	13	-0.259337	0.152951	0.118054	-0.559121	0.0404464	0.771563	0.571711	1.04128
CCL24.txt	Malignant neoplasm of breast	Weighted median	13	0.00300441	0.0816139	0.970635	-0.156959	0.162968	1.00301	0.854739	1.177
CCL24.txt	Malignant neoplasm of breast	Inverse variance weighted	13	0.00675361	0.0764853	0.929639	-0.143158	0.156665	1.00678	0.866617	1.1696
CCL24.txt	Malignant neoplasm of breast	Simple mode	13	0.0304549	0.165081	0.856715	-0.293104	0.354014	1.03092	0.745944	1.42478
CCL24.txt	Malignant neoplasm of breast	Weighted mode	13	-0.022067	0.139609	0.877036	-0.295702	0.251567	0.978175	0.744009	1.28604
CCL25.txt	Malignant neoplasm of breast	MR Egger	13	-0.0546888	0.153286	0.728009	-0.35513	0.245752	0.94678	0.701083	1.27858
CCL25.txt	Malignant neoplasm of breast	Weighted median	13	-0.0742315	0.0720807	0.303086	-0.21551	0.0670467	0.928457	0.80613	1.06935
CCL25.txt	Malignant neoplasm of breast	Inverse variance weighted	13	-0.0860236	0.0561979	0.125837	-0.196171	0.0241242	0.917573	0.821871	1.02442
CCL25.txt	Malignant neoplasm of breast	Simple mode	13	-0.109524	0.0938608	0.265927	-0.293491	0.0744436	0.896261	0.745656	1.07728
CCL25.txt	Malignant neoplasm of breast	Weighted mode	13	-0.0943941	0.0822256	0.273344	-0.255556	0.066768	0.909924	0.774486	1.06905
CCL26.txt	Malignant neoplasm of breast	MR Egger	13	0.253547	0.162947	0.147991	-0.0658297	0.572923	1.28859	0.93629	1.77344
CCL26.txt	Malignant neoplasm of breast	Weighted median	13	-0.03104	0.0768886	0.686433	-0.181742	0.119662	0.969437	0.833817	1.12712
CCL26.txt	Malignant neoplasm of breast	Inverse variance weighted	13	-0.0513614	0.0681438	0.451017	-0.184923	0.0822004	0.949935	0.831168	1.08567
CCL26.txt	Malignant neoplasm of breast	Simple mode	13	-0.237858	0.157825	0.157651	-0.547196	0.0714792	0.788314	0.57857	1.0741
CCL26.txt	Malignant neoplasm of breast	Weighted mode	13	-0.0221739	0.117441	0.853399	-0.252359	0.208011	0.97807	0.776966	1.23123
CCL27.txt	Malignant neoplasm of breast	MR Egger	16	0.240194	0.0996764	0.0302981	0.0448285	0.43556	1.2715	1.04585	1.54583
CCL27.txt	Malignant neoplasm of breast	Weighted median	16	0.0843279	0.0590035	0.152946	-0.031319	0.199975	1.08799	0.969166	1.22137
CCL27.txt	Malignant neoplasm of breast	Inverse variance weighted	16	0.00358339	0.0524991	0.945582	-0.0993149	0.106482	1.00359	0.905458	1.11236
CCL27.txt	Malignant neoplasm of breast	Simple mode	16	0.118791	0.118586	0.332363	-0.113638	0.351219	1.12613	0.892581	1.4208
CCL27.txt	Malignant neoplasm of breast	Weighted mode	16	0.115974	0.0662536	0.10046	-0.0138834	0.245831	1.12297	0.986213	1.27868
CCL28.txt	Malignant neoplasm of breast	MR Egger	38	0.0162877	0.0529542	0.760174	-0.0875026	0.120078	1.01642	0.916216	1.12758
CCL28.txt	Malignant neoplasm of breast	Weighted median	38	0.0160465	0.0386873	0.678306	-0.0597805	0.0918736	1.01618	0.941971	1.09623
CCL28.txt	Malignant neoplasm of breast	Inverse variance weighted	38	0.0213639	0.0249344	0.391553	-0.0275075	0.0702353	1.02159	0.972867	1.07276
CCL28.txt	Malignant neoplasm of breast	Simple mode	38	-0.00788632	0.0711029	0.912284	-0.147248	0.131475	0.992145	0.86308	1.14051
CCL28.txt	Malignant neoplasm of breast	Weighted mode	38	0.00264032	0.0436285	0.952069	-0.0828716	0.0881522	1.00264	0.920469	1.09215
CCL3.txt	Malignant neoplasm of breast	MR Egger	14	-0.108174	0.0455841	0.0352048	-0.197519	-0.018829	0.897471	0.820765	0.981347
CCL3.txt	Malignant neoplasm of breast	Weighted median	14	-0.0669705	0.0332221	0.0438169	-0.132086	-0.00185507	0.935223	0.876266	0.998147
CCL3.txt	Malignant neoplasm of breast	Inverse variance weighted	14	-0.0497059	0.0294544	0.0914961	-0.107436	0.0080246	0.951509	0.898134	1.00806
CCL3.txt	Malignant neoplasm of breast	Simple mode	14	0.064251	0.0980052	0.523523	-0.127839	0.256341	1.06636	0.879995	1.29219
CCL3.txt	Malignant neoplasm of breast	Weighted mode	14	-0.0664436	0.0341703	0.0737969	-0.133417	0.00053024	0.935716	0.8751	1.00053
CCL5.txt	Malignant neoplasm of breast	MR Egger	28	-0.0268292	0.059926	0.658074	-0.144284	0.0906257	0.973528	0.865642	1.09486
CCL5.txt	Malignant neoplasm of breast	Weighted median	28	-0.0514895	0.0400504	0.198577	-0.129988	0.0270093	0.949814	0.878106	1.02738
CCL5.txt	Malignant neoplasm of breast	Inverse variance weighted	28	-0.00229106	0.0309214	0.940936	-0.0628969	0.0583148	0.997712	0.93904	1.06005
CCL5.txt	Malignant neoplasm of breast	Simple mode	28	0.0581714	0.075741	0.449135	-0.090281	0.206624	1.0599	0.913674	1.22952
CCL5.txt	Malignant neoplasm of breast	Weighted mode	28	-0.022466	0.0428598	0.604433	-0.106471	0.0615391	0.977784	0.899001	1.06347
CCL7.txt	Malignant neoplasm of breast	MR Egger	30	0.00442915	0.0321933	0.891557	-0.0586698	0.0675281	1.00444	0.943018	1.06986
CCL7.txt	Malignant neoplasm of breast	Weighted median	30	0.0112488	0.0251736	0.654984	-0.0380915	0.0605891	1.01131	0.962625	1.06246
CCL7.txt	Malignant neoplasm of breast	Inverse variance weighted	30	0.0184473	0.0236131	0.434666	-0.0278343	0.0647289	1.01862	0.97255	1.06687
CCL7.txt	Malignant neoplasm of breast	Simple mode	30	0.0837956	0.0690684	0.234834	-0.0515786	0.21917	1.08741	0.949729	1.24504
CCL7.txt	Malignant neoplasm of breast	Weighted mode	30	0.00741094	0.0242393	0.761986	-0.0400981	0.05492	1.00744	0.960695	1.05646
CCL8.txt	Malignant neoplasm of breast	MR Egger	29	-0.017799	0.0343917	0.608995	-0.0852068	0.0496087	0.982358	0.918322	1.05086
CCL8.txt	Malignant neoplasm of breast	Weighted median	29	-0.0604409	0.0306341	0.0484962	-0.120484	-0.000398077	0.941349	0.886491	0.999602
CCL8.txt	Malignant neoplasm of breast	Inverse variance weighted	29	-0.0193171	0.021576	0.370624	-0.0616061	0.0229719	0.980868	0.940253	1.02324
CCL8.txt	Malignant neoplasm of breast	Simple mode	29	-0.0683571	0.0779177	0.38779	-0.221076	0.0843616	0.933927	0.801656	1.08802
CCL8.txt	Malignant neoplasm of breast	Weighted mode	29	-0.0477162	0.0331311	0.160892	-0.112653	0.0172207	0.953404	0.893461	1.01737
CXCL1.txt	Malignant neoplasm of breast	MR Egger	16	-0.0797497	0.0973909	0.426585	-0.270636	0.111136	0.923347	0.762894	1.11755
CXCL1.txt	Malignant neoplasm of breast	Weighted median	16	0.0037363	0.0605388	0.950788	-0.11492	0.122392	1.00374	0.891438	1.1302
CXCL1.txt	Malignant neoplasm of breast	Inverse variance weighted	16	-0.00102735	0.0440454	0.981391	-0.0873563	0.0853016	0.998973	0.916351	1.08905
CXCL1.txt	Malignant neoplasm of breast	Simple mode	16	0.00566089	0.0978846	0.954646	-0.186193	0.197515	1.00568	0.830114	1.21837
CXCL1.txt	Malignant neoplasm of breast	Weighted mode	16	0.025879	0.0783757	0.745822	-0.127737	0.179495	1.02622	0.880084	1.19661
CXCL10.txt	Malignant neoplasm of breast	MR Egger	15	-0.142079	0.194525	0.47811	-0.523349	0.239191	0.867553	0.592533	1.27022
CXCL10.txt	Malignant neoplasm of breast	Weighted median	15	0.0189623	0.0753228	0.801237	-0.12867	0.166595	1.01914	0.879264	1.18128
CXCL10.txt	Malignant neoplasm of breast	Inverse variance weighted	15	-0.0729268	0.0687045	0.288483	-0.207588	0.061734	0.929669	0.812542	1.06368
CXCL10.txt	Malignant neoplasm of breast	Simple mode	15	0.0323365	0.113805	0.780462	-0.190721	0.255394	1.03287	0.826363	1.29097
CXCL10.txt	Malignant neoplasm of breast	Weighted mode	15	0.0267124	0.12176	0.829515	-0.211937	0.265362	1.02707	0.809016	1.3039
CXCL11.txt	Malignant neoplasm of breast	MR Egger	15	-0.0900935	0.138452	0.526562	-0.36146	0.181272	0.913846	0.696659	1.19874
CXCL11.txt	Malignant neoplasm of breast	Weighted median	15	-0.116181	0.0597099	0.051684	-0.233212	0.000850471	0.890314	0.791986	1.00085
CXCL11.txt	Malignant neoplasm of breast	Inverse variance weighted	15	-0.0690205	0.0447053	0.122612	-0.156643	0.0186018	0.933308	0.855009	1.01878
CXCL11.txt	Malignant neoplasm of breast	Simple mode	15	-0.110378	0.0896968	0.238758	-0.286184	0.0654271	0.895495	0.751124	1.06761
CXCL11.txt	Malignant neoplasm of breast	Weighted mode	15	-0.144188	0.0642705	0.0415639	-0.270158	-0.0182175	0.865725	0.763259	0.981947
CXCL12.txt	Malignant neoplasm of breast	MR Egger	18	-0.113861	0.118089	0.349297	-0.345315	0.117594	0.892382	0.707997	1.12479
CXCL12.txt	Malignant neoplasm of breast	Weighted median	18	-0.135805	0.0637608	0.0331785	-0.260776	-0.010834	0.873013	0.770453	0.989224
CXCL12.txt	Malignant neoplasm of breast	Inverse variance weighted	18	-0.14158	0.0491599	0.00397702	-0.237933	-0.0452261	0.867986	0.788255	0.955781
CXCL12.txt	Malignant neoplasm of breast	Simple mode	18	-0.124054	0.110724	0.278125	-0.341073	0.0929645	0.883332	0.711007	1.09742
CXCL12.txt	Malignant neoplasm of breast	Weighted mode	18	-0.124054	0.11104	0.279448	-0.341693	0.0935839	0.883332	0.710566	1.0981
CXCL13.txt	Malignant neoplasm of breast	MR Egger	16	-0.088421	0.106778	0.421518	-0.297706	0.120864	0.915375	0.742519	1.12847
CXCL13.txt	Malignant neoplasm of breast	Weighted median	16	-0.0209541	0.0689804	0.761304	-0.156156	0.114247	0.979264	0.855426	1.12103
CXCL13.txt	Malignant neoplasm of breast	Inverse variance weighted	16	-0.0388423	0.0506829	0.443451	-0.138181	0.0604961	0.961902	0.870941	1.06236
CXCL13.txt	Malignant neoplasm of breast	Simple mode	16	-0.0218834	0.105386	0.838296	-0.228441	0.184674	0.978354	0.795773	1.20283
CXCL13.txt	Malignant neoplasm of breast	Weighted mode	16	-0.0322334	0.100934	0.753864	-0.230064	0.165597	0.968281	0.794483	1.1801
CXCL14.txt	Malignant neoplasm of breast	MR Egger	15	-0.106124	0.162524	0.525152	-0.424672	0.212423	0.899313	0.653985	1.23667
CXCL14.txt	Malignant neoplasm of breast	Weighted median	15	-0.0187917	0.068672	0.784358	-0.153389	0.115805	0.981384	0.857796	1.12278
CXCL14.txt	Malignant neoplasm of breast	Inverse variance weighted	15	-0.0576145	0.0506358	0.255195	-0.156861	0.0416316	0.944014	0.854823	1.04251
CXCL14.txt	Malignant neoplasm of breast	Simple mode	15	0.0240654	0.112924	0.834312	-0.197265	0.245396	1.02436	0.820973	1.27813
CXCL14.txt	Malignant neoplasm of breast	Weighted mode	15	0.0290742	0.112364	0.799593	-0.191159	0.249307	1.0295	0.826001	1.28314
CXCL16.txt	Malignant neoplasm of breast	MR Egger	21	-0.0112996	0.064107	0.861953	-0.136949	0.11435	0.988764	0.872014	1.12114
CXCL16.txt	Malignant neoplasm of breast	Weighted median	21	0.0328661	0.0461679	0.476538	-0.057623	0.123355	1.03341	0.944006	1.13129
CXCL16.txt	Malignant neoplasm of breast	Inverse variance weighted	21	0.0349294	0.0319034	0.273583	-0.0276013	0.0974601	1.03555	0.972776	1.10237
CXCL16.txt	Malignant neoplasm of breast	Simple mode	21	0.0692139	0.0813926	0.405185	-0.0903157	0.228743	1.07167	0.913643	1.25702
CXCL16.txt	Malignant neoplasm of breast	Weighted mode	21	0.020696	0.0555137	0.713212	-0.0881108	0.129503	1.02091	0.915659	1.13826
CXCL17.txt	Malignant neoplasm of breast	MR Egger	14	0.0739098	0.140901	0.609448	-0.202255	0.350075	1.07671	0.816886	1.41917
CXCL17.txt	Malignant neoplasm of breast	Weighted median	14	-0.0225005	0.0724937	0.756272	-0.164588	0.119587	0.977751	0.848243	1.12703
CXCL17.txt	Malignant neoplasm of breast	Inverse variance weighted	14	-0.0538867	0.0524776	0.304491	-0.156743	0.0489694	0.947539	0.854924	1.05019
CXCL17.txt	Malignant neoplasm of breast	Simple mode	14	-0.00142333	0.117311	0.990504	-0.231354	0.228507	0.998578	0.793459	1.25672
CXCL17.txt	Malignant neoplasm of breast	Weighted mode	14	-0.0175258	0.099934	0.863488	-0.213396	0.178345	0.982627	0.807836	1.19524
CXCL2_3.txt	Malignant neoplasm of breast	MR Egger	16	0.0742246	0.135576	0.592674	-0.191505	0.339954	1.07705	0.825716	1.40488
CXCL2_3.txt	Malignant neoplasm of breast	Weighted median	16	-0.0499925	0.0612249	0.414192	-0.169993	0.0700083	0.951237	0.84367	1.07252
CXCL2_3.txt	Malignant neoplasm of breast	Inverse variance weighted	16	0.0284828	0.0515309	0.580447	-0.0725178	0.129483	1.02889	0.930049	1.13824
CXCL2_3.txt	Malignant neoplasm of breast	Simple mode	16	-0.0730658	0.104899	0.496749	-0.278669	0.132537	0.92954	0.756791	1.14172
CXCL2_3.txt	Malignant neoplasm of breast	Weighted mode	16	-0.0949312	0.0744984	0.221956	-0.240948	0.0510856	0.909435	0.785882	1.05241
CXCL4.txt	Malignant neoplasm of breast	MR Egger	3	-0.110541	1.27924	0.945125	-2.61785	2.39677	0.895349	0.0729594	10.9876
CXCL4.txt	Malignant neoplasm of breast	Weighted median	3	-0.0649954	0.105191	0.536656	-0.271171	0.14118	0.937072	0.762486	1.15163
CXCL4.txt	Malignant neoplasm of breast	Inverse variance weighted	3	-0.0981338	0.140176	0.483879	-0.372878	0.176611	0.906528	0.688749	1.19317
CXCL4.txt	Malignant neoplasm of breast	Simple mode	3	0.057684	0.172077	0.769354	-0.279587	0.394955	1.05938	0.756096	1.48432
CXCL4.txt	Malignant neoplasm of breast	Weighted mode	3	-0.0282932	0.104376	0.811751	-0.232869	0.176283	0.972103	0.792257	1.19278
CXCL5.txt	Malignant neoplasm of breast	MR Egger	27	-0.0326714	0.0404329	0.42669	-0.11192	0.0465772	0.967857	0.894116	1.04768
CXCL5.txt	Malignant neoplasm of breast	Weighted median	27	-0.0173839	0.0330824	0.599254	-0.0822255	0.0474576	0.982766	0.921064	1.0486
CXCL5.txt	Malignant neoplasm of breast	Inverse variance weighted	27	-0.04842	0.0231982	0.0368671	-0.0938885	-0.00295158	0.952734	0.910384	0.997053
CXCL5.txt	Malignant neoplasm of breast	Simple mode	27	-0.0422068	0.0687917	0.544847	-0.177039	0.092625	0.958671	0.837747	1.09705
CXCL5.txt	Malignant neoplasm of breast	Weighted mode	27	-0.0246658	0.0329811	0.461246	-0.0893086	0.0399771	0.975636	0.914563	1.04079
CXCL6.txt	Malignant neoplasm of breast	MR Egger	27	-0.0996005	0.05007	0.057724	-0.197738	-0.00146333	0.905199	0.820585	0.998538
CXCL6.txt	Malignant neoplasm of breast	Weighted median	27	-0.0761895	0.0396656	0.0547574	-0.153934	0.00155505	0.926641	0.857329	1.00156
CXCL6.txt	Malignant neoplasm of breast	Inverse variance weighted	27	-0.0388466	0.0283929	0.171256	-0.0944967	0.0168035	0.961898	0.909831	1.01695
CXCL6.txt	Malignant neoplasm of breast	Simple mode	27	0.0245188	0.0713413	0.733849	-0.11531	0.164348	1.02482	0.89109	1.17862
CXCL6.txt	Malignant neoplasm of breast	Weighted mode	27	-0.0644807	0.0376589	0.0987583	-0.138292	0.00933071	0.937554	0.870844	1.00937
CXCL7.txt	Malignant neoplasm of breast	MR Egger	23	-0.00132433	0.0632943	0.983504	-0.125381	0.122733	0.998677	0.882161	1.13058
CXCL7.txt	Malignant neoplasm of breast	Weighted median	23	-0.00594091	0.0370622	0.872648	-0.0785828	0.066701	0.994077	0.924426	1.06898
CXCL7.txt	Malignant neoplasm of breast	Inverse variance weighted	23	-0.0116628	0.0314033	0.710349	-0.0732133	0.0498877	0.988405	0.929403	1.05115
CXCL7.txt	Malignant neoplasm of breast	Simple mode	23	-0.0199223	0.0591875	0.739611	-0.13593	0.0960851	0.980275	0.872904	1.10085
CXCL7.txt	Malignant neoplasm of breast	Weighted mode	23	-0.00641243	0.037549	0.865962	-0.0800085	0.0671837	0.993608	0.923108	1.06949
CXCL8.txt	Malignant neoplasm of breast	MR Egger	18	-0.0626504	0.0529587	0.254088	-0.16645	0.0411486	0.939272	0.846666	1.04201
CXCL8.txt	Malignant neoplasm of breast	Weighted median	18	-0.0684361	0.0370666	0.0648483	-0.141087	0.00421437	0.933853	0.868414	1.00422
CXCL8.txt	Malignant neoplasm of breast	Inverse variance weighted	18	-0.0309533	0.0302958	0.306921	-0.0903331	0.0284265	0.969521	0.913627	1.02883
CXCL8.txt	Malignant neoplasm of breast	Simple mode	18	-0.0268259	0.092889	0.77623	-0.208888	0.155237	0.973531	0.811486	1.16793
CXCL8.txt	Malignant neoplasm of breast	Weighted mode	18	-0.0668888	0.0400399	0.113117	-0.145367	0.0115895	0.935299	0.864705	1.01166
CXCL9.txt	Malignant neoplasm of breast	MR Egger	50	0.0331378	0.205255	0.872419	-0.369161	0.435437	1.03369	0.691314	1.54564
CXCL9.txt	Malignant neoplasm of breast	Weighted median	50	0.0471816	0.121349	0.697417	-0.190662	0.285025	1.04831	0.826412	1.3298
CXCL9.txt	Malignant neoplasm of breast	Inverse variance weighted	50	0.0684171	0.0889544	0.441819	-0.105934	0.242768	1.07081	0.899484	1.27477
CXCL9.txt	Malignant neoplasm of breast	Simple mode	50	-0.0493255	0.231881	0.832429	-0.503813	0.405162	0.951871	0.604222	1.49955
CXCL9.txt	Malignant neoplasm of breast	Weighted mode	50	-0.0174295	0.209774	0.934121	-0.428587	0.393728	0.982722	0.651429	1.4825
CCL1.txt	Malignant neoplasm of colon	MR Egger	9	-0.0510701	0.445019	0.911858	-0.923307	0.821167	0.950212	0.397203	2.27315
CCL1.txt	Malignant neoplasm of colon	Weighted median	9	-0.0621202	0.168261	0.711987	-0.391912	0.267672	0.93977	0.675763	1.30692
CCL1.txt	Malignant neoplasm of colon	Inverse variance weighted	9	-0.029303	0.132658	0.825177	-0.289312	0.230706	0.971122	0.748778	1.25949
CCL1.txt	Malignant neoplasm of colon	Simple mode	9	-0.0419557	0.255699	0.873736	-0.543127	0.459215	0.958912	0.580929	1.58283
CCL1.txt	Malignant neoplasm of colon	Weighted mode	9	-0.0305455	0.250517	0.905962	-0.521559	0.460468	0.969916	0.593595	1.58481
CCL11.txt	Malignant neoplasm of colon	MR Egger	24	0.0423973	0.0804519	0.603475	-0.115288	0.200083	1.04331	0.891109	1.2215
CCL11.txt	Malignant neoplasm of colon	Weighted median	24	0.0564223	0.0645049	0.381738	-0.0700073	0.182852	1.05804	0.932387	1.20064
CCL11.txt	Malignant neoplasm of colon	Inverse variance weighted	24	0.0272111	0.0487272	0.576545	-0.0682942	0.122716	1.02758	0.933986	1.13056
CCL11.txt	Malignant neoplasm of colon	Simple mode	24	0.106587	0.121398	0.389025	-0.131353	0.344528	1.11248	0.876908	1.41132
CCL11.txt	Malignant neoplasm of colon	Weighted mode	24	0.047695	0.0633034	0.458833	-0.0763797	0.17177	1.04885	0.926464	1.1874
CCL13.txt	Malignant neoplasm of colon	MR Egger	13	-0.115781	0.194474	0.563657	-0.49695	0.265389	0.890671	0.608383	1.30394
CCL13.txt	Malignant neoplasm of colon	Weighted median	13	-0.0683144	0.114996	0.552471	-0.293706	0.157077	0.933967	0.745496	1.17009
CCL13.txt	Malignant neoplasm of colon	Inverse variance weighted	13	-0.0545727	0.0877439	0.533972	-0.226551	0.117405	0.94689	0.797279	1.12458
CCL13.txt	Malignant neoplasm of colon	Simple mode	13	-0.161497	0.184188	0.397808	-0.522506	0.199512	0.850869	0.593033	1.22081
CCL13.txt	Malignant neoplasm of colon	Weighted mode	13	-0.105721	0.131085	0.435642	-0.362648	0.151205	0.899675	0.695831	1.16324
CCL14.txt	Malignant neoplasm of colon	MR Egger	21	0.0651342	0.0634152	0.317269	-0.0591595	0.189428	1.0673	0.942556	1.20856
CCL14.txt	Malignant neoplasm of colon	Weighted median	21	0.0544602	0.0547828	0.320169	-0.0529141	0.161835	1.05597	0.948461	1.17567
CCL14.txt	Malignant neoplasm of colon	Inverse variance weighted	21	0.0567639	0.045399	0.211178	-0.0322181	0.145746	1.05841	0.968295	1.1569
CCL14.txt	Malignant neoplasm of colon	Simple mode	21	0.015739	0.134994	0.908347	-0.248849	0.280327	1.01586	0.779698	1.32356
CCL14.txt	Malignant neoplasm of colon	Weighted mode	21	0.0650483	0.0524606	0.229347	-0.0377744	0.167871	1.06721	0.96293	1.18278
CCL15.txt	Malignant neoplasm of colon	MR Egger	21	-0.0279026	0.0415422	0.509879	-0.109325	0.0535201	0.972483	0.896439	1.05498
CCL15.txt	Malignant neoplasm of colon	Weighted median	21	-0.0216053	0.0339519	0.524548	-0.088151	0.0449404	0.978626	0.915623	1.04597
CCL15.txt	Malignant neoplasm of colon	Inverse variance weighted	21	-0.013267	0.0347589	0.702694	-0.0813944	0.0548604	0.986821	0.92183	1.05639
CCL15.txt	Malignant neoplasm of colon	Simple mode	21	0.0675387	0.137956	0.629767	-0.202855	0.337932	1.06987	0.816397	1.40205
CCL15.txt	Malignant neoplasm of colon	Weighted mode	21	-0.0205551	0.0340355	0.552679	-0.0872647	0.0461545	0.979655	0.916434	1.04724
CCL16.txt	Malignant neoplasm of colon	MR Egger	25	-0.013776	0.0480846	0.777064	-0.108022	0.0804699	0.986318	0.897608	1.0838
CCL16.txt	Malignant neoplasm of colon	Weighted median	25	-0.0507221	0.0501399	0.311724	-0.148996	0.0475521	0.950543	0.861572	1.0487
CCL16.txt	Malignant neoplasm of colon	Inverse variance weighted	25	-0.0456258	0.0384999	0.235983	-0.121086	0.0298341	0.955399	0.885958	1.03028
CCL16.txt	Malignant neoplasm of colon	Simple mode	25	-0.00967555	0.109874	0.930559	-0.225029	0.205677	0.990371	0.798493	1.22836
CCL16.txt	Malignant neoplasm of colon	Weighted mode	25	-0.0302111	0.0444592	0.503308	-0.117351	0.056929	0.970241	0.889273	1.05858
CCL17.txt	Malignant neoplasm of colon	MR Egger	47	0.0656994	0.0714769	0.362908	-0.0743952	0.205794	1.06791	0.928305	1.2285
CCL17.txt	Malignant neoplasm of colon	Weighted median	47	0.0497413	0.055507	0.370185	-0.0590523	0.158535	1.051	0.942657	1.17179
CCL17.txt	Malignant neoplasm of colon	Inverse variance weighted	47	0.0283347	0.0388473	0.465766	-0.047806	0.104475	1.02874	0.953319	1.11013
CCL17.txt	Malignant neoplasm of colon	Simple mode	47	0.0934735	0.11297	0.412271	-0.127947	0.314894	1.09798	0.8799	1.37011
CCL17.txt	Malignant neoplasm of colon	Weighted mode	47	0.0514504	0.0695168	0.462992	-0.0848026	0.187703	1.0528	0.918694	1.20648
CCL18.txt	Malignant neoplasm of colon	MR Egger	16	-0.0343017	0.0648075	0.604899	-0.161324	0.0927211	0.96628	0.851016	1.09716
CCL18.txt	Malignant neoplasm of colon	Weighted median	16	-0.0570857	0.0521349	0.273533	-0.15927	0.0450987	0.944513	0.852766	1.04613
CCL18.txt	Malignant neoplasm of colon	Inverse variance weighted	16	-0.0305758	0.0462543	0.508589	-0.121234	0.0600827	0.969887	0.885826	1.06192
CCL18.txt	Malignant neoplasm of colon	Simple mode	16	-0.0463159	0.149795	0.761426	-0.339914	0.247282	0.95474	0.711832	1.28054
CCL18.txt	Malignant neoplasm of colon	Weighted mode	16	-0.0602607	0.0525434	0.269399	-0.163246	0.0427244	0.941519	0.849382	1.04365
CCL19.txt	Malignant neoplasm of colon	MR Egger	11	-0.638933	0.402074	0.146503	-1.427	0.149133	0.527856	0.240028	1.16083
CCL19.txt	Malignant neoplasm of colon	Weighted median	11	0.109892	0.166439	0.509092	-0.216329	0.436113	1.11616	0.80547	1.54668
CCL19.txt	Malignant neoplasm of colon	Inverse variance weighted	11	0.0262505	0.140343	0.851625	-0.248822	0.301323	1.0266	0.779719	1.35165
CCL19.txt	Malignant neoplasm of colon	Simple mode	11	0.130179	0.255876	0.621958	-0.371338	0.631696	1.13903	0.68981	1.8808
CCL19.txt	Malignant neoplasm of colon	Weighted mode	11	0.0985022	0.210714	0.650185	-0.314498	0.511502	1.10352	0.730156	1.66779
CCL2.txt	Malignant neoplasm of colon	MR Egger	17	0.149168	0.105476	0.177712	-0.0575645	0.3559	1.16087	0.944061	1.42746
CCL2.txt	Malignant neoplasm of colon	Weighted median	17	0.050766	0.0628468	0.419221	-0.0724137	0.173946	1.05208	0.930146	1.18999
CCL2.txt	Malignant neoplasm of colon	Inverse variance weighted	17	-0.00185694	0.0639813	0.976846	-0.12726	0.123546	0.998145	0.880505	1.1315
CCL2.txt	Malignant neoplasm of colon	Simple mode	17	-0.106057	0.178898	0.561579	-0.456698	0.244584	0.899373	0.633371	1.27709
CCL2.txt	Malignant neoplasm of colon	Weighted mode	17	0.0510133	0.0626176	0.427216	-0.0717172	0.173744	1.05234	0.930794	1.18975
CCL20.txt	Malignant neoplasm of colon	MR Egger	21	-0.0899856	0.221544	0.689152	-0.524212	0.344241	0.913944	0.592022	1.41092
CCL20.txt	Malignant neoplasm of colon	Weighted median	21	-0.166881	0.123082	0.175145	-0.408122	0.0743592	0.8463	0.664898	1.07719
CCL20.txt	Malignant neoplasm of colon	Inverse variance weighted	21	-0.0767649	0.0977711	0.432366	-0.268396	0.114867	0.926108	0.764605	1.12172
CCL20.txt	Malignant neoplasm of colon	Simple mode	21	-0.248906	0.276591	0.378878	-0.791025	0.293212	0.779653	0.45338	1.34073
CCL20.txt	Malignant neoplasm of colon	Weighted mode	21	-0.285058	0.24989	0.267455	-0.774842	0.204725	0.75197	0.460776	1.22719
CCL21.txt	Malignant neoplasm of colon	MR Egger	28	0.0363898	0.127917	0.778296	-0.214328	0.287107	1.03706	0.807084	1.33257
CCL21.txt	Malignant neoplasm of colon	Weighted median	28	0.0182526	0.0909416	0.840928	-0.159993	0.196498	1.01842	0.85215	1.21713
CCL21.txt	Malignant neoplasm of colon	Inverse variance weighted	28	0.0695884	0.0691395	0.314179	-0.065925	0.205102	1.07207	0.936201	1.22765
CCL21.txt	Malignant neoplasm of colon	Simple mode	28	0.062516	0.174728	0.723283	-0.279951	0.404983	1.06451	0.75582	1.49928
CCL21.txt	Malignant neoplasm of colon	Weighted mode	28	0.0214178	0.0992108	0.830703	-0.173035	0.215871	1.02165	0.841108	1.24094
CCL22.txt	Malignant neoplasm of colon	MR Egger	19	0.0313264	0.167561	0.853909	-0.297094	0.359747	1.03182	0.742974	1.43297
CCL22.txt	Malignant neoplasm of colon	Weighted median	19	0.0983404	0.112883	0.383659	-0.122909	0.31959	1.10334	0.884344	1.37656
CCL22.txt	Malignant neoplasm of colon	Inverse variance weighted	19	0.0299139	0.0813995	0.71325	-0.129629	0.189457	1.03037	0.878421	1.20859
CCL22.txt	Malignant neoplasm of colon	Simple mode	19	0.0656669	0.185078	0.726858	-0.297086	0.42842	1.06787	0.74298	1.53483
CCL22.txt	Malignant neoplasm of colon	Weighted mode	19	0.105177	0.15854	0.515476	-0.205562	0.415916	1.11091	0.81419	1.51576
CCL23.txt	Malignant neoplasm of colon	MR Egger	18	0.0442495	0.0798824	0.587284	-0.11232	0.200819	1.04524	0.893758	1.2224
CCL23.txt	Malignant neoplasm of colon	Weighted median	18	-0.0261127	0.0659367	0.692086	-0.155349	0.103123	0.974225	0.856117	1.10863
CCL23.txt	Malignant neoplasm of colon	Inverse variance weighted	18	-0.00363466	0.0531067	0.945435	-0.107724	0.100454	0.996372	0.897876	1.10567
CCL23.txt	Malignant neoplasm of colon	Simple mode	18	-0.0534667	0.128869	0.683409	-0.306049	0.199116	0.947938	0.73635	1.22032
CCL23.txt	Malignant neoplasm of colon	Weighted mode	18	-0.0323454	0.0656572	0.628568	-0.161034	0.0963427	0.968172	0.851264	1.10114
CCL24.txt	Malignant neoplasm of colon	MR Egger	13	-0.138718	0.31836	0.671461	-0.762705	0.485268	0.870473	0.466403	1.62461
CCL24.txt	Malignant neoplasm of colon	Weighted median	13	-0.0522292	0.162809	0.748362	-0.371335	0.266877	0.949111	0.689813	1.30588
CCL24.txt	Malignant neoplasm of colon	Inverse variance weighted	13	-0.0803868	0.137748	0.559505	-0.350374	0.1896	0.922759	0.704425	1.20877
CCL24.txt	Malignant neoplasm of colon	Simple mode	13	-0.0700734	0.294501	0.815942	-0.647295	0.507148	0.932325	0.52346	1.66055
CCL24.txt	Malignant neoplasm of colon	Weighted mode	13	-0.037226	0.241756	0.880183	-0.511067	0.436615	0.963458	0.599855	1.54746
CCL25.txt	Malignant neoplasm of colon	MR Egger	13	0.0383803	0.301052	0.900856	-0.551682	0.628442	1.03913	0.57598	1.87469
CCL25.txt	Malignant neoplasm of colon	Weighted median	13	0.165845	0.150106	0.269222	-0.128362	0.460053	1.18039	0.879535	1.58416
CCL25.txt	Malignant neoplasm of colon	Inverse variance weighted	13	0.101837	0.110422	0.356393	-0.114589	0.318264	1.1072	0.891732	1.37474
CCL25.txt	Malignant neoplasm of colon	Simple mode	13	0.139709	0.226389	0.548688	-0.304014	0.583431	1.14994	0.737851	1.79218
CCL25.txt	Malignant neoplasm of colon	Weighted mode	13	0.189368	0.189284	0.336844	-0.181629	0.560366	1.20849	0.83391	1.75131
CCL26.txt	Malignant neoplasm of colon	MR Egger	13	-0.0358266	0.347031	0.919633	-0.716008	0.644355	0.964808	0.488699	1.90476
CCL26.txt	Malignant neoplasm of colon	Weighted median	13	-0.221775	0.14311	0.12122	-0.502271	0.058722	0.801096	0.605155	1.06048
CCL26.txt	Malignant neoplasm of colon	Inverse variance weighted	13	-0.182563	0.124605	0.142886	-0.426789	0.0616635	0.833132	0.652601	1.0636
CCL26.txt	Malignant neoplasm of colon	Simple mode	13	-0.285932	0.231189	0.239825	-0.739063	0.167199	0.751314	0.477561	1.18199
CCL26.txt	Malignant neoplasm of colon	Weighted mode	13	-0.227517	0.193726	0.263004	-0.607221	0.152186	0.796509	0.544863	1.16438
CCL27.txt	Malignant neoplasm of colon	MR Egger	16	-0.0465849	0.186868	0.806755	-0.412847	0.319677	0.954484	0.661764	1.37668
CCL27.txt	Malignant neoplasm of colon	Weighted median	16	-0.0127951	0.114914	0.911343	-0.238026	0.212436	0.987286	0.788182	1.23669
CCL27.txt	Malignant neoplasm of colon	Inverse variance weighted	16	-0.0886991	0.0832826	0.286859	-0.251933	0.0745348	0.915121	0.777297	1.07738
CCL27.txt	Malignant neoplasm of colon	Simple mode	16	-0.0663778	0.173547	0.707471	-0.406529	0.273773	0.935777	0.665958	1.31492
CCL27.txt	Malignant neoplasm of colon	Weighted mode	16	-0.000611957	0.132303	0.99637	-0.259926	0.258702	0.999388	0.771109	1.29525
CCL28.txt	Malignant neoplasm of colon	MR Egger	38	-0.111104	0.10827	0.311653	-0.323313	0.101105	0.894845	0.723747	1.10639
CCL28.txt	Malignant neoplasm of colon	Weighted median	38	-0.0455766	0.0754159	0.54562	-0.193392	0.102239	0.955446	0.824159	1.10765
CCL28.txt	Malignant neoplasm of colon	Inverse variance weighted	38	-0.0892636	0.0506486	0.078	-0.188535	0.0100077	0.914604	0.828172	1.01006
CCL28.txt	Malignant neoplasm of colon	Simple mode	38	-0.159596	0.131978	0.23423	-0.418272	0.0990796	0.852488	0.658183	1.10415
CCL28.txt	Malignant neoplasm of colon	Weighted mode	38	-0.0692638	0.0825759	0.406974	-0.231113	0.0925849	0.93308	0.79365	1.09701
CCL3.txt	Malignant neoplasm of colon	MR Egger	14	-0.133713	0.0894423	0.160751	-0.30902	0.0415943	0.874841	0.734166	1.04247
CCL3.txt	Malignant neoplasm of colon	Weighted median	14	-0.0640714	0.0671354	0.339901	-0.195657	0.067514	0.937938	0.822294	1.06985
CCL3.txt	Malignant neoplasm of colon	Inverse variance weighted	14	-0.0438789	0.0578037	0.447792	-0.157174	0.0694164	0.95707	0.854555	1.07188
CCL3.txt	Malignant neoplasm of colon	Simple mode	14	0.0485966	0.164332	0.772113	-0.273493	0.370686	1.0498	0.760717	1.44873
CCL3.txt	Malignant neoplasm of colon	Weighted mode	14	-0.0695604	0.0667949	0.316669	-0.200478	0.0613575	0.932804	0.818339	1.06328
CCL5.txt	Malignant neoplasm of colon	MR Egger	28	0.11925	0.0951772	0.221385	-0.0672976	0.305797	1.12665	0.934917	1.35771
CCL5.txt	Malignant neoplasm of colon	Weighted median	28	0.0588554	0.0723748	0.416102	-0.0829993	0.20071	1.06062	0.920352	1.22227
CCL5.txt	Malignant neoplasm of colon	Inverse variance weighted	28	0.0634941	0.049823	0.202524	-0.034159	0.161147	1.06555	0.966418	1.17486
CCL5.txt	Malignant neoplasm of colon	Simple mode	28	0.10526	0.118358	0.381679	-0.126722	0.337241	1.111	0.880979	1.40108
CCL5.txt	Malignant neoplasm of colon	Weighted mode	28	0.0594686	0.0774595	0.449305	-0.092352	0.211289	1.06127	0.911784	1.23527
CCL7.txt	Malignant neoplasm of colon	MR Egger	30	0.0261041	0.0556315	0.642537	-0.0829336	0.135142	1.02645	0.920412	1.1447
CCL7.txt	Malignant neoplasm of colon	Weighted median	30	0.0148439	0.050037	0.766727	-0.0832287	0.112916	1.01495	0.920141	1.11954
CCL7.txt	Malignant neoplasm of colon	Inverse variance weighted	30	0.0160861	0.0412148	0.696316	-0.0646949	0.0968671	1.01622	0.937353	1.10171
CCL7.txt	Malignant neoplasm of colon	Simple mode	30	-0.156677	0.129976	0.23778	-0.411431	0.0980757	0.85498	0.662701	1.10305
CCL7.txt	Malignant neoplasm of colon	Weighted mode	30	0.017872	0.0510952	0.729033	-0.0822746	0.118019	1.01803	0.921019	1.12527
CCL8.txt	Malignant neoplasm of colon	MR Egger	29	0.0385859	0.0637839	0.550265	-0.0864305	0.163602	1.03934	0.917199	1.17775
CCL8.txt	Malignant neoplasm of colon	Weighted median	29	0.0584579	0.0531654	0.27153	-0.0457463	0.162662	1.0602	0.955284	1.17664
CCL8.txt	Malignant neoplasm of colon	Inverse variance weighted	29	0.03782	0.0404263	0.349515	-0.0414155	0.117056	1.03854	0.95943	1.12418
CCL8.txt	Malignant neoplasm of colon	Simple mode	29	0.137439	0.124677	0.279693	-0.106929	0.381806	1.14733	0.89859	1.46493
CCL8.txt	Malignant neoplasm of colon	Weighted mode	29	0.0638119	0.0492459	0.205631	-0.0327099	0.160334	1.06589	0.967819	1.1739
CXCL1.txt	Malignant neoplasm of colon	MR Egger	16	0.133455	0.182782	0.477348	-0.224797	0.491708	1.14277	0.798679	1.63511
CXCL1.txt	Malignant neoplasm of colon	Weighted median	16	0.131795	0.117409	0.261638	-0.0983266	0.361916	1.14087	0.906353	1.43608
CXCL1.txt	Malignant neoplasm of colon	Inverse variance weighted	16	0.066153	0.0806992	0.41236	-0.0920174	0.224323	1.06839	0.912089	1.25148
CXCL1.txt	Malignant neoplasm of colon	Simple mode	16	0.176135	0.184793	0.355622	-0.186058	0.538328	1.1926	0.830225	1.71314
CXCL1.txt	Malignant neoplasm of colon	Weighted mode	16	0.209122	0.139196	0.153762	-0.0637014	0.481946	1.2326	0.938285	1.61922
CXCL10.txt	Malignant neoplasm of colon	MR Egger	15	-0.514412	0.284632	0.0939043	-1.07229	0.0434668	0.597852	0.342224	1.04443
CXCL10.txt	Malignant neoplasm of colon	Weighted median	15	-0.00705718	0.142167	0.960409	-0.285704	0.27159	0.992968	0.751485	1.31205
CXCL10.txt	Malignant neoplasm of colon	Inverse variance weighted	15	-0.125496	0.108234	0.246257	-0.337633	0.0866423	0.88206	0.713457	1.09051
CXCL10.txt	Malignant neoplasm of colon	Simple mode	15	0.0395659	0.247027	0.875036	-0.444607	0.523739	1.04036	0.641076	1.68833
CXCL10.txt	Malignant neoplasm of colon	Weighted mode	15	0.0691711	0.260606	0.794551	-0.441617	0.579959	1.07162	0.642996	1.78597
CXCL11.txt	Malignant neoplasm of colon	MR Egger	15	0.416431	0.250319	0.120098	-0.0741945	0.907056	1.51654	0.928491	2.47702
CXCL11.txt	Malignant neoplasm of colon	Weighted median	15	0.133956	0.119384	0.261835	-0.100036	0.367948	1.14334	0.904805	1.44477
CXCL11.txt	Malignant neoplasm of colon	Inverse variance weighted	15	0.103758	0.0838968	0.216187	-0.0606799	0.268196	1.10933	0.941124	1.3076
CXCL11.txt	Malignant neoplasm of colon	Simple mode	15	0.183893	0.187276	0.342797	-0.183167	0.550953	1.20189	0.832629	1.73491
CXCL11.txt	Malignant neoplasm of colon	Weighted mode	15	0.158743	0.140894	0.278819	-0.117409	0.434896	1.17204	0.889221	1.5448
CXCL12.txt	Malignant neoplasm of colon	MR Egger	18	-0.22019	0.232174	0.357039	-0.675251	0.234871	0.802366	0.509028	1.26475
CXCL12.txt	Malignant neoplasm of colon	Weighted median	18	-0.0958603	0.129086	0.457719	-0.348869	0.157148	0.908591	0.705486	1.17017
CXCL12.txt	Malignant neoplasm of colon	Inverse variance weighted	18	-0.0631607	0.0966159	0.513286	-0.252528	0.126206	0.938793	0.776835	1.13452
CXCL12.txt	Malignant neoplasm of colon	Simple mode	18	-0.31123	0.261541	0.250405	-0.823851	0.20139	0.732545	0.438739	1.2231
CXCL12.txt	Malignant neoplasm of colon	Weighted mode	18	-0.289767	0.279221	0.313913	-0.83704	0.257506	0.748438	0.43299	1.2937
CXCL13.txt	Malignant neoplasm of colon	MR Egger	16	0.130266	0.209863	0.544757	-0.281065	0.541598	1.13913	0.754979	1.71875
CXCL13.txt	Malignant neoplasm of colon	Weighted median	16	-0.0077329	0.134539	0.954165	-0.271429	0.255963	0.992297	0.76229	1.2917
CXCL13.txt	Malignant neoplasm of colon	Inverse variance weighted	16	-0.0345533	0.099638	0.72875	-0.229844	0.160737	0.966037	0.794658	1.17438
CXCL13.txt	Malignant neoplasm of colon	Simple mode	16	-0.0267887	0.226063	0.907243	-0.469873	0.416295	0.973567	0.625082	1.51633
CXCL13.txt	Malignant neoplasm of colon	Weighted mode	16	-0.0360773	0.211778	0.867008	-0.451163	0.379008	0.964566	0.636887	1.46084
CXCL14.txt	Malignant neoplasm of colon	MR Egger	15	0.386145	0.321001	0.250451	-0.243017	1.01531	1.4713	0.784258	2.76021
CXCL14.txt	Malignant neoplasm of colon	Weighted median	15	0.315435	0.142379	0.0267286	0.0363719	0.594497	1.37085	1.03704	1.81212
CXCL14.txt	Malignant neoplasm of colon	Inverse variance weighted	15	0.334094	0.0996221	0.000797646	0.138834	0.529353	1.39667	1.14893	1.69783
CXCL14.txt	Malignant neoplasm of colon	Simple mode	15	0.512743	0.261937	0.0705285	-0.000654123	1.02614	1.66987	0.999346	2.79027
CXCL14.txt	Malignant neoplasm of colon	Weighted mode	15	0.487573	0.282151	0.10596	-0.0654428	1.04059	1.62836	0.936653	2.83089
CXCL16.txt	Malignant neoplasm of colon	MR Egger	21	-0.247775	0.144278	0.102174	-0.530561	0.0350109	0.780536	0.588275	1.03563
CXCL16.txt	Malignant neoplasm of colon	Weighted median	21	-0.188067	0.092395	0.0418036	-0.369161	-0.00697304	0.828559	0.691314	0.993051
CXCL16.txt	Malignant neoplasm of colon	Inverse variance weighted	21	-0.0350021	0.07507	0.64103	-0.182139	0.112135	0.965603	0.833485	1.11866
CXCL16.txt	Malignant neoplasm of colon	Simple mode	21	0.168845	0.226704	0.465067	-0.275495	0.613185	1.18394	0.759196	1.8463
CXCL16.txt	Malignant neoplasm of colon	Weighted mode	21	-0.198706	0.101868	0.0652553	-0.398367	0.000955033	0.819791	0.671415	1.00096
CXCL17.txt	Malignant neoplasm of colon	MR Egger	14	0.468787	0.311221	0.157858	-0.141207	1.07878	1.59805	0.86831	2.94109
CXCL17.txt	Malignant neoplasm of colon	Weighted median	14	0.165919	0.1526	0.276915	-0.133178	0.465016	1.18048	0.875309	1.59204
CXCL17.txt	Malignant neoplasm of colon	Inverse variance weighted	14	0.0979144	0.118952	0.410427	-0.135231	0.33106	1.10287	0.873514	1.39244
CXCL17.txt	Malignant neoplasm of colon	Simple mode	14	0.167158	0.296654	0.5827	-0.414284	0.7486	1.18194	0.660813	2.11404
CXCL17.txt	Malignant neoplasm of colon	Weighted mode	14	0.167158	0.282536	0.564244	-0.386613	0.720928	1.18194	0.679354	2.05634
CXCL2_3.txt	Malignant neoplasm of colon	MR Egger	16	0.178439	0.220764	0.432451	-0.254259	0.611137	1.19535	0.775491	1.84252
CXCL2_3.txt	Malignant neoplasm of colon	Weighted median	16	0.118414	0.112041	0.290564	-0.101185	0.338013	1.12571	0.903765	1.40216
CXCL2_3.txt	Malignant neoplasm of colon	Inverse variance weighted	16	0.139109	0.0836898	0.0964737	-0.0249233	0.303141	1.14925	0.975385	1.35411
CXCL2_3.txt	Malignant neoplasm of colon	Simple mode	16	0.102554	0.177264	0.571485	-0.244884	0.449993	1.108	0.782796	1.5683
CXCL2_3.txt	Malignant neoplasm of colon	Weighted mode	16	0.146555	0.125441	0.26091	-0.0993081	0.392419	1.15784	0.905464	1.48056
CXCL4.txt	Malignant neoplasm of colon	MR Egger	3	0.568079	1.171	0.712455	-1.72708	2.86324	1.76487	0.177803	17.5182
CXCL4.txt	Malignant neoplasm of colon	Weighted median	3	0.167114	0.199755	0.402821	-0.224406	0.558635	1.18189	0.79899	1.74828
CXCL4.txt	Malignant neoplasm of colon	Inverse variance weighted	3	0.157282	0.183569	0.391553	-0.202512	0.517077	1.17033	0.816677	1.67712
CXCL4.txt	Malignant neoplasm of colon	Simple mode	3	0.210329	0.275786	0.525344	-0.330211	0.750869	1.23408	0.718772	2.11884
CXCL4.txt	Malignant neoplasm of colon	Weighted mode	3	0.165257	0.205775	0.506192	-0.238062	0.568577	1.1797	0.788154	1.76575
CXCL5.txt	Malignant neoplasm of colon	MR Egger	27	0.0193411	0.0795366	0.809856	-0.136551	0.175233	1.01953	0.872362	1.19152
CXCL5.txt	Malignant neoplasm of colon	Weighted median	27	0.0198133	0.0662387	0.764849	-0.110015	0.149641	1.02001	0.895821	1.16142
CXCL5.txt	Malignant neoplasm of colon	Inverse variance weighted	27	0.0183954	0.0456354	0.686878	-0.0710499	0.107841	1.01857	0.931415	1.11387
CXCL5.txt	Malignant neoplasm of colon	Simple mode	27	0.0411618	0.12481	0.744197	-0.203466	0.285789	1.04202	0.815898	1.33081
CXCL5.txt	Malignant neoplasm of colon	Weighted mode	27	0.0296361	0.0622678	0.638088	-0.0924087	0.151681	1.03008	0.911732	1.16379
CXCL6.txt	Malignant neoplasm of colon	MR Egger	27	-0.0506538	0.0986404	0.612096	-0.243989	0.142681	0.950608	0.783496	1.15336
CXCL6.txt	Malignant neoplasm of colon	Weighted median	27	0.0716517	0.0867976	0.409086	-0.0984715	0.241775	1.07428	0.906222	1.27351
CXCL6.txt	Malignant neoplasm of colon	Inverse variance weighted	27	-0.00634369	0.0559233	0.909685	-0.115953	0.103266	0.993676	0.890517	1.10879
CXCL6.txt	Malignant neoplasm of colon	Simple mode	27	0.0934767	0.158016	0.559251	-0.216234	0.403188	1.09798	0.805546	1.49659
CXCL6.txt	Malignant neoplasm of colon	Weighted mode	27	0.076442	0.0940167	0.423562	-0.107831	0.260715	1.07944	0.89778	1.29786
CXCL7.txt	Malignant neoplasm of colon	MR Egger	23	-0.0204221	0.109876	0.854334	-0.235778	0.194934	0.979785	0.789956	1.21523
CXCL7.txt	Malignant neoplasm of colon	Weighted median	23	-0.0308297	0.079236	0.697212	-0.186132	0.124473	0.969641	0.830164	1.13255
CXCL7.txt	Malignant neoplasm of colon	Inverse variance weighted	23	0.0519007	0.0557428	0.351814	-0.0573551	0.161157	1.05327	0.944259	1.17487
CXCL7.txt	Malignant neoplasm of colon	Simple mode	23	0.0019769	0.155681	0.989983	-0.303158	0.307112	1.00198	0.738482	1.35949
CXCL7.txt	Malignant neoplasm of colon	Weighted mode	23	-0.017151	0.07604	0.823632	-0.166189	0.131887	0.982995	0.846886	1.14098
CXCL8.txt	Malignant neoplasm of colon	MR Egger	18	0.213293	0.107612	0.0649208	0.00237251	0.424213	1.23775	1.00238	1.52839
CXCL8.txt	Malignant neoplasm of colon	Weighted median	18	0.0470612	0.0747487	0.528961	-0.0994462	0.193569	1.04819	0.905339	1.21357
CXCL8.txt	Malignant neoplasm of colon	Inverse variance weighted	18	-0.0141816	0.0709672	0.841611	-0.153277	0.124914	0.985919	0.857892	1.13305
CXCL8.txt	Malignant neoplasm of colon	Simple mode	18	-0.0909758	0.196351	0.649003	-0.475824	0.293873	0.91304	0.621373	1.34161
CXCL8.txt	Malignant neoplasm of colon	Weighted mode	18	0.040536	0.0742049	0.591977	-0.104906	0.185978	1.04137	0.900409	1.2044
CXCL9.txt	Malignant neoplasm of colon	MR Egger	50	0.406406	0.405051	0.320726	-0.387494	1.20031	1.50141	0.678756	3.32113
CXCL9.txt	Malignant neoplasm of colon	Weighted median	50	0.202506	0.250043	0.418006	-0.287578	0.69259	1.22447	0.750078	1.99889
CXCL9.txt	Malignant neoplasm of colon	Inverse variance weighted	50	0.173214	0.175321	0.323164	-0.170416	0.516844	1.18912	0.843314	1.67673
CXCL9.txt	Malignant neoplasm of colon	Simple mode	50	0.22289	0.496889	0.655718	-0.751012	1.19679	1.24968	0.471889	3.30949
CXCL9.txt	Malignant neoplasm of colon	Weighted mode	50	0.259198	0.362193	0.477614	-0.450701	0.969097	1.29589	0.637181	2.63556
CCL1.txt	Colorectal cancer	MR Egger	9	-0.373119	0.348798	0.320235	-1.05676	0.310525	0.688583	0.347579	1.36414
CCL1.txt	Colorectal cancer	Weighted median	9	-0.0770443	0.141369	0.585763	-0.354128	0.200039	0.925849	0.701785	1.22145
CCL1.txt	Colorectal cancer	Inverse variance weighted	9	-0.0358654	0.10405	0.730325	-0.239804	0.168073	0.96477	0.786782	1.18302
CCL1.txt	Colorectal cancer	Simple mode	9	-0.107901	0.236586	0.660461	-0.571609	0.355807	0.897716	0.564616	1.42733
CCL1.txt	Colorectal cancer	Weighted mode	9	-0.107901	0.205405	0.613612	-0.510495	0.294693	0.897716	0.600198	1.34271
CCL11.txt	Colorectal cancer	MR Egger	24	0.0342213	0.0630831	0.592941	-0.0894216	0.157864	1.03481	0.91446	1.17101
CCL11.txt	Colorectal cancer	Weighted median	24	0.0339257	0.0496326	0.494268	-0.0633543	0.131206	1.03451	0.938611	1.1402
CCL11.txt	Colorectal cancer	Inverse variance weighted	24	0.0322898	0.0382102	0.398079	-0.0426021	0.107182	1.03282	0.958293	1.11314
CCL11.txt	Colorectal cancer	Simple mode	24	0.059472	0.0927923	0.527913	-0.122401	0.241345	1.06128	0.884794	1.27296
CCL11.txt	Colorectal cancer	Weighted mode	24	0.0258667	0.0465754	0.584002	-0.0654211	0.117154	1.0262	0.936673	1.12429
CCL13.txt	Colorectal cancer	MR Egger	13	-0.156739	0.152573	0.326336	-0.455782	0.142303	0.854927	0.633952	1.15293
CCL13.txt	Colorectal cancer	Weighted median	13	-0.0018956	0.0965564	0.984337	-0.191146	0.187355	0.998106	0.826012	1.20606
CCL13.txt	Colorectal cancer	Inverse variance weighted	13	-0.0529152	0.0688576	0.442206	-0.187876	0.0820457	0.94846	0.828717	1.08551
CCL13.txt	Colorectal cancer	Simple mode	13	-0.00740532	0.146693	0.960569	-0.294923	0.280113	0.992622	0.744589	1.32328
CCL13.txt	Colorectal cancer	Weighted mode	13	0.00390663	0.116735	0.973853	-0.224893	0.232707	1.00391	0.798601	1.26201
CCL14.txt	Colorectal cancer	MR Egger	21	0.0668024	0.0497621	0.195276	-0.0307313	0.164336	1.06908	0.969736	1.17861
CCL14.txt	Colorectal cancer	Weighted median	21	0.0736068	0.0419315	0.0791903	-0.00857904	0.155793	1.07638	0.991458	1.16858
CCL14.txt	Colorectal cancer	Inverse variance weighted	21	0.0797784	0.0356154	0.0250911	0.00997221	0.149585	1.08305	1.01002	1.16135
CCL14.txt	Colorectal cancer	Simple mode	21	0.0619072	0.103754	0.557419	-0.14145	0.265264	1.06386	0.868099	1.30378
CCL14.txt	Colorectal cancer	Weighted mode	21	0.0739663	0.0386679	0.070193	-0.00182277	0.149755	1.07677	0.998179	1.16155
CCL15.txt	Colorectal cancer	MR Egger	21	-0.0165907	0.0322147	0.612489	-0.0797315	0.04655	0.983546	0.923364	1.04765
CCL15.txt	Colorectal cancer	Weighted median	21	-0.00304756	0.0270007	0.910134	-0.0559688	0.0498737	0.996957	0.945569	1.05114
CCL15.txt	Colorectal cancer	Inverse variance weighted	21	-0.00114043	0.0272178	0.966578	-0.0544874	0.0522065	0.99886	0.94697	1.05359
CCL15.txt	Colorectal cancer	Simple mode	21	0.201885	0.112726	0.0884503	-0.0190568	0.422828	1.22371	0.981124	1.52627
CCL15.txt	Colorectal cancer	Weighted mode	21	-0.00176993	0.0246932	0.943571	-0.0501686	0.0466287	0.998232	0.951069	1.04773
CCL16.txt	Colorectal cancer	MR Egger	25	0.00508508	0.0382418	0.895372	-0.0698688	0.080039	1.0051	0.932516	1.08333
CCL16.txt	Colorectal cancer	Weighted median	25	-0.00736781	0.0366923	0.840855	-0.0792848	0.0645491	0.992659	0.923777	1.06668
CCL16.txt	Colorectal cancer	Inverse variance weighted	25	-0.00102521	0.0302171	0.972934	-0.0602507	0.0582003	0.998975	0.941528	1.05993
CCL16.txt	Colorectal cancer	Simple mode	25	0.0273407	0.0932753	0.771951	-0.155479	0.21016	1.02772	0.856005	1.23388
CCL16.txt	Colorectal cancer	Weighted mode	25	-0.00329866	0.0355584	0.926858	-0.0729932	0.0663958	0.996707	0.929607	1.06865
CCL17.txt	Colorectal cancer	MR Egger	47	0.0426526	0.0568709	0.457164	-0.0688143	0.15412	1.04358	0.9335	1.16663
CCL17.txt	Colorectal cancer	Weighted median	47	0.0635121	0.045252	0.160462	-0.0251819	0.152206	1.06557	0.975133	1.1644
CCL17.txt	Colorectal cancer	Inverse variance weighted	47	0.0277066	0.0306009	0.365244	-0.0322711	0.0876843	1.02809	0.968244	1.09164
CCL17.txt	Colorectal cancer	Simple mode	47	0.0983081	0.0807629	0.229719	-0.0599871	0.256603	1.1033	0.941777	1.29253
CCL17.txt	Colorectal cancer	Weighted mode	47	0.0593172	0.0501769	0.243217	-0.0390296	0.157664	1.06111	0.961722	1.17077
CCL18.txt	Colorectal cancer	MR Egger	16	-0.064267	0.0498224	0.217979	-0.161919	0.0333849	0.937755	0.85051	1.03395
CCL18.txt	Colorectal cancer	Weighted median	16	-0.0762472	0.0407509	0.0613376	-0.156119	0.00362464	0.926587	0.855457	1.00363
CCL18.txt	Colorectal cancer	Inverse variance weighted	16	-0.0608377	0.0357338	0.088657	-0.130876	0.00920057	0.940976	0.877326	1.00924
CCL18.txt	Colorectal cancer	Simple mode	16	-0.164424	0.120249	0.191653	-0.400112	0.0712641	0.848382	0.670245	1.07386
CCL18.txt	Colorectal cancer	Weighted mode	16	-0.0788845	0.0431095	0.0872143	-0.163379	0.00561015	0.924147	0.849269	1.00563
CCL19.txt	Colorectal cancer	MR Egger	11	-0.380998	0.291085	0.223005	-0.951525	0.189529	0.683179	0.386152	1.20868
CCL19.txt	Colorectal cancer	Weighted median	11	0.0157343	0.12189	0.897289	-0.223171	0.254639	1.01586	0.799978	1.29
CCL19.txt	Colorectal cancer	Inverse variance weighted	11	-0.0745546	0.0926812	0.421154	-0.25621	0.1071	0.928157	0.77398	1.11305
CCL19.txt	Colorectal cancer	Simple mode	11	0.0719279	0.175156	0.68999	-0.271378	0.415234	1.07458	0.762328	1.51472
CCL19.txt	Colorectal cancer	Weighted mode	11	0.038917	0.180232	0.833385	-0.314337	0.392171	1.03968	0.730273	1.48019
CCL2.txt	Colorectal cancer	MR Egger	17	0.10425	0.0816004	0.22082	-0.0556863	0.264187	1.10988	0.945836	1.30237
CCL2.txt	Colorectal cancer	Weighted median	17	0.0362372	0.0505607	0.473556	-0.0628618	0.135336	1.0369	0.939073	1.14492
CCL2.txt	Colorectal cancer	Inverse variance weighted	17	-0.000825912	0.0487053	0.986471	-0.0962883	0.0946365	0.999174	0.908202	1.09926
CCL2.txt	Colorectal cancer	Simple mode	17	-0.0181264	0.11822	0.880058	-0.249839	0.213586	0.982037	0.778927	1.23811
CCL2.txt	Colorectal cancer	Weighted mode	17	0.0360263	0.0540158	0.514302	-0.0698446	0.141897	1.03668	0.932539	1.15246
CCL20.txt	Colorectal cancer	MR Egger	21	-0.269637	0.185223	0.161788	-0.632673	0.0933991	0.763657	0.53117	1.0979
CCL20.txt	Colorectal cancer	Weighted median	21	-0.168808	0.0979722	0.0848855	-0.360833	0.0232178	0.844671	0.697095	1.02349
CCL20.txt	Colorectal cancer	Inverse variance weighted	21	-0.117553	0.083545	0.159409	-0.281301	0.046195	0.889093	0.754801	1.04728
CCL20.txt	Colorectal cancer	Simple mode	21	-0.235852	0.186236	0.219916	-0.600873	0.12917	0.789898	0.548333	1.13788
CCL20.txt	Colorectal cancer	Weighted mode	21	-0.235852	0.185269	0.217608	-0.598978	0.127275	0.789898	0.549373	1.13573
CCL21.txt	Colorectal cancer	MR Egger	28	-0.024125	0.0941828	0.79985	-0.208723	0.160473	0.976164	0.81162	1.17407
CCL21.txt	Colorectal cancer	Weighted median	28	-0.0130751	0.0715042	0.85491	-0.153223	0.127073	0.98701	0.857938	1.1355
CCL21.txt	Colorectal cancer	Inverse variance weighted	28	0.0139394	0.0510572	0.784842	-0.0861327	0.114011	1.01404	0.917472	1.12077
CCL21.txt	Colorectal cancer	Simple mode	28	0.0448736	0.140541	0.751962	-0.230586	0.320333	1.0459	0.794068	1.37759
CCL21.txt	Colorectal cancer	Weighted mode	28	-0.00945783	0.0763472	0.902329	-0.159098	0.140183	0.990587	0.852912	1.15048
CCL22.txt	Colorectal cancer	MR Egger	19	-0.0738964	0.131421	0.58126	-0.331482	0.183689	0.928768	0.717859	1.20164
CCL22.txt	Colorectal cancer	Weighted median	19	0.0228359	0.0814411	0.779173	-0.136789	0.18246	1.0231	0.872155	1.20017
CCL22.txt	Colorectal cancer	Inverse variance weighted	19	0.0159683	0.0638704	0.802578	-0.109218	0.141154	1.0161	0.896535	1.1516
CCL22.txt	Colorectal cancer	Simple mode	19	-0.0251675	0.134241	0.853381	-0.288279	0.237944	0.975147	0.749552	1.26864
CCL22.txt	Colorectal cancer	Weighted mode	19	-0.0100276	0.116982	0.932636	-0.239313	0.219258	0.990022	0.787169	1.24515
CCL23.txt	Colorectal cancer	MR Egger	18	-0.0586877	0.0626649	0.362921	-0.181511	0.0641356	0.943001	0.834009	1.06624
CCL23.txt	Colorectal cancer	Weighted median	18	-0.0725769	0.0516416	0.159904	-0.173794	0.0286407	0.929994	0.84047	1.02905
CCL23.txt	Colorectal cancer	Inverse variance weighted	18	-0.0179608	0.0416498	0.666298	-0.0995944	0.0636728	0.9822	0.905204	1.06574
CCL23.txt	Colorectal cancer	Simple mode	18	0.0471901	0.110619	0.675025	-0.169624	0.264004	1.04832	0.843982	1.30213
CCL23.txt	Colorectal cancer	Weighted mode	18	-0.0717702	0.051006	0.17742	-0.171742	0.0282016	0.930745	0.842196	1.0286
CCL24.txt	Colorectal cancer	MR Egger	13	-0.230201	0.254834	0.385703	-0.729676	0.269275	0.794374	0.482065	1.30901
CCL24.txt	Colorectal cancer	Weighted median	13	-0.221236	0.132525	0.0950398	-0.480986	0.038513	0.801527	0.618174	1.03926
CCL24.txt	Colorectal cancer	Inverse variance weighted	13	-0.102524	0.111517	0.35791	-0.321098	0.11605	0.902557	0.725352	1.12305
CCL24.txt	Colorectal cancer	Simple mode	13	-0.366054	0.242282	0.1567	-0.840926	0.108818	0.693465	0.431311	1.11496
CCL24.txt	Colorectal cancer	Weighted mode	13	-0.325033	0.186662	0.107184	-0.690891	0.0408255	0.722504	0.501129	1.04167
CCL25.txt	Colorectal cancer	MR Egger	13	0.277713	0.236167	0.264451	-0.185175	0.740601	1.32011	0.830959	2.09719
CCL25.txt	Colorectal cancer	Weighted median	13	0.190505	0.120244	0.113122	-0.0451739	0.426183	1.20986	0.955831	1.5314
CCL25.txt	Colorectal cancer	Inverse variance weighted	13	0.117991	0.0866665	0.173376	-0.0518755	0.287857	1.12523	0.949447	1.33357
CCL25.txt	Colorectal cancer	Simple mode	13	-0.143816	0.181265	0.442948	-0.499095	0.211462	0.866047	0.60708	1.23548
CCL25.txt	Colorectal cancer	Weighted mode	13	0.216447	0.143239	0.156643	-0.0643016	0.497195	1.24166	0.937722	1.6441
CCL26.txt	Colorectal cancer	MR Egger	13	0.0636938	0.247375	0.801562	-0.421161	0.548549	1.06577	0.656284	1.73074
CCL26.txt	Colorectal cancer	Weighted median	13	-0.117371	0.115155	0.308084	-0.343074	0.108332	0.889255	0.709585	1.11442
CCL26.txt	Colorectal cancer	Inverse variance weighted	13	-0.105787	0.0902038	0.240895	-0.282586	0.0710127	0.899616	0.753832	1.07359
CCL26.txt	Colorectal cancer	Simple mode	13	-0.274943	0.193253	0.180292	-0.653718	0.103832	0.759616	0.520109	1.10941
CCL26.txt	Colorectal cancer	Weighted mode	13	-0.180675	0.175513	0.323591	-0.52468	0.163331	0.834707	0.591744	1.17743
CCL27.txt	Colorectal cancer	MR Egger	16	0.113891	0.146789	0.450728	-0.173816	0.401598	1.12063	0.840451	1.49421
CCL27.txt	Colorectal cancer	Weighted median	16	-0.05331	0.0897118	0.552354	-0.229145	0.122525	0.948086	0.795213	1.13035
CCL27.txt	Colorectal cancer	Inverse variance weighted	16	-0.0393687	0.0653907	0.547139	-0.167535	0.0887971	0.961396	0.845747	1.09286
CCL27.txt	Colorectal cancer	Simple mode	16	-0.103134	0.139664	0.471641	-0.376876	0.170608	0.902006	0.686001	1.18603
CCL27.txt	Colorectal cancer	Weighted mode	16	-0.095769	0.104744	0.375013	-0.301067	0.109529	0.908674	0.740028	1.11575
CCL28.txt	Colorectal cancer	MR Egger	38	-0.102568	0.0810607	0.213886	-0.261446	0.0563114	0.902517	0.769937	1.05793
CCL28.txt	Colorectal cancer	Weighted median	38	-0.0184012	0.0555963	0.740661	-0.12737	0.0905676	0.981767	0.880408	1.0948
CCL28.txt	Colorectal cancer	Inverse variance weighted	38	-0.039956	0.038418	0.298324	-0.115255	0.0353433	0.960832	0.891139	1.03598
CCL28.txt	Colorectal cancer	Simple mode	38	-0.116461	0.104721	0.273263	-0.321714	0.088791	0.890065	0.724906	1.09285
CCL28.txt	Colorectal cancer	Weighted mode	38	-0.0211822	0.0651985	0.747096	-0.148971	0.106607	0.979041	0.861594	1.1125
CCL3.txt	Colorectal cancer	MR Egger	14	-0.171176	0.0702554	0.0313591	-0.308876	-0.0334752	0.842673	0.734272	0.967079
CCL3.txt	Colorectal cancer	Weighted median	14	-0.0768685	0.0531435	0.148056	-0.18103	0.0272929	0.926012	0.83441	1.02767
CCL3.txt	Colorectal cancer	Inverse variance weighted	14	-0.0465181	0.04541	0.305646	-0.135522	0.0424856	0.954547	0.87326	1.0434
CCL3.txt	Colorectal cancer	Simple mode	14	0.00451832	0.149083	0.976282	-0.287685	0.296721	1.00453	0.749998	1.34544
CCL3.txt	Colorectal cancer	Weighted mode	14	-0.0890688	0.0524451	0.113238	-0.191861	0.0137236	0.914783	0.825421	1.01382
CCL5.txt	Colorectal cancer	MR Egger	28	0.0901892	0.0764372	0.248718	-0.0596276	0.240006	1.09438	0.942115	1.27126
CCL5.txt	Colorectal cancer	Weighted median	28	0.0469021	0.0595154	0.430658	-0.0697481	0.163552	1.04802	0.932629	1.17769
CCL5.txt	Colorectal cancer	Inverse variance weighted	28	0.0638793	0.0393814	0.104789	-0.0133082	0.141067	1.06596	0.98678	1.1515
CCL5.txt	Colorectal cancer	Simple mode	28	0.213953	0.107174	0.0560755	0.00389148	0.424015	1.23856	1.0039	1.52809
CCL5.txt	Colorectal cancer	Weighted mode	28	0.0620914	0.0629823	0.332957	-0.0613539	0.185537	1.06406	0.94049	1.20386
CCL7.txt	Colorectal cancer	MR Egger	30	-0.0132354	0.0436545	0.763989	-0.0987982	0.0723273	0.986852	0.905926	1.07501
CCL7.txt	Colorectal cancer	Weighted median	30	-0.0145136	0.0402023	0.718088	-0.0933101	0.0642828	0.985591	0.910911	1.06639
CCL7.txt	Colorectal cancer	Inverse variance weighted	30	-0.0114794	0.0323378	0.7226	-0.0748615	0.0519026	0.988586	0.927872	1.05327
CCL7.txt	Colorectal cancer	Simple mode	30	0.0368537	0.109092	0.737931	-0.176967	0.250674	1.03754	0.837807	1.28489
CCL7.txt	Colorectal cancer	Weighted mode	30	-0.0194953	0.0395505	0.625779	-0.0970143	0.0580236	0.980693	0.907543	1.05974
CCL8.txt	Colorectal cancer	MR Egger	29	0.00754169	0.0497447	0.880623	-0.0899579	0.105041	1.00757	0.91397	1.11076
CCL8.txt	Colorectal cancer	Weighted median	29	0.0242189	0.0412383	0.557008	-0.0566082	0.105046	1.02451	0.944964	1.11076
CCL8.txt	Colorectal cancer	Inverse variance weighted	29	0.0296415	0.0317496	0.350509	-0.0325877	0.0918707	1.03009	0.967938	1.09622
CCL8.txt	Colorectal cancer	Simple mode	29	-0.0566564	0.104767	0.592933	-0.262	0.148687	0.944919	0.769511	1.16031
CCL8.txt	Colorectal cancer	Weighted mode	29	0.0195654	0.0361163	0.592287	-0.0512226	0.0903535	1.01976	0.950067	1.09456
CXCL1.txt	Colorectal cancer	MR Egger	16	0.095411	0.145237	0.521877	-0.189253	0.380075	1.10011	0.827577	1.46239
CXCL1.txt	Colorectal cancer	Weighted median	16	0.0859009	0.0921331	0.351152	-0.0946799	0.266482	1.0897	0.909664	1.30536
CXCL1.txt	Colorectal cancer	Inverse variance weighted	16	0.0830832	0.0637581	0.19254	-0.0418826	0.208049	1.08663	0.958982	1.23127
CXCL1.txt	Colorectal cancer	Simple mode	16	0.0496732	0.137962	0.72383	-0.220733	0.320079	1.05093	0.801931	1.37724
CXCL1.txt	Colorectal cancer	Weighted mode	16	0.0820741	0.115774	0.48925	-0.144843	0.308992	1.08554	0.865158	1.36205
CXCL10.txt	Colorectal cancer	MR Egger	15	-0.361673	0.267479	0.199382	-0.885933	0.162587	0.69651	0.412329	1.17655
CXCL10.txt	Colorectal cancer	Weighted median	15	0.0275038	0.119241	0.817581	-0.206209	0.261217	1.02789	0.813663	1.29851
CXCL10.txt	Colorectal cancer	Inverse variance weighted	15	-0.0201108	0.10079	0.841847	-0.217659	0.177438	0.98009	0.804399	1.19415
CXCL10.txt	Colorectal cancer	Simple mode	15	0.0780072	0.223235	0.73196	-0.359534	0.515548	1.08113	0.698002	1.67456
CXCL10.txt	Colorectal cancer	Weighted mode	15	0.060983	0.223348	0.788809	-0.37678	0.498746	1.06288	0.686067	1.64665
CXCL11.txt	Colorectal cancer	MR Egger	15	0.189433	0.196455	0.352512	-0.195619	0.574485	1.20856	0.822326	1.77622
CXCL11.txt	Colorectal cancer	Weighted median	15	0.0808712	0.0932913	0.386015	-0.10198	0.263722	1.08423	0.903048	1.30177
CXCL11.txt	Colorectal cancer	Inverse variance weighted	15	0.0461373	0.0658336	0.483418	-0.0828966	0.175171	1.04722	0.920446	1.19145
CXCL11.txt	Colorectal cancer	Simple mode	15	0.080758	0.137769	0.567082	-0.189268	0.350784	1.08411	0.827564	1.42018
CXCL11.txt	Colorectal cancer	Weighted mode	15	0.0867411	0.135333	0.531909	-0.178511	0.351993	1.09061	0.836515	1.4219
CXCL12.txt	Colorectal cancer	MR Egger	18	-0.151042	0.203125	0.467902	-0.549166	0.247082	0.859811	0.577431	1.28028
CXCL12.txt	Colorectal cancer	Weighted median	18	-0.111248	0.111175	0.316993	-0.329151	0.106655	0.894717	0.719534	1.11255
CXCL12.txt	Colorectal cancer	Inverse variance weighted	18	-0.0150376	0.083358	0.85684	-0.178419	0.148344	0.985075	0.836592	1.15991
CXCL12.txt	Colorectal cancer	Simple mode	18	-0.186994	0.229672	0.426803	-0.637151	0.263164	0.829449	0.528797	1.30104
CXCL12.txt	Colorectal cancer	Weighted mode	18	-0.186994	0.229096	0.425663	-0.636023	0.262036	0.829449	0.529394	1.29957
CXCL13.txt	Colorectal cancer	MR Egger	16	-0.0102156	0.164817	0.951454	-0.333257	0.312826	0.989836	0.716586	1.36728
CXCL13.txt	Colorectal cancer	Weighted median	16	0.0569614	0.106025	0.5911	-0.150848	0.264771	1.05861	0.859978	1.30313
CXCL13.txt	Colorectal cancer	Inverse variance weighted	16	-0.0539431	0.0782195	0.490423	-0.207253	0.0993672	0.947486	0.812814	1.10447
CXCL13.txt	Colorectal cancer	Simple mode	16	0.11851	0.19524	0.552931	-0.26416	0.501179	1.12582	0.767851	1.65067
CXCL13.txt	Colorectal cancer	Weighted mode	16	0.115667	0.194832	0.561577	-0.266204	0.497537	1.12262	0.766283	1.64467
CXCL14.txt	Colorectal cancer	MR Egger	15	0.168132	0.270831	0.545463	-0.362697	0.698961	1.18309	0.695797	2.01166
CXCL14.txt	Colorectal cancer	Weighted median	15	0.247511	0.112493	0.0277899	0.0270251	0.467996	1.28083	1.02739	1.59679
CXCL14.txt	Colorectal cancer	Inverse variance weighted	15	0.140282	0.0809765	0.0832052	-0.0184315	0.298996	1.1506	0.981737	1.3485
CXCL14.txt	Colorectal cancer	Simple mode	15	0.307981	0.231952	0.205495	-0.146645	0.762607	1.36067	0.8636	2.14386
CXCL14.txt	Colorectal cancer	Weighted mode	15	0.338124	0.23225	0.167489	-0.117087	0.793334	1.40231	0.889508	2.21076
CXCL16.txt	Colorectal cancer	MR Egger	21	-0.17688	0.104027	0.10538	-0.380772	0.0270125	0.83788	0.683333	1.02738
CXCL16.txt	Colorectal cancer	Weighted median	21	-0.112772	0.0705756	0.110069	-0.2511	0.0255566	0.893355	0.777945	1.02589
CXCL16.txt	Colorectal cancer	Inverse variance weighted	21	-0.00640459	0.0549508	0.907216	-0.114108	0.101299	0.993616	0.892162	1.10661
CXCL16.txt	Colorectal cancer	Simple mode	21	0.300235	0.172898	0.0978576	-0.0386451	0.639115	1.35018	0.962092	1.8948
CXCL16.txt	Colorectal cancer	Weighted mode	21	-0.137521	0.0818803	0.108602	-0.298007	0.0229643	0.871516	0.742296	1.02323
CXCL17.txt	Colorectal cancer	MR Egger	14	0.243857	0.228373	0.306621	-0.203754	0.691467	1.27616	0.815663	1.99664
CXCL17.txt	Colorectal cancer	Weighted median	14	0.109692	0.113452	0.333617	-0.112675	0.332059	1.11593	0.893441	1.39383
CXCL17.txt	Colorectal cancer	Inverse variance weighted	14	0.0758487	0.0839479	0.366249	-0.0886891	0.240386	1.0788	0.91513	1.27174
CXCL17.txt	Colorectal cancer	Simple mode	14	0.209315	0.18344	0.274434	-0.150228	0.568858	1.23283	0.860511	1.76625
CXCL17.txt	Colorectal cancer	Weighted mode	14	0.15665	0.153546	0.326237	-0.1443	0.457599	1.16959	0.865628	1.58028
CXCL2_3.txt	Colorectal cancer	MR Egger	16	0.166739	0.150556	0.286749	-0.128351	0.46183	1.18145	0.879544	1.58697
CXCL2_3.txt	Colorectal cancer	Weighted median	16	0.0238715	0.0775487	0.758215	-0.128124	0.175867	1.02416	0.879744	1.19228
CXCL2_3.txt	Colorectal cancer	Inverse variance weighted	16	-0.0155475	0.0589784	0.792077	-0.131145	0.10005	0.984573	0.87709	1.10523
CXCL2_3.txt	Colorectal cancer	Simple mode	16	0.0400759	0.119563	0.742125	-0.194267	0.274419	1.04089	0.823438	1.31577
CXCL2_3.txt	Colorectal cancer	Weighted mode	16	0.0480145	0.0893238	0.598784	-0.12706	0.223089	1.04919	0.880681	1.24993
CXCL4.txt	Colorectal cancer	MR Egger	3	-0.702524	0.92038	0.584951	-2.50647	1.10142	0.495333	0.0815557	3.00844
CXCL4.txt	Colorectal cancer	Weighted median	3	-0.0208998	0.171399	0.902949	-0.356842	0.315042	0.979317	0.699883	1.37032
CXCL4.txt	Colorectal cancer	Inverse variance weighted	3	-0.0110998	0.14381	0.938477	-0.292967	0.270768	0.988962	0.746046	1.31097
CXCL4.txt	Colorectal cancer	Simple mode	3	0.224824	0.27134	0.494485	-0.307002	0.756651	1.2521	0.735649	2.13113
CXCL4.txt	Colorectal cancer	Weighted mode	3	-0.0922333	0.167579	0.637316	-0.420687	0.236221	0.911892	0.656595	1.26645
CXCL5.txt	Colorectal cancer	MR Egger	27	0.0500716	0.0624049	0.429903	-0.072242	0.172385	1.05135	0.930306	1.18814
CXCL5.txt	Colorectal cancer	Weighted median	27	0.0609888	0.0508544	0.230418	-0.0386857	0.160663	1.06289	0.962053	1.17429
CXCL5.txt	Colorectal cancer	Inverse variance weighted	27	0.0395173	0.035801	0.269678	-0.0306527	0.109687	1.04031	0.969812	1.11593
CXCL5.txt	Colorectal cancer	Simple mode	27	0.119785	0.092179	0.205182	-0.0608854	0.300456	1.12725	0.940931	1.35047
CXCL5.txt	Colorectal cancer	Weighted mode	27	0.0698015	0.0517685	0.189178	-0.0316647	0.171268	1.0723	0.968831	1.18681
CXCL6.txt	Colorectal cancer	MR Egger	27	-0.0241082	0.0842698	0.777171	-0.189277	0.141061	0.97618	0.827557	1.15149
CXCL6.txt	Colorectal cancer	Weighted median	27	0.044581	0.065565	0.496535	-0.0839265	0.173089	1.04559	0.919499	1.18897
CXCL6.txt	Colorectal cancer	Inverse variance weighted	27	0.0071081	0.0470463	0.879907	-0.0851027	0.0993189	1.00713	0.918418	1.10442
CXCL6.txt	Colorectal cancer	Simple mode	27	-0.00769179	0.135436	0.955144	-0.273146	0.257762	0.992338	0.760982	1.29403
CXCL6.txt	Colorectal cancer	Weighted mode	27	0.0455778	0.0802274	0.574836	-0.111668	0.202824	1.04663	0.894341	1.22486
CXCL7.txt	Colorectal cancer	MR Egger	23	-0.0478698	0.0863184	0.585046	-0.217054	0.121314	0.953258	0.804887	1.12898
CXCL7.txt	Colorectal cancer	Weighted median	23	0.00593107	0.0671357	0.929603	-0.125655	0.137517	1.00595	0.881919	1.14742
CXCL7.txt	Colorectal cancer	Inverse variance weighted	23	0.0128426	0.0437842	0.769281	-0.0729744	0.0986596	1.01293	0.929625	1.10369
CXCL7.txt	Colorectal cancer	Simple mode	23	0.303763	0.140423	0.04166	0.0285343	0.578991	1.35495	1.02895	1.78424
CXCL7.txt	Colorectal cancer	Weighted mode	23	-0.0382059	0.0648672	0.56187	-0.165346	0.0889338	0.962515	0.847601	1.09301
CXCL8.txt	Colorectal cancer	MR Egger	18	0.131902	0.102983	0.218514	-0.0699444	0.333748	1.141	0.932446	1.39619
CXCL8.txt	Colorectal cancer	Weighted median	18	-0.000780107	0.0571089	0.989101	-0.112714	0.111153	0.99922	0.893407	1.11757
CXCL8.txt	Colorectal cancer	Inverse variance weighted	18	-0.0429686	0.0643048	0.504005	-0.169006	0.0830688	0.957941	0.844504	1.08662
CXCL8.txt	Colorectal cancer	Simple mode	18	-0.287708	0.180815	0.129992	-0.642105	0.0666883	0.74998	0.526184	1.06896
CXCL8.txt	Colorectal cancer	Weighted mode	18	0.0160117	0.0597883	0.79207	-0.101173	0.133197	1.01614	0.903776	1.14247
CXCL9.txt	Colorectal cancer	MR Egger	50	0.200674	0.317906	0.53088	-0.422422	0.823771	1.22223	0.655457	2.27908
CXCL9.txt	Colorectal cancer	Weighted median	50	-0.0578609	0.195715	0.767506	-0.441462	0.32574	0.943781	0.643096	1.38506
CXCL9.txt	Colorectal cancer	Inverse variance weighted	50	0.0887223	0.137576	0.518995	-0.180927	0.358372	1.09278	0.834496	1.431
CXCL9.txt	Colorectal cancer	Simple mode	50	-0.136716	0.409389	0.739841	-0.939118	0.665685	0.872218	0.390973	1.94582
CXCL9.txt	Colorectal cancer	Weighted mode	50	-0.151078	0.368923	0.683949	-0.874166	0.572011	0.859781	0.41721	1.77183
CCL1.txt	Diffuse large B-cell lymphoma	MR Egger	9	-0.841466	1.42859	0.574358	-3.64151	1.95858	0.431078	0.0262127	7.08925
CCL1.txt	Diffuse large B-cell lymphoma	Weighted median	9	-0.678032	0.529383	0.200266	-1.71562	0.35956	0.507615	0.179852	1.4327
CCL1.txt	Diffuse large B-cell lymphoma	Inverse variance weighted	9	-0.542806	0.401135	0.176	-1.32903	0.243419	0.581115	0.264734	1.2756
CCL1.txt	Diffuse large B-cell lymphoma	Simple mode	9	-0.764534	0.843286	0.391101	-2.41738	0.888307	0.465551	0.0891553	2.43101
CCL1.txt	Diffuse large B-cell lymphoma	Weighted mode	9	-0.749678	0.741153	0.341387	-2.20234	0.702981	0.472519	0.110544	2.01977
CCL11.txt	Diffuse large B-cell lymphoma	MR Egger	24	-0.197977	0.232066	0.402791	-0.652826	0.256871	0.820388	0.520573	1.29288
CCL11.txt	Diffuse large B-cell lymphoma	Weighted median	24	-0.189014	0.195443	0.33349	-0.572082	0.194054	0.827775	0.564349	1.21416
CCL11.txt	Diffuse large B-cell lymphoma	Inverse variance weighted	24	-0.100166	0.140543	0.476027	-0.37563	0.175298	0.904687	0.686856	1.1916
CCL11.txt	Diffuse large B-cell lymphoma	Simple mode	24	-0.166177	0.378963	0.665112	-0.908946	0.576591	0.846896	0.402949	1.77996
CCL11.txt	Diffuse large B-cell lymphoma	Weighted mode	24	-0.179536	0.188266	0.350186	-0.548538	0.189465	0.835657	0.577794	1.2086
CCL13.txt	Diffuse large B-cell lymphoma	MR Egger	13	0.513397	0.560825	0.379595	-0.585819	1.61261	1.67096	0.55665	5.01591
CCL13.txt	Diffuse large B-cell lymphoma	Weighted median	13	-0.000938338	0.367766	0.997964	-0.721759	0.719882	0.999062	0.485897	2.05419
CCL13.txt	Diffuse large B-cell lymphoma	Inverse variance weighted	13	0.224048	0.253307	0.376431	-0.272434	0.72053	1.25113	0.761524	2.05552
CCL13.txt	Diffuse large B-cell lymphoma	Simple mode	13	0.338892	0.583278	0.571983	-0.804333	1.48212	1.40339	0.447386	4.40226
CCL13.txt	Diffuse large B-cell lymphoma	Weighted mode	13	0.0471609	0.408191	0.909931	-0.752893	0.847215	1.04829	0.471002	2.33314
CCL14.txt	Diffuse large B-cell lymphoma	MR Egger	21	0.0264308	0.187654	0.889472	-0.341371	0.394232	1.02678	0.710795	1.48324
CCL14.txt	Diffuse large B-cell lymphoma	Weighted median	21	0.0269465	0.157929	0.864519	-0.282594	0.336487	1.02731	0.753826	1.40002
CCL14.txt	Diffuse large B-cell lymphoma	Inverse variance weighted	21	-0.0731771	0.132874	0.581821	-0.33361	0.187255	0.929436	0.716333	1.20594
CCL14.txt	Diffuse large B-cell lymphoma	Simple mode	21	-0.111623	0.399987	0.783059	-0.895598	0.672352	0.894381	0.408363	1.95884
CCL14.txt	Diffuse large B-cell lymphoma	Weighted mode	21	0.00251336	0.149032	0.986712	-0.28959	0.294616	1.00252	0.748571	1.34261
CCL15.txt	Diffuse large B-cell lymphoma	MR Egger	21	-0.0426542	0.129542	0.745554	-0.296556	0.211247	0.958243	0.743374	1.23522
CCL15.txt	Diffuse large B-cell lymphoma	Weighted median	21	-0.0466559	0.0994802	0.639072	-0.241637	0.148325	0.954416	0.785341	1.15989
CCL15.txt	Diffuse large B-cell lymphoma	Inverse variance weighted	21	-0.0385446	0.107132	0.719007	-0.248523	0.171434	0.962189	0.779952	1.18701
CCL15.txt	Diffuse large B-cell lymphoma	Simple mode	21	-0.314279	0.452921	0.495731	-1.202	0.573447	0.730315	0.300591	1.77437
CCL15.txt	Diffuse large B-cell lymphoma	Weighted mode	21	-0.0475238	0.102539	0.648032	-0.248501	0.153453	0.953588	0.779969	1.16585
CCL16.txt	Diffuse large B-cell lymphoma	MR Egger	25	0.0766174	0.163397	0.643553	-0.24364	0.396875	1.07963	0.783769	1.48717
CCL16.txt	Diffuse large B-cell lymphoma	Weighted median	25	0.0416928	0.144031	0.772221	-0.240608	0.323994	1.04257	0.786149	1.38264
CCL16.txt	Diffuse large B-cell lymphoma	Inverse variance weighted	25	0.0517526	0.128258	0.686578	-0.199633	0.303139	1.05312	0.819031	1.3541
CCL16.txt	Diffuse large B-cell lymphoma	Simple mode	25	0.220002	0.354532	0.54075	-0.47488	0.914884	1.24608	0.621959	2.49648
CCL16.txt	Diffuse large B-cell lymphoma	Weighted mode	25	0.0539495	0.130057	0.681962	-0.200962	0.308861	1.05543	0.817943	1.36187
CCL17.txt	Diffuse large B-cell lymphoma	MR Egger	47	0.167944	0.206248	0.419773	-0.236303	0.57219	1.18287	0.789542	1.77214
CCL17.txt	Diffuse large B-cell lymphoma	Weighted median	47	-0.0122842	0.168411	0.941852	-0.34237	0.317802	0.987791	0.710085	1.3741
CCL17.txt	Diffuse large B-cell lymphoma	Inverse variance weighted	47	0.0155898	0.11218	0.889473	-0.204284	0.235463	1.01571	0.815231	1.26549
CCL17.txt	Diffuse large B-cell lymphoma	Simple mode	47	-0.283407	0.296056	0.343434	-0.863677	0.296864	0.753213	0.421609	1.34563
CCL17.txt	Diffuse large B-cell lymphoma	Weighted mode	47	0.0427284	0.189802	0.822882	-0.329284	0.414741	1.04365	0.719439	1.51398
CCL18.txt	Diffuse large B-cell lymphoma	MR Egger	16	-0.0246349	0.178126	0.891972	-0.373762	0.324492	0.975666	0.688141	1.38333
CCL18.txt	Diffuse large B-cell lymphoma	Weighted median	16	0.0474596	0.145569	0.744403	-0.237855	0.332775	1.0486	0.788317	1.39483
CCL18.txt	Diffuse large B-cell lymphoma	Inverse variance weighted	16	0.126555	0.13158	0.336141	-0.13134	0.384451	1.13491	0.876919	1.46881
CCL18.txt	Diffuse large B-cell lymphoma	Simple mode	16	0.592453	0.439513	0.197672	-0.268992	1.4539	1.80842	0.764149	4.27976
CCL18.txt	Diffuse large B-cell lymphoma	Weighted mode	16	0.0387582	0.130986	0.771367	-0.217975	0.295492	1.03952	0.804145	1.34379
CCL19.txt	Diffuse large B-cell lymphoma	MR Egger	11	-1.8413	1.2348	0.17011	-4.26151	0.578914	0.158611	0.014101	1.7841
CCL19.txt	Diffuse large B-cell lymphoma	Weighted median	11	-0.372349	0.489011	0.446398	-1.33081	0.586111	0.689114	0.264263	1.79699
CCL19.txt	Diffuse large B-cell lymphoma	Inverse variance weighted	11	0.0717014	0.425492	0.866179	-0.762263	0.905666	1.07433	0.466609	2.47358
CCL19.txt	Diffuse large B-cell lymphoma	Simple mode	11	-0.798467	0.775955	0.32772	-2.31934	0.722405	0.450018	0.0983385	2.05938
CCL19.txt	Diffuse large B-cell lymphoma	Weighted mode	11	-0.63142	0.716142	0.398638	-2.03506	0.772219	0.531836	0.130673	2.16456
CCL2.txt	Diffuse large B-cell lymphoma	MR Egger	17	-0.232842	0.267868	0.398411	-0.757863	0.292179	0.792279	0.468667	1.33934
CCL2.txt	Diffuse large B-cell lymphoma	Weighted median	17	-0.172719	0.188219	0.358803	-0.541628	0.19619	0.841374	0.5818	1.21676
CCL2.txt	Diffuse large B-cell lymphoma	Inverse variance weighted	17	0.101071	0.153033	0.508964	-0.198874	0.401016	1.10636	0.819653	1.49334
CCL2.txt	Diffuse large B-cell lymphoma	Simple mode	17	0.093162	0.519483	0.859925	-0.925025	1.11135	1.09764	0.396521	3.03846
CCL2.txt	Diffuse large B-cell lymphoma	Weighted mode	17	-0.137515	0.187496	0.473907	-0.505007	0.229977	0.871521	0.603501	1.25857
CCL20.txt	Diffuse large B-cell lymphoma	MR Egger	21	0.430942	0.542583	0.436863	-0.63252	1.4944	1.53871	0.531251	4.45668
CCL20.txt	Diffuse large B-cell lymphoma	Weighted median	21	0.394799	0.325655	0.225389	-0.243485	1.03308	1.48409	0.783891	2.80971
CCL20.txt	Diffuse large B-cell lymphoma	Inverse variance weighted	21	0.421485	0.239477	0.078404	-0.04789	0.890859	1.52422	0.953239	2.43722
CCL20.txt	Diffuse large B-cell lymphoma	Simple mode	21	0.656769	0.591434	0.27997	-0.502441	1.81598	1.92855	0.605052	6.14709
CCL20.txt	Diffuse large B-cell lymphoma	Weighted mode	21	0.602334	0.525059	0.264849	-0.426782	1.63145	1.82638	0.652606	5.11127
CCL21.txt	Diffuse large B-cell lymphoma	MR Egger	28	-0.0585879	0.29973	0.846545	-0.646059	0.528883	0.943095	0.524107	1.69704
CCL21.txt	Diffuse large B-cell lymphoma	Weighted median	28	-0.101146	0.251074	0.687055	-0.593252	0.390959	0.903801	0.552527	1.4784
CCL21.txt	Diffuse large B-cell lymphoma	Inverse variance weighted	28	0.140722	0.164079	0.391085	-0.180872	0.462316	1.1511	0.834542	1.58775
CCL21.txt	Diffuse large B-cell lymphoma	Simple mode	28	-0.119579	0.442053	0.788827	-0.986003	0.746846	0.887294	0.373065	2.11033
CCL21.txt	Diffuse large B-cell lymphoma	Weighted mode	28	-0.14136	0.26091	0.592401	-0.652744	0.370023	0.868176	0.520615	1.44777
CCL22.txt	Diffuse large B-cell lymphoma	MR Egger	19	-0.296341	0.561309	0.60436	-1.39651	0.803825	0.743534	0.24746	2.23407
CCL22.txt	Diffuse large B-cell lymphoma	Weighted median	19	-0.156922	0.351551	0.655331	-0.845963	0.532119	0.854771	0.429144	1.70254
CCL22.txt	Diffuse large B-cell lymphoma	Inverse variance weighted	19	-0.204056	0.264621	0.440632	-0.722712	0.3146	0.815417	0.485434	1.36971
CCL22.txt	Diffuse large B-cell lymphoma	Simple mode	19	-0.99906	0.653649	0.143787	-2.28021	0.282091	0.368225	0.102263	1.3259
CCL22.txt	Diffuse large B-cell lymphoma	Weighted mode	19	-0.395608	0.513932	0.451423	-1.40291	0.611699	0.673271	0.245879	1.84356
CCL23.txt	Diffuse large B-cell lymphoma	MR Egger	18	0.146525	0.22957	0.532335	-0.303432	0.596482	1.1578	0.73828	1.81572
CCL23.txt	Diffuse large B-cell lymphoma	Weighted median	18	0.0456083	0.18499	0.805261	-0.316973	0.408189	1.04666	0.728351	1.50409
CCL23.txt	Diffuse large B-cell lymphoma	Inverse variance weighted	18	0.0420497	0.152741	0.783085	-0.257323	0.341422	1.04295	0.773118	1.40695
CCL23.txt	Diffuse large B-cell lymphoma	Simple mode	18	-0.0367393	0.386228	0.925329	-0.793747	0.720268	0.963927	0.452148	2.05498
CCL23.txt	Diffuse large B-cell lymphoma	Weighted mode	18	0.0478406	0.181037	0.794758	-0.306993	0.402674	1.049	0.735656	1.49582
CCL24.txt	Diffuse large B-cell lymphoma	MR Egger	13	-1.23848	0.702555	0.105653	-2.61549	0.138525	0.289824	0.0731319	1.14858
CCL24.txt	Diffuse large B-cell lymphoma	Weighted median	13	-0.0231957	0.42631	0.956608	-0.858762	0.812371	0.977071	0.423686	2.25324
CCL24.txt	Diffuse large B-cell lymphoma	Inverse variance weighted	13	-0.0226073	0.316782	0.943107	-0.6435	0.598286	0.977646	0.52545	1.819
CCL24.txt	Diffuse large B-cell lymphoma	Simple mode	13	0.108248	0.837946	0.899354	-1.53413	1.75062	1.11432	0.215644	5.75818
CCL24.txt	Diffuse large B-cell lymphoma	Weighted mode	13	-0.301119	0.703835	0.676355	-1.68064	1.0784	0.73999	0.186256	2.93996
CCL25.txt	Diffuse large B-cell lymphoma	MR Egger	13	-1.11612	0.923723	0.252271	-2.92662	0.694372	0.327547	0.0535778	2.00245
CCL25.txt	Diffuse large B-cell lymphoma	Weighted median	13	0.51804	0.47038	0.270756	-0.403904	1.43998	1.67873	0.667708	4.22063
CCL25.txt	Diffuse large B-cell lymphoma	Inverse variance weighted	13	0.500465	0.373902	0.180736	-0.232382	1.23331	1.64949	0.792643	3.43258
CCL25.txt	Diffuse large B-cell lymphoma	Simple mode	13	1.04296	0.814635	0.224641	-0.553722	2.63965	2.83761	0.574806	14.0083
CCL25.txt	Diffuse large B-cell lymphoma	Weighted mode	13	0.566616	0.603643	0.366414	-0.616524	1.74976	1.76229	0.539818	5.7532
CCL26.txt	Diffuse large B-cell lymphoma	MR Egger	13	1.02775	1.04403	0.346075	-1.01855	3.07405	2.79476	0.361117	21.6293
CCL26.txt	Diffuse large B-cell lymphoma	Weighted median	13	0.496551	0.438799	0.257798	-0.363496	1.3566	1.64304	0.695241	3.88296
CCL26.txt	Diffuse large B-cell lymphoma	Inverse variance weighted	13	0.590787	0.375788	0.115921	-0.145758	1.32733	1.80541	0.864367	3.77097
CCL26.txt	Diffuse large B-cell lymphoma	Simple mode	13	-0.203769	0.716134	0.780847	-1.60739	1.19985	0.815651	0.20041	3.31963
CCL26.txt	Diffuse large B-cell lymphoma	Weighted mode	13	0.380064	0.654684	0.572298	-0.903116	1.66324	1.46238	0.405305	5.2764
CCL27.txt	Diffuse large B-cell lymphoma	MR Egger	16	-0.307492	0.542399	0.57975	-1.37059	0.755609	0.735288	0.253956	2.12891
CCL27.txt	Diffuse large B-cell lymphoma	Weighted median	16	0.448251	0.336825	0.183251	-0.211926	1.10843	1.56557	0.809024	3.02959
CCL27.txt	Diffuse large B-cell lymphoma	Inverse variance weighted	16	0.24998	0.241404	0.300422	-0.223171	0.723131	1.284	0.799978	2.06088
CCL27.txt	Diffuse large B-cell lymphoma	Simple mode	16	0.576577	0.508767	0.274885	-0.420606	1.57376	1.77994	0.656649	4.82476
CCL27.txt	Diffuse large B-cell lymphoma	Weighted mode	16	0.55091	0.421939	0.211338	-0.27609	1.37791	1.73483	0.758745	3.9666
CCL28.txt	Diffuse large B-cell lymphoma	MR Egger	38	0.0190444	0.36026	0.958133	-0.687066	0.725155	1.01923	0.50305	2.06505
CCL28.txt	Diffuse large B-cell lymphoma	Weighted median	38	-0.0998464	0.235933	0.672151	-0.562275	0.362582	0.904976	0.569911	1.43704
CCL28.txt	Diffuse large B-cell lymphoma	Inverse variance weighted	38	0.135626	0.168695	0.421413	-0.195016	0.466269	1.14525	0.822821	1.59404
CCL28.txt	Diffuse large B-cell lymphoma	Simple mode	38	0.603881	0.449405	0.187217	-0.276953	1.48471	1.8292	0.75809	4.4137
CCL28.txt	Diffuse large B-cell lymphoma	Weighted mode	38	-0.0725766	0.246713	0.770269	-0.556134	0.410981	0.929995	0.573422	1.5083
CCL3.txt	Diffuse large B-cell lymphoma	MR Egger	14	0.110878	0.258728	0.675841	-0.396229	0.617986	1.11726	0.672853	1.85519
CCL3.txt	Diffuse large B-cell lymphoma	Weighted median	14	0.0470395	0.198883	0.81303	-0.34277	0.436849	1.04816	0.709801	1.54782
CCL3.txt	Diffuse large B-cell lymphoma	Inverse variance weighted	14	0.0843117	0.167322	0.61434	-0.24364	0.412264	1.08797	0.78377	1.51023
CCL3.txt	Diffuse large B-cell lymphoma	Simple mode	14	0.0614965	0.485793	0.901202	-0.890659	1.01365	1.06343	0.410385	2.75565
CCL3.txt	Diffuse large B-cell lymphoma	Weighted mode	14	0.0477563	0.182737	0.797926	-0.310409	0.405921	1.04891	0.733147	1.50068
CCL5.txt	Diffuse large B-cell lymphoma	MR Egger	28	-0.294243	0.29325	0.324922	-0.869013	0.280527	0.745096	0.419365	1.32383
CCL5.txt	Diffuse large B-cell lymphoma	Weighted median	28	-0.303362	0.203169	0.135397	-0.701573	0.0948486	0.738332	0.495805	1.09949
CCL5.txt	Diffuse large B-cell lymphoma	Inverse variance weighted	28	-0.234532	0.150781	0.11984	-0.530063	0.0609991	0.790941	0.588568	1.0629
CCL5.txt	Diffuse large B-cell lymphoma	Simple mode	28	-0.0901796	0.424668	0.833427	-0.922529	0.74217	0.913767	0.397512	2.10049
CCL5.txt	Diffuse large B-cell lymphoma	Weighted mode	28	-0.258139	0.227629	0.266748	-0.704292	0.188013	0.772488	0.494459	1.20685
CCL7.txt	Diffuse large B-cell lymphoma	MR Egger	30	-0.190613	0.160967	0.246299	-0.506108	0.124882	0.826452	0.602837	1.13302
CCL7.txt	Diffuse large B-cell lymphoma	Weighted median	30	-0.24178	0.154052	0.116539	-0.543722	0.0601626	0.785229	0.580583	1.06201
CCL7.txt	Diffuse large B-cell lymphoma	Inverse variance weighted	30	-0.129283	0.119162	0.277949	-0.36284	0.104274	0.878725	0.695698	1.1099
CCL7.txt	Diffuse large B-cell lymphoma	Simple mode	30	-0.6465	0.43532	0.148304	-1.49973	0.206728	0.523876	0.223191	1.22965
CCL7.txt	Diffuse large B-cell lymphoma	Weighted mode	30	-0.254932	0.144908	0.0890811	-0.538953	0.0290887	0.774969	0.583359	1.02952
CCL8.txt	Diffuse large B-cell lymphoma	MR Egger	29	0.0597007	0.188204	0.753522	-0.309179	0.428581	1.06152	0.734049	1.53508
CCL8.txt	Diffuse large B-cell lymphoma	Weighted median	29	0.145726	0.157925	0.356136	-0.163807	0.455259	1.15688	0.848906	1.57658
CCL8.txt	Diffuse large B-cell lymphoma	Inverse variance weighted	29	0.306986	0.124259	0.0134914	0.063438	0.550535	1.35932	1.06549	1.73418
CCL8.txt	Diffuse large B-cell lymphoma	Simple mode	29	0.762227	0.363544	0.0451813	0.0496809	1.47477	2.14304	1.05094	4.37004
CCL8.txt	Diffuse large B-cell lymphoma	Weighted mode	29	0.167018	0.138216	0.237006	-0.103885	0.437922	1.18178	0.901329	1.54948
CXCL1.txt	Diffuse large B-cell lymphoma	MR Egger	16	-0.748939	0.627728	0.25266	-1.97929	0.481407	0.472868	0.138168	1.61835
CXCL1.txt	Diffuse large B-cell lymphoma	Weighted median	16	-0.384391	0.312011	0.217957	-0.995932	0.22715	0.680865	0.369379	1.25502
CXCL1.txt	Diffuse large B-cell lymphoma	Inverse variance weighted	16	-0.164089	0.286634	0.567004	-0.725891	0.397713	0.848666	0.483893	1.48842
CXCL1.txt	Diffuse large B-cell lymphoma	Simple mode	16	-0.222972	0.495419	0.659098	-1.19399	0.748048	0.800137	0.303009	2.11287
CXCL1.txt	Diffuse large B-cell lymphoma	Weighted mode	16	-0.36957	0.324067	0.271997	-1.00474	0.265601	0.691031	0.366139	1.30421
CXCL10.txt	Diffuse large B-cell lymphoma	MR Egger	15	-1.50129	0.906402	0.121582	-3.27784	0.275257	0.222842	0.0377097	1.31687
CXCL10.txt	Diffuse large B-cell lymphoma	Weighted median	15	-0.157426	0.404259	0.696967	-0.949774	0.634922	0.85434	0.386828	1.88688
CXCL10.txt	Diffuse large B-cell lymphoma	Inverse variance weighted	15	-0.129489	0.349857	0.711294	-0.815209	0.556231	0.878544	0.442547	1.74409
CXCL10.txt	Diffuse large B-cell lymphoma	Simple mode	15	-0.230635	0.609689	0.710894	-1.42563	0.964354	0.794029	0.240358	2.62309
CXCL10.txt	Diffuse large B-cell lymphoma	Weighted mode	15	-0.319436	0.57816	0.589316	-1.45263	0.813757	0.726559	0.233955	2.25637
CXCL11.txt	Diffuse large B-cell lymphoma	MR Egger	15	-1.0444	0.723172	0.17235	-2.46182	0.373013	0.351902	0.0852796	1.4521
CXCL11.txt	Diffuse large B-cell lymphoma	Weighted median	15	-0.340507	0.332079	0.305186	-0.991382	0.310369	0.71141	0.371063	1.36393
CXCL11.txt	Diffuse large B-cell lymphoma	Inverse variance weighted	15	-0.0972379	0.244827	0.691242	-0.577098	0.382622	0.90734	0.561526	1.46612
CXCL11.txt	Diffuse large B-cell lymphoma	Simple mode	15	-0.312527	0.506133	0.546831	-1.30455	0.679495	0.731596	0.271295	1.97288
CXCL11.txt	Diffuse large B-cell lymphoma	Weighted mode	15	-0.433474	0.385527	0.279766	-1.18911	0.322159	0.648253	0.304493	1.3801
CXCL12.txt	Diffuse large B-cell lymphoma	MR Egger	18	-0.63831	0.672432	0.356609	-1.95628	0.679657	0.528184	0.141384	1.9732
CXCL12.txt	Diffuse large B-cell lymphoma	Weighted median	18	-0.520165	0.382892	0.1743	-1.27063	0.230303	0.594422	0.280654	1.25898
CXCL12.txt	Diffuse large B-cell lymphoma	Inverse variance weighted	18	-0.516246	0.279613	0.0648502	-1.06429	0.0317949	0.596757	0.344974	1.03231
CXCL12.txt	Diffuse large B-cell lymphoma	Simple mode	18	-1.15572	0.748288	0.140883	-2.62236	0.310929	0.314832	0.0726312	1.36469
CXCL12.txt	Diffuse large B-cell lymphoma	Weighted mode	18	-1.26464	0.684121	0.0819923	-2.60551	0.0762407	0.282342	0.0738651	1.07922
CXCL13.txt	Diffuse large B-cell lymphoma	MR Egger	16	-0.149428	0.608603	0.809611	-1.34229	1.04343	0.8612	0.261247	2.83895
CXCL13.txt	Diffuse large B-cell lymphoma	Weighted median	16	-0.153259	0.366655	0.675952	-0.871903	0.565384	0.857907	0.418155	1.76012
CXCL13.txt	Diffuse large B-cell lymphoma	Inverse variance weighted	16	-0.101173	0.289015	0.726294	-0.667643	0.465297	0.903777	0.512916	1.59249
CXCL13.txt	Diffuse large B-cell lymphoma	Simple mode	16	-0.205633	0.622336	0.745652	-1.42541	1.01415	0.814132	0.24041	2.75701
CXCL13.txt	Diffuse large B-cell lymphoma	Weighted mode	16	-0.109524	0.543212	0.84292	-1.17422	0.955171	0.896261	0.30906	2.59912
CXCL14.txt	Diffuse large B-cell lymphoma	MR Egger	15	-0.177223	0.926126	0.8512	-1.99243	1.63798	0.837593	0.136364	5.14478
CXCL14.txt	Diffuse large B-cell lymphoma	Weighted median	15	0.57344	0.392514	0.144032	-0.195888	1.34277	1.77436	0.822104	3.82963
CXCL14.txt	Diffuse large B-cell lymphoma	Inverse variance weighted	15	0.43807	0.287807	0.127985	-0.126032	1.00217	1.54971	0.881587	2.72419
CXCL14.txt	Diffuse large B-cell lymphoma	Simple mode	15	0.636486	0.577718	0.289163	-0.495842	1.76881	1.88983	0.609058	5.86389
CXCL14.txt	Diffuse large B-cell lymphoma	Weighted mode	15	0.606413	0.546858	0.286158	-0.465429	1.67825	1.83384	0.627866	5.3562
CXCL16.txt	Diffuse large B-cell lymphoma	MR Egger	21	-0.173185	0.363393	0.639097	-0.885435	0.539064	0.840982	0.412535	1.7144
CXCL16.txt	Diffuse large B-cell lymphoma	Weighted median	21	0.238593	0.263944	0.366021	-0.278738	0.755924	1.26946	0.756738	2.12958
CXCL16.txt	Diffuse large B-cell lymphoma	Inverse variance weighted	21	0.110343	0.181257	0.542681	-0.244921	0.465606	1.11666	0.782767	1.59298
CXCL16.txt	Diffuse large B-cell lymphoma	Simple mode	21	0.0278125	0.409353	0.946506	-0.774519	0.830144	1.0282	0.460925	2.29365
CXCL16.txt	Diffuse large B-cell lymphoma	Weighted mode	21	0.117242	0.289288	0.689577	-0.449764	0.684247	1.12439	0.637779	1.98228
CXCL17.txt	Diffuse large B-cell lymphoma	MR Egger	14	0.871725	0.800387	0.297486	-0.697033	2.44048	2.39103	0.498061	11.4786
CXCL17.txt	Diffuse large B-cell lymphoma	Weighted median	14	-0.104057	0.415567	0.802279	-0.918568	0.710454	0.901174	0.39909	2.03491
CXCL17.txt	Diffuse large B-cell lymphoma	Inverse variance weighted	14	-0.0567514	0.298979	0.849452	-0.642749	0.529247	0.944829	0.525845	1.69765
CXCL17.txt	Diffuse large B-cell lymphoma	Simple mode	14	0.693161	0.664962	0.316221	-0.610165	1.99649	2.00003	0.543261	7.36314
CXCL17.txt	Diffuse large B-cell lymphoma	Weighted mode	14	0.591601	0.723573	0.428311	-0.826603	2.0098	1.80688	0.437533	7.46186
CXCL2_3.txt	Diffuse large B-cell lymphoma	MR Egger	16	-0.906021	0.587409	0.145273	-2.05734	0.245301	0.404129	0.127793	1.27801
CXCL2_3.txt	Diffuse large B-cell lymphoma	Weighted median	16	-0.261428	0.331404	0.4302	-0.91098	0.388124	0.769952	0.40213	1.47421
CXCL2_3.txt	Diffuse large B-cell lymphoma	Inverse variance weighted	16	0.22054	0.254807	0.386755	-0.278882	0.719961	1.24675	0.756629	2.05435
CXCL2_3.txt	Diffuse large B-cell lymphoma	Simple mode	16	-0.307471	0.670304	0.653023	-1.62127	1.00632	0.735304	0.197648	2.73553
CXCL2_3.txt	Diffuse large B-cell lymphoma	Weighted mode	16	-0.325606	0.466923	0.496255	-1.24077	0.589563	0.72209	0.28916	1.8032
CXCL4.txt	Diffuse large B-cell lymphoma	MR Egger	3	5.52582	3.39713	0.350912	-1.13255	12.1842	251.093	0.322211	195673
CXCL4.txt	Diffuse large B-cell lymphoma	Weighted median	3	0.165553	0.55355	0.764883	-0.919404	1.25051	1.18005	0.398757	3.49212
CXCL4.txt	Diffuse large B-cell lymphoma	Inverse variance weighted	3	-0.0112469	0.616988	0.985456	-1.22054	1.19805	0.988816	0.29507	3.31365
CXCL4.txt	Diffuse large B-cell lymphoma	Simple mode	3	-0.0429936	0.932109	0.967402	-1.86993	1.78394	0.957918	0.154135	5.95327
CXCL4.txt	Diffuse large B-cell lymphoma	Weighted mode	3	0.265967	0.590017	0.696306	-0.890467	1.4224	1.30469	0.410464	4.14706
CXCL5.txt	Diffuse large B-cell lymphoma	MR Egger	27	0.288582	0.229788	0.220776	-0.161802	0.738966	1.33453	0.85061	2.09377
CXCL5.txt	Diffuse large B-cell lymphoma	Weighted median	27	0.201074	0.188564	0.286269	-0.168512	0.570659	1.22272	0.844922	1.76943
CXCL5.txt	Diffuse large B-cell lymphoma	Inverse variance weighted	27	0.20869	0.131795	0.113321	-0.0496288	0.467008	1.23206	0.951583	1.59521
CXCL5.txt	Diffuse large B-cell lymphoma	Simple mode	27	0.15485	0.362651	0.672898	-0.555945	0.865646	1.16748	0.57353	2.37654
CXCL5.txt	Diffuse large B-cell lymphoma	Weighted mode	27	0.191165	0.203607	0.356427	-0.207905	0.590235	1.21066	0.812284	1.80441
CXCL6.txt	Diffuse large B-cell lymphoma	MR Egger	27	-0.0677676	0.28519	0.814111	-0.626741	0.491205	0.934478	0.534331	1.63429
CXCL6.txt	Diffuse large B-cell lymphoma	Weighted median	27	-0.245863	0.228209	0.28132	-0.693153	0.201426	0.782029	0.499997	1.22315
CXCL6.txt	Diffuse large B-cell lymphoma	Inverse variance weighted	27	0.0886649	0.161628	0.583298	-0.228126	0.405455	1.09271	0.796024	1.49999
CXCL6.txt	Diffuse large B-cell lymphoma	Simple mode	27	0.157217	0.459175	0.73481	-0.742766	1.0572	1.17025	0.475796	2.8783
CXCL6.txt	Diffuse large B-cell lymphoma	Weighted mode	27	-0.177968	0.239254	0.46364	-0.646906	0.29097	0.836969	0.523663	1.33772
CXCL7.txt	Diffuse large B-cell lymphoma	MR Egger	23	-0.2168	0.353471	0.546235	-0.909603	0.476004	0.805091	0.402684	1.60963
CXCL7.txt	Diffuse large B-cell lymphoma	Weighted median	23	0.0227395	0.216949	0.916522	-0.40248	0.447959	1.023	0.66866	1.56511
CXCL7.txt	Diffuse large B-cell lymphoma	Inverse variance weighted	23	0.131575	0.180668	0.466448	-0.222534	0.485683	1.14062	0.800488	1.62528
CXCL7.txt	Diffuse large B-cell lymphoma	Simple mode	23	1.33334	0.480615	0.0110635	0.391332	2.27534	3.79368	1.47895	9.73126
CXCL7.txt	Diffuse large B-cell lymphoma	Weighted mode	23	0.0286305	0.219095	0.897219	-0.400795	0.458056	1.02904	0.669787	1.581
CXCL8.txt	Diffuse large B-cell lymphoma	MR Egger	18	-0.103797	0.301115	0.734803	-0.693983	0.486389	0.901408	0.499582	1.62643
CXCL8.txt	Diffuse large B-cell lymphoma	Weighted median	18	-0.211161	0.215808	0.327843	-0.634145	0.211822	0.809643	0.530389	1.23593
CXCL8.txt	Diffuse large B-cell lymphoma	Inverse variance weighted	18	-0.158633	0.172191	0.356914	-0.496127	0.178861	0.85331	0.608884	1.19586
CXCL8.txt	Diffuse large B-cell lymphoma	Simple mode	18	-0.13489	0.489482	0.786195	-1.09427	0.824494	0.873812	0.334783	2.28073
CXCL8.txt	Diffuse large B-cell lymphoma	Weighted mode	18	-0.210345	0.231545	0.376345	-0.664174	0.243484	0.810305	0.514699	1.27569
CXCL9.txt	Diffuse large B-cell lymphoma	MR Egger	50	-1.59968	1.2518	0.207428	-4.0532	0.853844	0.201961	0.0173667	2.34866
CXCL9.txt	Diffuse large B-cell lymphoma	Weighted median	50	-0.333121	0.748303	0.656198	-1.79979	1.13355	0.716684	0.165333	3.10667
CXCL9.txt	Diffuse large B-cell lymphoma	Inverse variance weighted	50	-0.185849	0.545241	0.733211	-1.25452	0.882823	0.830399	0.285212	2.41772
CXCL9.txt	Diffuse large B-cell lymphoma	Simple mode	50	-1.15515	1.69963	0.499928	-4.48643	2.17613	0.315012	0.0112608	8.81218
CXCL9.txt	Diffuse large B-cell lymphoma	Weighted mode	50	-1.05289	1.52053	0.491922	-4.03313	1.92734	0.348927	0.0177188	6.87124
CCL1.txt	Malignant neoplasm of kidney, except renal pelvis	MR Egger	9	0.71265	0.642079	0.303705	-0.545825	1.97113	2.03939	0.579363	7.17876
CCL1.txt	Malignant neoplasm of kidney, except renal pelvis	Weighted median	9	0.251069	0.262204	0.338297	-0.26285	0.764988	1.2854	0.768857	2.14897
CCL1.txt	Malignant neoplasm of kidney, except renal pelvis	Inverse variance weighted	9	0.288248	0.185492	0.120194	-0.0753171	0.651812	1.33409	0.927449	1.91902
CCL1.txt	Malignant neoplasm of kidney, except renal pelvis	Simple mode	9	0.197455	0.382244	0.61943	-0.551743	0.946654	1.2183	0.575945	2.57707
CCL1.txt	Malignant neoplasm of kidney, except renal pelvis	Weighted mode	9	0.185799	0.397562	0.652717	-0.593422	0.965021	1.20418	0.552433	2.62484
CCL11.txt	Malignant neoplasm of kidney, except renal pelvis	MR Egger	24	-0.0171354	0.109223	0.876766	-0.231213	0.196942	0.983011	0.793571	1.21767
CCL11.txt	Malignant neoplasm of kidney, except renal pelvis	Weighted median	24	0.00202004	0.0867322	0.981419	-0.167975	0.172015	1.00202	0.845375	1.1877
CCL11.txt	Malignant neoplasm of kidney, except renal pelvis	Inverse variance weighted	24	0.00701532	0.066152	0.915544	-0.122643	0.136673	1.00704	0.88458	1.14645
CCL11.txt	Malignant neoplasm of kidney, except renal pelvis	Simple mode	24	0.0505662	0.204785	0.807158	-0.350812	0.451944	1.05187	0.704116	1.57136
CCL11.txt	Malignant neoplasm of kidney, except renal pelvis	Weighted mode	24	-0.00737463	0.0848641	0.931504	-0.173708	0.158959	0.992652	0.840542	1.17229
CCL13.txt	Malignant neoplasm of kidney, except renal pelvis	MR Egger	13	0.0795637	0.263708	0.768499	-0.437304	0.596431	1.08281	0.645775	1.81563
CCL13.txt	Malignant neoplasm of kidney, except renal pelvis	Weighted median	13	-0.138451	0.161213	0.390445	-0.454428	0.177526	0.870706	0.634811	1.19426
CCL13.txt	Malignant neoplasm of kidney, except renal pelvis	Inverse variance weighted	13	-0.141777	0.11913	0.234006	-0.375271	0.0917177	0.867815	0.687103	1.09606
CCL13.txt	Malignant neoplasm of kidney, except renal pelvis	Simple mode	13	-0.1349	0.226858	0.563125	-0.579541	0.309741	0.873803	0.560155	1.36307
CCL13.txt	Malignant neoplasm of kidney, except renal pelvis	Weighted mode	13	-0.140671	0.180567	0.451038	-0.494582	0.21324	0.868775	0.609826	1.23768
CCL14.txt	Malignant neoplasm of kidney, except renal pelvis	MR Egger	21	0.0221479	0.086106	0.799777	-0.14662	0.190916	1.02239	0.863622	1.21036
CCL14.txt	Malignant neoplasm of kidney, except renal pelvis	Weighted median	21	0.0060749	0.0735027	0.934131	-0.13799	0.15014	1.00609	0.871107	1.162
CCL14.txt	Malignant neoplasm of kidney, except renal pelvis	Inverse variance weighted	21	-0.0294938	0.0616202	0.632196	-0.150269	0.0912818	0.970937	0.860476	1.09558
CCL14.txt	Malignant neoplasm of kidney, except renal pelvis	Simple mode	21	-0.0128302	0.206871	0.951162	-0.418298	0.392638	0.987252	0.658166	1.48088
CCL14.txt	Malignant neoplasm of kidney, except renal pelvis	Weighted mode	21	0.00172042	0.0690222	0.980361	-0.133563	0.137004	1.00172	0.874972	1.14683
CCL15.txt	Malignant neoplasm of kidney, except renal pelvis	MR Egger	21	0.0366107	0.0531903	0.499584	-0.0676423	0.140864	1.03729	0.934595	1.15127
CCL15.txt	Malignant neoplasm of kidney, except renal pelvis	Weighted median	21	0.0327023	0.0465128	0.482005	-0.0584628	0.123867	1.03324	0.943213	1.13187
CCL15.txt	Malignant neoplasm of kidney, except renal pelvis	Inverse variance weighted	21	0.0342483	0.0440141	0.436498	-0.0520194	0.120516	1.03484	0.94931	1.12808
CCL15.txt	Malignant neoplasm of kidney, except renal pelvis	Simple mode	21	-0.2683	0.212554	0.221373	-0.684906	0.148305	0.764678	0.504137	1.15987
CCL15.txt	Malignant neoplasm of kidney, except renal pelvis	Weighted mode	21	0.0380989	0.044132	0.39821	-0.0483997	0.124598	1.03883	0.952753	1.13269
CCL16.txt	Malignant neoplasm of kidney, except renal pelvis	MR Egger	25	0.0385744	0.0651775	0.559733	-0.0891735	0.166322	1.03933	0.914687	1.18095
CCL16.txt	Malignant neoplasm of kidney, except renal pelvis	Weighted median	25	-0.0111931	0.0706116	0.874049	-0.149592	0.127206	0.988869	0.861059	1.13565
CCL16.txt	Malignant neoplasm of kidney, except renal pelvis	Inverse variance weighted	25	0.0621537	0.0521727	0.233534	-0.0401049	0.164412	1.06413	0.960689	1.1787
CCL16.txt	Malignant neoplasm of kidney, except renal pelvis	Simple mode	25	0.0513848	0.179778	0.777465	-0.300979	0.403749	1.05273	0.740093	1.49743
CCL16.txt	Malignant neoplasm of kidney, except renal pelvis	Weighted mode	25	0.00463016	0.0674195	0.945816	-0.127512	0.136772	1.00464	0.880283	1.14657
CCL17.txt	Malignant neoplasm of kidney, except renal pelvis	MR Egger	47	-0.0446009	0.097161	0.648414	-0.235037	0.145835	0.956379	0.790542	1.157
CCL17.txt	Malignant neoplasm of kidney, except renal pelvis	Weighted median	47	0.0359652	0.0769502	0.640226	-0.114857	0.186788	1.03662	0.891493	1.20537
CCL17.txt	Malignant neoplasm of kidney, except renal pelvis	Inverse variance weighted	47	0.0537127	0.0528108	0.309116	-0.0497965	0.157222	1.05518	0.951423	1.17026
CCL17.txt	Malignant neoplasm of kidney, except renal pelvis	Simple mode	47	0.138054	0.137274	0.319828	-0.131002	0.40711	1.14804	0.877216	1.50247
CCL17.txt	Malignant neoplasm of kidney, except renal pelvis	Weighted mode	47	0.0297475	0.0781418	0.705189	-0.12341	0.182905	1.03019	0.883901	1.2007
CCL18.txt	Malignant neoplasm of kidney, except renal pelvis	MR Egger	16	-0.104387	0.097761	0.303689	-0.295998	0.0872249	0.900877	0.743789	1.09114
CCL18.txt	Malignant neoplasm of kidney, except renal pelvis	Weighted median	16	-0.0531324	0.066719	0.425823	-0.183902	0.077637	0.948254	0.832018	1.08073
CCL18.txt	Malignant neoplasm of kidney, except renal pelvis	Inverse variance weighted	16	0.0100055	0.0769058	0.896487	-0.14073	0.160741	1.01006	0.868724	1.17438
CCL18.txt	Malignant neoplasm of kidney, except renal pelvis	Simple mode	16	0.130572	0.24449	0.601127	-0.348629	0.609773	1.13948	0.705655	1.84001
CCL18.txt	Malignant neoplasm of kidney, except renal pelvis	Weighted mode	16	-0.0567646	0.0712091	0.437798	-0.196334	0.0828051	0.944816	0.821737	1.08633
CCL19.txt	Malignant neoplasm of kidney, except renal pelvis	MR Egger	11	-0.733702	0.504921	0.180155	-1.72335	0.255943	0.480128	0.178468	1.29168
CCL19.txt	Malignant neoplasm of kidney, except renal pelvis	Weighted median	11	0.00158754	0.212996	0.994053	-0.415885	0.41906	1.00159	0.659756	1.52053
CCL19.txt	Malignant neoplasm of kidney, except renal pelvis	Inverse variance weighted	11	-0.06761	0.160582	0.673733	-0.382351	0.247131	0.934625	0.682256	1.28035
CCL19.txt	Malignant neoplasm of kidney, except renal pelvis	Simple mode	11	0.0958776	0.373599	0.802665	-0.636376	0.828131	1.10062	0.529207	2.28904
CCL19.txt	Malignant neoplasm of kidney, except renal pelvis	Weighted mode	11	0.0203776	0.392201	0.959586	-0.748336	0.789091	1.02059	0.473153	2.2014
CCL2.txt	Malignant neoplasm of kidney, except renal pelvis	MR Egger	17	-0.0430871	0.125969	0.737061	-0.289986	0.203812	0.957828	0.748274	1.22607
CCL2.txt	Malignant neoplasm of kidney, except renal pelvis	Weighted median	17	0.0121578	0.088505	0.890739	-0.161312	0.185628	1.01223	0.851027	1.20397
CCL2.txt	Malignant neoplasm of kidney, except renal pelvis	Inverse variance weighted	17	0.0538156	0.0719728	0.454628	-0.0872511	0.194882	1.05529	0.916447	1.21517
CCL2.txt	Malignant neoplasm of kidney, except renal pelvis	Simple mode	17	0.121753	0.184674	0.519091	-0.240209	0.483714	1.12947	0.786464	1.62209
CCL2.txt	Malignant neoplasm of kidney, except renal pelvis	Weighted mode	17	0.0169781	0.0905435	0.853616	-0.160487	0.194443	1.01712	0.851729	1.21463
CCL20.txt	Malignant neoplasm of kidney, except renal pelvis	MR Egger	21	-0.0806718	0.236432	0.736694	-0.544079	0.382736	0.922496	0.580376	1.46629
CCL20.txt	Malignant neoplasm of kidney, except renal pelvis	Weighted median	21	-0.0645138	0.147434	0.661693	-0.353485	0.224457	0.937523	0.702237	1.25164
CCL20.txt	Malignant neoplasm of kidney, except renal pelvis	Inverse variance weighted	21	-0.0153447	0.107125	0.886099	-0.22531	0.19462	0.984772	0.798269	1.21485
CCL20.txt	Malignant neoplasm of kidney, except renal pelvis	Simple mode	21	0.0197883	0.276481	0.943653	-0.522114	0.561691	1.01999	0.593265	1.75364
CCL20.txt	Malignant neoplasm of kidney, except renal pelvis	Weighted mode	21	-0.0719657	0.254541	0.780291	-0.570866	0.426935	0.930563	0.565036	1.53255
CCL21.txt	Malignant neoplasm of kidney, except renal pelvis	MR Egger	28	-0.107398	0.140073	0.450152	-0.381941	0.167146	0.898168	0.682535	1.18193
CCL21.txt	Malignant neoplasm of kidney, except renal pelvis	Weighted median	28	-0.0945117	0.110025	0.390338	-0.31016	0.121137	0.909817	0.73333	1.12878
CCL21.txt	Malignant neoplasm of kidney, except renal pelvis	Inverse variance weighted	28	-0.0818973	0.077035	0.287728	-0.232886	0.0690913	0.921367	0.792244	1.07153
CCL21.txt	Malignant neoplasm of kidney, except renal pelvis	Simple mode	28	-0.164869	0.171555	0.345067	-0.501117	0.171379	0.848005	0.605853	1.18694
CCL21.txt	Malignant neoplasm of kidney, except renal pelvis	Weighted mode	28	-0.0998799	0.114853	0.392166	-0.324991	0.125231	0.904946	0.722534	1.13341
CCL22.txt	Malignant neoplasm of kidney, except renal pelvis	MR Egger	19	0.209806	0.228678	0.371727	-0.238402	0.658015	1.23344	0.787886	1.93096
CCL22.txt	Malignant neoplasm of kidney, except renal pelvis	Weighted median	19	-0.0422142	0.157939	0.789252	-0.351774	0.267346	0.958664	0.703439	1.30649
CCL22.txt	Malignant neoplasm of kidney, except renal pelvis	Inverse variance weighted	19	-0.0350519	0.11084	0.751821	-0.252298	0.182194	0.965555	0.777013	1.19985
CCL22.txt	Malignant neoplasm of kidney, except renal pelvis	Simple mode	19	0.0733849	0.256937	0.778434	-0.430212	0.576982	1.07614	0.650371	1.78066
CCL22.txt	Malignant neoplasm of kidney, except renal pelvis	Weighted mode	19	-0.0260006	0.183928	0.889153	-0.3865	0.334498	0.974335	0.679431	1.39724
CCL23.txt	Malignant neoplasm of kidney, except renal pelvis	MR Egger	18	0.0096273	0.149941	0.949601	-0.284257	0.303511	1.00967	0.752573	1.35461
CCL23.txt	Malignant neoplasm of kidney, except renal pelvis	Weighted median	18	0.00185839	0.0895712	0.983447	-0.173701	0.177418	1.00186	0.840548	1.19413
CCL23.txt	Malignant neoplasm of kidney, except renal pelvis	Inverse variance weighted	18	-0.018125	0.0970457	0.851842	-0.208335	0.172084	0.982038	0.811935	1.18778
CCL23.txt	Malignant neoplasm of kidney, except renal pelvis	Simple mode	18	0.0383134	0.195336	0.846825	-0.344545	0.421172	1.03906	0.708542	1.52375
CCL23.txt	Malignant neoplasm of kidney, except renal pelvis	Weighted mode	18	0.00726006	0.0886334	0.935674	-0.166461	0.180981	1.00729	0.846656	1.19839
CCL24.txt	Malignant neoplasm of kidney, except renal pelvis	MR Egger	13	-0.108016	0.330987	0.750288	-0.756751	0.540719	0.897613	0.469189	1.71724
CCL24.txt	Malignant neoplasm of kidney, except renal pelvis	Weighted median	13	0.170999	0.198641	0.389322	-0.218337	0.560335	1.18649	0.803855	1.75126
CCL24.txt	Malignant neoplasm of kidney, except renal pelvis	Inverse variance weighted	13	0.141726	0.149262	0.342361	-0.150828	0.43428	1.15226	0.859996	1.54385
CCL24.txt	Malignant neoplasm of kidney, except renal pelvis	Simple mode	13	0.231159	0.337873	0.506873	-0.431072	0.89339	1.26006	0.649812	2.4434
CCL24.txt	Malignant neoplasm of kidney, except renal pelvis	Weighted mode	13	0.264343	0.323849	0.43026	-0.370401	0.899087	1.30258	0.690458	2.45736
CCL25.txt	Malignant neoplasm of kidney, except renal pelvis	MR Egger	13	-0.07871	0.519136	0.882234	-1.09622	0.938797	0.924308	0.334133	2.5569
CCL25.txt	Malignant neoplasm of kidney, except renal pelvis	Weighted median	13	0.00858564	0.21589	0.968278	-0.414559	0.43173	1.00862	0.660632	1.53992
CCL25.txt	Malignant neoplasm of kidney, except renal pelvis	Inverse variance weighted	13	-0.129626	0.182371	0.47722	-0.487074	0.227822	0.878424	0.614422	1.25586
CCL25.txt	Malignant neoplasm of kidney, except renal pelvis	Simple mode	13	-0.191563	0.330943	0.573401	-0.840211	0.457085	0.825667	0.431619	1.57946
CCL25.txt	Malignant neoplasm of kidney, except renal pelvis	Weighted mode	13	0.02982	0.237867	0.902311	-0.436398	0.496038	1.03027	0.64636	1.6422
CCL26.txt	Malignant neoplasm of kidney, except renal pelvis	MR Egger	13	0.377066	0.371586	0.332027	-0.351243	1.10537	1.458	0.703813	3.02036
CCL26.txt	Malignant neoplasm of kidney, except renal pelvis	Weighted median	13	0.05863	0.18448	0.750627	-0.302951	0.420211	1.06038	0.738635	1.52228
CCL26.txt	Malignant neoplasm of kidney, except renal pelvis	Inverse variance weighted	13	0.201384	0.13836	0.145529	-0.0698015	0.47257	1.22309	0.932579	1.60411
CCL26.txt	Malignant neoplasm of kidney, except renal pelvis	Simple mode	13	0.00347689	0.312955	0.991318	-0.609916	0.61687	1.00348	0.543397	1.85312
CCL26.txt	Malignant neoplasm of kidney, except renal pelvis	Weighted mode	13	-0.0139836	0.307599	0.964488	-0.616877	0.588909	0.986114	0.539627	1.80202
CCL27.txt	Malignant neoplasm of kidney, except renal pelvis	MR Egger	16	0.0593101	0.320298	0.85575	-0.568474	0.687094	1.0611	0.566389	1.98793
CCL27.txt	Malignant neoplasm of kidney, except renal pelvis	Weighted median	16	-0.0671579	0.164455	0.683005	-0.38949	0.255174	0.935048	0.677402	1.29069
CCL27.txt	Malignant neoplasm of kidney, except renal pelvis	Inverse variance weighted	16	-0.0589208	0.138576	0.6707	-0.330529	0.212688	0.942781	0.718543	1.237
CCL27.txt	Malignant neoplasm of kidney, except renal pelvis	Simple mode	16	0.143822	0.273867	0.607154	-0.392958	0.680601	1.15468	0.675057	1.97506
CCL27.txt	Malignant neoplasm of kidney, except renal pelvis	Weighted mode	16	-0.059673	0.188689	0.756171	-0.429503	0.310157	0.942073	0.650832	1.36364
CCL28.txt	Malignant neoplasm of kidney, except renal pelvis	MR Egger	38	-0.0671373	0.14036	0.635313	-0.342243	0.207968	0.935067	0.710176	1.23117
CCL28.txt	Malignant neoplasm of kidney, except renal pelvis	Weighted median	38	-0.135818	0.10873	0.211618	-0.348928	0.0772927	0.873002	0.705444	1.08036
CCL28.txt	Malignant neoplasm of kidney, except renal pelvis	Inverse variance weighted	38	-0.0603049	0.0665364	0.364753	-0.190716	0.0701063	0.941477	0.826367	1.07262
CCL28.txt	Malignant neoplasm of kidney, except renal pelvis	Simple mode	38	-0.119037	0.195521	0.546366	-0.502259	0.264185	0.887775	0.605162	1.30237
CCL28.txt	Malignant neoplasm of kidney, except renal pelvis	Weighted mode	38	-0.111087	0.119313	0.35786	-0.344941	0.122766	0.894861	0.708262	1.13062
CCL3.txt	Malignant neoplasm of kidney, except renal pelvis	MR Egger	14	-0.152181	0.128685	0.259875	-0.404405	0.100042	0.858832	0.667374	1.10522
CCL3.txt	Malignant neoplasm of kidney, except renal pelvis	Weighted median	14	-0.0851032	0.0894956	0.341644	-0.260515	0.0903081	0.918417	0.770655	1.09451
CCL3.txt	Malignant neoplasm of kidney, except renal pelvis	Inverse variance weighted	14	-0.0737467	0.0820507	0.368762	-0.234566	0.0870726	0.928907	0.790914	1.09098
CCL3.txt	Malignant neoplasm of kidney, except renal pelvis	Simple mode	14	-0.155795	0.230521	0.510988	-0.607616	0.296027	0.855735	0.544648	1.34451
CCL3.txt	Malignant neoplasm of kidney, except renal pelvis	Weighted mode	14	-0.0919878	0.0952381	0.351734	-0.278655	0.0946789	0.912116	0.756801	1.09931
CCL5.txt	Malignant neoplasm of kidney, except renal pelvis	MR Egger	28	0.0704069	0.134227	0.604349	-0.192678	0.333491	1.07294	0.824748	1.39583
CCL5.txt	Malignant neoplasm of kidney, except renal pelvis	Weighted median	28	0.062002	0.102063	0.543526	-0.138041	0.262045	1.06396	0.871063	1.29958
CCL5.txt	Malignant neoplasm of kidney, except renal pelvis	Inverse variance weighted	28	0.065944	0.0689765	0.339054	-0.0692499	0.201138	1.06817	0.933093	1.22279
CCL5.txt	Malignant neoplasm of kidney, except renal pelvis	Simple mode	28	0.106978	0.155274	0.496725	-0.197359	0.411315	1.11291	0.820896	1.5088
CCL5.txt	Malignant neoplasm of kidney, except renal pelvis	Weighted mode	28	0.0718347	0.10716	0.508327	-0.138198	0.281868	1.07448	0.870926	1.3256
CCL7.txt	Malignant neoplasm of kidney, except renal pelvis	MR Egger	30	-0.133771	0.075503	0.0873235	-0.281757	0.0142149	0.87479	0.754457	1.01432
CCL7.txt	Malignant neoplasm of kidney, except renal pelvis	Weighted median	30	-0.0750925	0.0719289	0.296494	-0.216073	0.0658882	0.927658	0.805676	1.06811
CCL7.txt	Malignant neoplasm of kidney, except renal pelvis	Inverse variance weighted	30	-0.04502	0.0559314	0.420869	-0.154646	0.0646056	0.955978	0.856719	1.06674
CCL7.txt	Malignant neoplasm of kidney, except renal pelvis	Simple mode	30	-0.209122	0.191901	0.284801	-0.585249	0.167004	0.811296	0.556967	1.18176
CCL7.txt	Malignant neoplasm of kidney, except renal pelvis	Weighted mode	30	-0.0955052	0.0764999	0.221857	-0.245445	0.0544347	0.908914	0.782356	1.05594
CCL8.txt	Malignant neoplasm of kidney, except renal pelvis	MR Egger	29	-0.063926	0.0860232	0.463823	-0.232531	0.104679	0.938074	0.792525	1.11035
CCL8.txt	Malignant neoplasm of kidney, except renal pelvis	Weighted median	29	-0.121118	0.0728186	0.0962554	-0.263843	0.0216064	0.885929	0.768094	1.02184
CCL8.txt	Malignant neoplasm of kidney, except renal pelvis	Inverse variance weighted	29	-0.0795837	0.0549422	0.147478	-0.18727	0.028103	0.923501	0.829219	1.0285
CCL8.txt	Malignant neoplasm of kidney, except renal pelvis	Simple mode	29	-0.165779	0.158565	0.304737	-0.476567	0.145009	0.847233	0.620911	1.15605
CCL8.txt	Malignant neoplasm of kidney, except renal pelvis	Weighted mode	29	-0.121789	0.0688417	0.0877681	-0.256718	0.0131411	0.885335	0.773586	1.01323
CXCL1.txt	Malignant neoplasm of kidney, except renal pelvis	MR Egger	16	-0.151513	0.250573	0.555073	-0.642636	0.339609	0.859406	0.525905	1.4044
CXCL1.txt	Malignant neoplasm of kidney, except renal pelvis	Weighted median	16	-0.0307326	0.137329	0.822923	-0.299898	0.238433	0.969735	0.740894	1.26926
CXCL1.txt	Malignant neoplasm of kidney, except renal pelvis	Inverse variance weighted	16	0.0472234	0.113132	0.676373	-0.174516	0.268963	1.04836	0.839863	1.30861
CXCL1.txt	Malignant neoplasm of kidney, except renal pelvis	Simple mode	16	-0.103796	0.196223	0.604567	-0.488393	0.280801	0.901409	0.613612	1.32419
CXCL1.txt	Malignant neoplasm of kidney, except renal pelvis	Weighted mode	16	-0.0513065	0.154544	0.744494	-0.354214	0.251601	0.949987	0.701725	1.28608
CXCL10.txt	Malignant neoplasm of kidney, except renal pelvis	MR Egger	15	0.411319	0.367203	0.282922	-0.308399	1.13104	1.50881	0.734622	3.09887
CXCL10.txt	Malignant neoplasm of kidney, except renal pelvis	Weighted median	15	-0.0777508	0.1821	0.669403	-0.434667	0.279165	0.925195	0.647481	1.32203
CXCL10.txt	Malignant neoplasm of kidney, except renal pelvis	Inverse variance weighted	15	-0.102089	0.134134	0.4466	-0.364991	0.160814	0.902949	0.694203	1.17447
CXCL10.txt	Malignant neoplasm of kidney, except renal pelvis	Simple mode	15	-0.121678	0.343059	0.728111	-0.794074	0.550718	0.885433	0.452	1.7345
CXCL10.txt	Malignant neoplasm of kidney, except renal pelvis	Weighted mode	15	0.0177737	0.316871	0.956062	-0.603293	0.63884	1.01793	0.547007	1.89428
CXCL11.txt	Malignant neoplasm of kidney, except renal pelvis	MR Egger	15	0.163151	0.340792	0.640074	-0.504801	0.831104	1.17721	0.603625	2.29585
CXCL11.txt	Malignant neoplasm of kidney, except renal pelvis	Weighted median	15	0.0598079	0.155891	0.701237	-0.245739	0.365355	1.06163	0.782126	1.44103
CXCL11.txt	Malignant neoplasm of kidney, except renal pelvis	Inverse variance weighted	15	0.0341201	0.114141	0.764995	-0.189597	0.257837	1.03471	0.827292	1.29413
CXCL11.txt	Malignant neoplasm of kidney, except renal pelvis	Simple mode	15	0.124828	0.249723	0.624933	-0.364628	0.614285	1.13295	0.694455	1.84833
CXCL11.txt	Malignant neoplasm of kidney, except renal pelvis	Weighted mode	15	0.0792816	0.181592	0.669065	-0.276639	0.435202	1.08251	0.758328	1.54528
CXCL12.txt	Malignant neoplasm of kidney, except renal pelvis	MR Egger	18	0.283055	0.317227	0.385467	-0.33871	0.904819	1.32718	0.712689	2.47148
CXCL12.txt	Malignant neoplasm of kidney, except renal pelvis	Weighted median	18	0.186437	0.1851	0.313828	-0.176359	0.549233	1.20495	0.838317	1.73192
CXCL12.txt	Malignant neoplasm of kidney, except renal pelvis	Inverse variance weighted	18	0.20996	0.131551	0.110482	-0.0478805	0.4678	1.23363	0.953248	1.59648
CXCL12.txt	Malignant neoplasm of kidney, except renal pelvis	Simple mode	18	0.21347	0.352177	0.552428	-0.476797	0.903736	1.23797	0.620769	2.46881
CXCL12.txt	Malignant neoplasm of kidney, except renal pelvis	Weighted mode	18	0.13806	0.356837	0.703631	-0.561341	0.837461	1.14804	0.570444	2.31049
CXCL13.txt	Malignant neoplasm of kidney, except renal pelvis	MR Egger	16	0.14649	0.322609	0.656731	-0.485824	0.778804	1.15776	0.61519	2.17887
CXCL13.txt	Malignant neoplasm of kidney, except renal pelvis	Weighted median	16	0.0961604	0.197157	0.625738	-0.290268	0.482589	1.10094	0.748063	1.62026
CXCL13.txt	Malignant neoplasm of kidney, except renal pelvis	Inverse variance weighted	16	0.0204811	0.14881	0.890531	-0.271187	0.312149	1.02069	0.762474	1.36636
CXCL13.txt	Malignant neoplasm of kidney, except renal pelvis	Simple mode	16	0.198721	0.348215	0.576664	-0.483781	0.881223	1.21984	0.616448	2.41385
CXCL13.txt	Malignant neoplasm of kidney, except renal pelvis	Weighted mode	16	0.2069	0.330869	0.541158	-0.441604	0.855403	1.22986	0.643004	2.35232
CXCL14.txt	Malignant neoplasm of kidney, except renal pelvis	MR Egger	15	0.815085	0.437626	0.0852805	-0.0426621	1.67283	2.25937	0.958235	5.32723
CXCL14.txt	Malignant neoplasm of kidney, except renal pelvis	Weighted median	15	-0.0303305	0.195455	0.87668	-0.413422	0.352761	0.970125	0.661383	1.42299
CXCL14.txt	Malignant neoplasm of kidney, except renal pelvis	Inverse variance weighted	15	0.0415911	0.146676	0.776748	-0.245893	0.329075	1.04247	0.782006	1.38968
CXCL14.txt	Malignant neoplasm of kidney, except renal pelvis	Simple mode	15	-0.0406978	0.322247	0.901295	-0.672302	0.590907	0.960119	0.510532	1.80563
CXCL14.txt	Malignant neoplasm of kidney, except renal pelvis	Weighted mode	15	-0.0891857	0.280472	0.75519	-0.63891	0.460539	0.914676	0.527867	1.58493
CXCL16.txt	Malignant neoplasm of kidney, except renal pelvis	MR Egger	21	0.12806	0.170177	0.460965	-0.205487	0.461607	1.13662	0.814251	1.58662
CXCL16.txt	Malignant neoplasm of kidney, except renal pelvis	Weighted median	21	0.0296106	0.121375	0.807262	-0.208284	0.267506	1.03005	0.811976	1.3067
CXCL16.txt	Malignant neoplasm of kidney, except renal pelvis	Inverse variance weighted	21	0.0487923	0.085106	0.566433	-0.118015	0.2156	1.05	0.888682	1.24061
CXCL16.txt	Malignant neoplasm of kidney, except renal pelvis	Simple mode	21	0.0651031	0.189614	0.734922	-0.306541	0.436747	1.06727	0.735988	1.54767
CXCL16.txt	Malignant neoplasm of kidney, except renal pelvis	Weighted mode	21	0.0248254	0.136305	0.857313	-0.242332	0.291983	1.02514	0.784795	1.33908
CXCL17.txt	Malignant neoplasm of kidney, except renal pelvis	MR Egger	14	0.224962	0.479571	0.647414	-0.714998	1.16492	1.25227	0.489193	3.20567
CXCL17.txt	Malignant neoplasm of kidney, except renal pelvis	Weighted median	14	0.22052	0.208885	0.291104	-0.188894	0.629935	1.24673	0.827874	1.87749
CXCL17.txt	Malignant neoplasm of kidney, except renal pelvis	Inverse variance weighted	14	0.206196	0.171882	0.230279	-0.130692	0.543084	1.22899	0.877488	1.72131
CXCL17.txt	Malignant neoplasm of kidney, except renal pelvis	Simple mode	14	0.300855	0.303671	0.339902	-0.29434	0.896049	1.35101	0.745023	2.44991
CXCL17.txt	Malignant neoplasm of kidney, except renal pelvis	Weighted mode	14	0.280806	0.277117	0.329401	-0.262343	0.823954	1.3242	0.769247	2.2795
CXCL2_3.txt	Malignant neoplasm of kidney, except renal pelvis	MR Egger	16	0.164003	0.260646	0.539339	-0.346863	0.67487	1.17822	0.706902	1.96378
CXCL2_3.txt	Malignant neoplasm of kidney, except renal pelvis	Weighted median	16	0.026174	0.134881	0.846134	-0.238193	0.290541	1.02652	0.788051	1.33715
CXCL2_3.txt	Malignant neoplasm of kidney, except renal pelvis	Inverse variance weighted	16	0.0406168	0.102145	0.690898	-0.159588	0.240822	1.04145	0.852495	1.27229
CXCL2_3.txt	Malignant neoplasm of kidney, except renal pelvis	Simple mode	16	0.0496383	0.201996	0.809215	-0.346274	0.44555	1.05089	0.707319	1.56135
CXCL2_3.txt	Malignant neoplasm of kidney, except renal pelvis	Weighted mode	16	0.0211509	0.16876	0.901925	-0.309618	0.35192	1.02138	0.733727	1.4218
CXCL4.txt	Malignant neoplasm of kidney, except renal pelvis	MR Egger	3	1.66133	1.60662	0.489344	-1.48765	4.81031	5.26629	0.225902	122.769
CXCL4.txt	Malignant neoplasm of kidney, except renal pelvis	Weighted median	3	0.414399	0.306963	0.177017	-0.187248	1.01605	1.51346	0.829238	2.76225
CXCL4.txt	Malignant neoplasm of kidney, except renal pelvis	Inverse variance weighted	3	0.367031	0.24894	0.14038	-0.120891	0.854953	1.44344	0.886131	2.35126
CXCL4.txt	Malignant neoplasm of kidney, except renal pelvis	Simple mode	3	0.560507	0.366546	0.265839	-0.157923	1.27894	1.75156	0.853916	3.59282
CXCL4.txt	Malignant neoplasm of kidney, except renal pelvis	Weighted mode	3	0.429855	0.279987	0.264491	-0.11892	0.97863	1.53703	0.887879	2.66081
CXCL5.txt	Malignant neoplasm of kidney, except renal pelvis	MR Egger	27	-0.0663336	0.108	0.544631	-0.278013	0.145346	0.935819	0.757287	1.15644
CXCL5.txt	Malignant neoplasm of kidney, except renal pelvis	Weighted median	27	-0.0392728	0.0863271	0.64916	-0.208474	0.129928	0.961488	0.811822	1.13875
CXCL5.txt	Malignant neoplasm of kidney, except renal pelvis	Inverse variance weighted	27	-0.0550805	0.0619834	0.374201	-0.176568	0.0664071	0.946409	0.838142	1.06866
CXCL5.txt	Malignant neoplasm of kidney, except renal pelvis	Simple mode	27	-0.114113	0.142578	0.430758	-0.393565	0.16534	0.892157	0.674647	1.17979
CXCL5.txt	Malignant neoplasm of kidney, except renal pelvis	Weighted mode	27	-0.0436554	0.089641	0.630337	-0.219352	0.132041	0.957284	0.803039	1.14116
CXCL6.txt	Malignant neoplasm of kidney, except renal pelvis	MR Egger	27	0.0306943	0.137287	0.824903	-0.238389	0.299778	1.03117	0.787896	1.34956
CXCL6.txt	Malignant neoplasm of kidney, except renal pelvis	Weighted median	27	0.0065704	0.108162	0.951562	-0.205428	0.218569	1.00659	0.814299	1.24429
CXCL6.txt	Malignant neoplasm of kidney, except renal pelvis	Inverse variance weighted	27	0.0756958	0.0765076	0.322472	-0.074259	0.225651	1.07863	0.928431	1.25314
CXCL6.txt	Malignant neoplasm of kidney, except renal pelvis	Simple mode	27	-0.00102135	0.185955	0.99566	-0.365492	0.363449	0.998979	0.693855	1.43828
CXCL6.txt	Malignant neoplasm of kidney, except renal pelvis	Weighted mode	27	-0.00102135	0.103144	0.992175	-0.203183	0.201141	0.998979	0.816129	1.2228
CXCL7.txt	Malignant neoplasm of kidney, except renal pelvis	MR Egger	23	-0.293633	0.149254	0.0624943	-0.586172	-0.00109468	0.74555	0.556453	0.998906
CXCL7.txt	Malignant neoplasm of kidney, except renal pelvis	Weighted median	23	-0.0676566	0.107996	0.531006	-0.27933	0.144016	0.934581	0.756291	1.1549
CXCL7.txt	Malignant neoplasm of kidney, except renal pelvis	Inverse variance weighted	23	-0.00666043	0.0757429	0.929929	-0.155117	0.141796	0.993362	0.856315	1.15234
CXCL7.txt	Malignant neoplasm of kidney, except renal pelvis	Simple mode	23	-0.0276329	0.188167	0.884585	-0.396439	0.341174	0.972745	0.672711	1.4066
CXCL7.txt	Malignant neoplasm of kidney, except renal pelvis	Weighted mode	23	-0.0915499	0.106725	0.400247	-0.300732	0.117632	0.912516	0.740276	1.12483
CXCL8.txt	Malignant neoplasm of kidney, except renal pelvis	MR Egger	18	-0.0389849	0.147757	0.795268	-0.328589	0.250619	0.961765	0.719939	1.28482
CXCL8.txt	Malignant neoplasm of kidney, except renal pelvis	Weighted median	18	0.00815409	0.100439	0.935295	-0.188706	0.205014	1.00819	0.82803	1.22754
CXCL8.txt	Malignant neoplasm of kidney, except renal pelvis	Inverse variance weighted	18	-0.0330852	0.0819555	0.686435	-0.193718	0.127548	0.967456	0.82389	1.13604
CXCL8.txt	Malignant neoplasm of kidney, except renal pelvis	Simple mode	18	-0.593531	0.25927	0.0351332	-1.1017	-0.0853617	0.552373	0.332305	0.91818
CXCL8.txt	Malignant neoplasm of kidney, except renal pelvis	Weighted mode	18	0.00476221	0.0989436	0.962173	-0.189167	0.198692	1.00477	0.827648	1.21981
CXCL9.txt	Malignant neoplasm of kidney, except renal pelvis	MR Egger	50	0.410628	0.689812	0.554456	-0.941404	1.76266	1.50776	0.39008	5.82792
CXCL9.txt	Malignant neoplasm of kidney, except renal pelvis	Weighted median	50	0.386701	0.354479	0.275317	-0.308078	1.08148	1.47212	0.734858	2.94904
CXCL9.txt	Malignant neoplasm of kidney, except renal pelvis	Inverse variance weighted	50	0.0349851	0.296616	0.906109	-0.546383	0.616353	1.0356	0.579041	1.85216
CXCL9.txt	Malignant neoplasm of kidney, except renal pelvis	Simple mode	50	0.826265	0.728764	0.262399	-0.602111	2.25464	2.28477	0.547654	9.53188
CXCL9.txt	Malignant neoplasm of kidney, except renal pelvis	Weighted mode	50	0.497285	0.577788	0.393611	-0.63518	1.62975	1.64425	0.52984	5.1026
CCL1.txt	Malignant neoplasm of liver and intrahepatic bile ducts	MR Egger	9	-1.38915	1.06783	0.234473	-3.48209	0.703792	0.249288	0.0307432	2.0214
CCL1.txt	Malignant neoplasm of liver and intrahepatic bile ducts	Weighted median	9	-0.240788	0.430179	0.575657	-1.08394	0.602362	0.786008	0.338261	1.82643
CCL1.txt	Malignant neoplasm of liver and intrahepatic bile ducts	Inverse variance weighted	9	-0.352554	0.318586	0.268457	-0.976983	0.271874	0.70289	0.376445	1.31242
CCL1.txt	Malignant neoplasm of liver and intrahepatic bile ducts	Simple mode	9	-0.200691	0.640448	0.762021	-1.45597	1.05459	0.818165	0.233174	2.87079
CCL1.txt	Malignant neoplasm of liver and intrahepatic bile ducts	Weighted mode	9	-0.181321	0.64628	0.786166	-1.44803	1.08539	0.834168	0.235033	2.96059
CCL11.txt	Malignant neoplasm of liver and intrahepatic bile ducts	MR Egger	24	0.00400253	0.193127	0.983652	-0.374527	0.382532	1.00401	0.687614	1.46599
CCL11.txt	Malignant neoplasm of liver and intrahepatic bile ducts	Weighted median	24	-0.0464333	0.146417	0.751145	-0.333411	0.240545	0.954628	0.716475	1.27194
CCL11.txt	Malignant neoplasm of liver and intrahepatic bile ducts	Inverse variance weighted	24	-0.036941	0.117012	0.752227	-0.266284	0.192402	0.963733	0.766222	1.21216
CCL11.txt	Malignant neoplasm of liver and intrahepatic bile ducts	Simple mode	24	0.0790286	0.298319	0.793436	-0.505677	0.663735	1.08224	0.603097	1.94203
CCL11.txt	Malignant neoplasm of liver and intrahepatic bile ducts	Weighted mode	24	-0.0693568	0.14151	0.628692	-0.346716	0.208003	0.932994	0.707006	1.23122
CCL13.txt	Malignant neoplasm of liver and intrahepatic bile ducts	MR Egger	13	0.462313	0.602479	0.459027	-0.718546	1.64317	1.58774	0.48746	5.17155
CCL13.txt	Malignant neoplasm of liver and intrahepatic bile ducts	Weighted median	13	-0.0111658	0.297957	0.970107	-0.595161	0.572829	0.988896	0.551474	1.77328
CCL13.txt	Malignant neoplasm of liver and intrahepatic bile ducts	Inverse variance weighted	13	-0.192776	0.2782	0.488346	-0.738049	0.352496	0.824666	0.478046	1.42261
CCL13.txt	Malignant neoplasm of liver and intrahepatic bile ducts	Simple mode	13	0.227688	0.49363	0.652866	-0.739827	1.1952	1.25569	0.477196	3.30423
CCL13.txt	Malignant neoplasm of liver and intrahepatic bile ducts	Weighted mode	13	-0.139859	0.325336	0.674893	-0.777517	0.497799	0.869481	0.459546	1.6451
CCL14.txt	Malignant neoplasm of liver and intrahepatic bile ducts	MR Egger	21	-0.188904	0.152248	0.229797	-0.48731	0.109503	0.827866	0.614276	1.11572
CCL14.txt	Malignant neoplasm of liver and intrahepatic bile ducts	Weighted median	21	-0.206785	0.12555	0.0995508	-0.452864	0.0392928	0.813194	0.635805	1.04007
CCL14.txt	Malignant neoplasm of liver and intrahepatic bile ducts	Inverse variance weighted	21	-0.119379	0.109088	0.273806	-0.333192	0.0944332	0.887471	0.716632	1.09904
CCL14.txt	Malignant neoplasm of liver and intrahepatic bile ducts	Simple mode	21	0.737165	0.422585	0.0964363	-0.0911024	1.56543	2.09	0.912924	4.78474
CCL14.txt	Malignant neoplasm of liver and intrahepatic bile ducts	Weighted mode	21	-0.227955	0.126636	0.0869519	-0.476162	0.0202519	0.79616	0.621163	1.02046
CCL15.txt	Malignant neoplasm of liver and intrahepatic bile ducts	MR Egger	21	-0.202677	0.089946	0.0362474	-0.378972	-0.0263834	0.816542	0.684565	0.973962
CCL15.txt	Malignant neoplasm of liver and intrahepatic bile ducts	Weighted median	21	-0.181315	0.0811864	0.0255279	-0.34044	-0.0221898	0.834172	0.711457	0.978055
CCL15.txt	Malignant neoplasm of liver and intrahepatic bile ducts	Inverse variance weighted	21	-0.165277	0.0764412	0.0306064	-0.315102	-0.0154528	0.847658	0.729714	0.984666
CCL15.txt	Malignant neoplasm of liver and intrahepatic bile ducts	Simple mode	21	-0.265987	0.34666	0.451876	-0.945441	0.413467	0.766449	0.388508	1.51205
CCL15.txt	Malignant neoplasm of liver and intrahepatic bile ducts	Weighted mode	21	-0.175362	0.0823476	0.0458207	-0.336764	-0.0139611	0.839153	0.714078	0.986136
CCL16.txt	Malignant neoplasm of liver and intrahepatic bile ducts	MR Egger	25	0.204388	0.137741	0.151423	-0.0655847	0.474361	1.22677	0.93652	1.60699
CCL16.txt	Malignant neoplasm of liver and intrahepatic bile ducts	Weighted median	25	0.402392	0.130499	0.00204597	0.146613	0.658171	1.4954	1.15791	1.93126
CCL16.txt	Malignant neoplasm of liver and intrahepatic bile ducts	Inverse variance weighted	25	0.210917	0.107653	0.0500865	-8.35215e-05	0.421918	1.23481	0.999916	1.52488
CCL16.txt	Malignant neoplasm of liver and intrahepatic bile ducts	Simple mode	25	0.0742601	0.326892	0.822216	-0.566449	0.714969	1.07709	0.567537	2.04412
CCL16.txt	Malignant neoplasm of liver and intrahepatic bile ducts	Weighted mode	25	0.30631	0.11975	0.0172671	0.0715992	0.54102	1.3584	1.07422	1.71776
CCL17.txt	Malignant neoplasm of liver and intrahepatic bile ducts	MR Egger	47	0.0886645	0.185203	0.63444	-0.274334	0.451663	1.09271	0.760078	1.57092
CCL17.txt	Malignant neoplasm of liver and intrahepatic bile ducts	Weighted median	47	0.0787288	0.137166	0.565991	-0.190118	0.347575	1.08191	0.826862	1.41563
CCL17.txt	Malignant neoplasm of liver and intrahepatic bile ducts	Inverse variance weighted	47	0.0463631	0.0993193	0.640637	-0.148303	0.241029	1.04745	0.86217	1.27256
CCL17.txt	Malignant neoplasm of liver and intrahepatic bile ducts	Simple mode	47	0.100307	0.243789	0.682654	-0.377519	0.578133	1.10551	0.68556	1.78271
CCL17.txt	Malignant neoplasm of liver and intrahepatic bile ducts	Weighted mode	47	0.0714699	0.144387	0.622964	-0.211528	0.354468	1.07409	0.809347	1.42542
CCL18.txt	Malignant neoplasm of liver and intrahepatic bile ducts	MR Egger	16	0.171318	0.152438	0.279977	-0.127461	0.470097	1.18687	0.880328	1.60015
CCL18.txt	Malignant neoplasm of liver and intrahepatic bile ducts	Weighted median	16	0.116396	0.118781	0.327124	-0.116414	0.349207	1.12344	0.890106	1.41794
CCL18.txt	Malignant neoplasm of liver and intrahepatic bile ducts	Inverse variance weighted	16	0.119684	0.109725	0.275379	-0.0953778	0.334746	1.12714	0.909029	1.39759
CCL18.txt	Malignant neoplasm of liver and intrahepatic bile ducts	Simple mode	16	0.114017	0.330104	0.734592	-0.532986	0.76102	1.12077	0.58685	2.14046
CCL18.txt	Malignant neoplasm of liver and intrahepatic bile ducts	Weighted mode	16	0.114017	0.133251	0.40565	-0.147155	0.375189	1.12077	0.86316	1.45527
CCL19.txt	Malignant neoplasm of liver and intrahepatic bile ducts	MR Egger	11	-1.04458	0.943448	0.296923	-2.89374	0.804578	0.351839	0.0553687	2.23575
CCL19.txt	Malignant neoplasm of liver and intrahepatic bile ducts	Weighted median	11	-0.00645929	0.391645	0.986841	-0.774083	0.761165	0.993562	0.461126	2.14077
CCL19.txt	Malignant neoplasm of liver and intrahepatic bile ducts	Inverse variance weighted	11	0.168925	0.311146	0.58719	-0.440921	0.778771	1.18403	0.643444	2.17879
CCL19.txt	Malignant neoplasm of liver and intrahepatic bile ducts	Simple mode	11	0.108386	0.608941	0.862284	-1.08514	1.30191	1.11448	0.337855	3.67631
CCL19.txt	Malignant neoplasm of liver and intrahepatic bile ducts	Weighted mode	11	-0.0296024	0.54386	0.957664	-1.09557	1.03636	0.970831	0.334349	2.81895
CCL2.txt	Malignant neoplasm of liver and intrahepatic bile ducts	MR Egger	17	-0.131038	0.242388	0.596711	-0.606118	0.344042	0.877184	0.545464	1.41064
CCL2.txt	Malignant neoplasm of liver and intrahepatic bile ducts	Weighted median	17	-0.131159	0.151088	0.38534	-0.427291	0.164973	0.877078	0.652274	1.17936
CCL2.txt	Malignant neoplasm of liver and intrahepatic bile ducts	Inverse variance weighted	17	-0.0525356	0.134829	0.696797	-0.3168	0.211728	0.948821	0.728477	1.23581
CCL2.txt	Malignant neoplasm of liver and intrahepatic bile ducts	Simple mode	17	-0.185763	0.345745	0.598465	-0.863423	0.491897	0.83047	0.421716	1.63542
CCL2.txt	Malignant neoplasm of liver and intrahepatic bile ducts	Weighted mode	17	-0.125926	0.162335	0.449229	-0.444103	0.19225	0.88168	0.641399	1.21197
CCL20.txt	Malignant neoplasm of liver and intrahepatic bile ducts	MR Egger	21	-0.568728	0.519413	0.287228	-1.58678	0.449321	0.566245	0.204584	1.56725
CCL20.txt	Malignant neoplasm of liver and intrahepatic bile ducts	Weighted median	21	-0.258956	0.286375	0.365861	-0.820251	0.30234	0.771857	0.440321	1.35302
CCL20.txt	Malignant neoplasm of liver and intrahepatic bile ducts	Inverse variance weighted	21	-0.0468	0.237139	0.843552	-0.511593	0.417993	0.954278	0.59954	1.51891
CCL20.txt	Malignant neoplasm of liver and intrahepatic bile ducts	Simple mode	21	-0.213775	0.50047	0.673834	-1.1947	0.767146	0.80753	0.302796	2.15361
CCL20.txt	Malignant neoplasm of liver and intrahepatic bile ducts	Weighted mode	21	-0.314248	0.434863	0.478269	-1.16658	0.538083	0.730338	0.31143	1.71272
CCL21.txt	Malignant neoplasm of liver and intrahepatic bile ducts	MR Egger	28	0.24432	0.268442	0.371109	-0.281826	0.770465	1.27675	0.754405	2.16077
CCL21.txt	Malignant neoplasm of liver and intrahepatic bile ducts	Weighted median	28	-0.0365852	0.201656	0.856035	-0.431831	0.358661	0.964076	0.649319	1.43141
CCL21.txt	Malignant neoplasm of liver and intrahepatic bile ducts	Inverse variance weighted	28	0.0283189	0.147597	0.847847	-0.260972	0.31761	1.02872	0.770303	1.37384
CCL21.txt	Malignant neoplasm of liver and intrahepatic bile ducts	Simple mode	28	0.00736543	0.39394	0.98522	-0.764756	0.779487	1.00739	0.465447	2.18035
CCL21.txt	Malignant neoplasm of liver and intrahepatic bile ducts	Weighted mode	28	-0.0269763	0.219159	0.902947	-0.456528	0.402575	0.973384	0.633479	1.49567
CCL22.txt	Malignant neoplasm of liver and intrahepatic bile ducts	MR Egger	19	-0.21992	0.40619	0.595242	-1.01605	0.576212	0.802583	0.362021	1.77929
CCL22.txt	Malignant neoplasm of liver and intrahepatic bile ducts	Weighted median	19	0.0404686	0.28758	0.88809	-0.523189	0.604126	1.0413	0.592628	1.82965
CCL22.txt	Malignant neoplasm of liver and intrahepatic bile ducts	Inverse variance weighted	19	-0.0215064	0.196537	0.912864	-0.406719	0.363706	0.978723	0.665831	1.43865
CCL22.txt	Malignant neoplasm of liver and intrahepatic bile ducts	Simple mode	19	-0.0865476	0.517377	0.869013	-1.10061	0.927511	0.917092	0.332669	2.52821
CCL22.txt	Malignant neoplasm of liver and intrahepatic bile ducts	Weighted mode	19	0.0249216	0.412466	0.952486	-0.783513	0.833356	1.02523	0.456799	2.30103
CCL23.txt	Malignant neoplasm of liver and intrahepatic bile ducts	MR Egger	18	0.205973	0.18994	0.294254	-0.16631	0.578255	1.22872	0.846784	1.78292
CCL23.txt	Malignant neoplasm of liver and intrahepatic bile ducts	Weighted median	18	0.237216	0.152884	0.120755	-0.062436	0.536868	1.26771	0.939473	1.71064
CCL23.txt	Malignant neoplasm of liver and intrahepatic bile ducts	Inverse variance weighted	18	0.26706	0.126382	0.0345909	0.019351	0.514769	1.30612	1.01954	1.67325
CCL23.txt	Malignant neoplasm of liver and intrahepatic bile ducts	Simple mode	18	0.424669	0.295628	0.169009	-0.154761	1.0041	1.52908	0.85662	2.72945
CCL23.txt	Malignant neoplasm of liver and intrahepatic bile ducts	Weighted mode	18	0.247751	0.158385	0.136186	-0.0626836	0.558187	1.28114	0.939241	1.7475
CCL24.txt	Malignant neoplasm of liver and intrahepatic bile ducts	MR Egger	13	0.134707	0.586529	0.822564	-1.01489	1.2843	1.1442	0.362442	3.61215
CCL24.txt	Malignant neoplasm of liver and intrahepatic bile ducts	Weighted median	13	-0.127847	0.365943	0.726817	-0.845094	0.589401	0.879988	0.429517	1.80291
CCL24.txt	Malignant neoplasm of liver and intrahepatic bile ducts	Inverse variance weighted	13	-0.189354	0.264564	0.474164	-0.7079	0.329192	0.827493	0.492678	1.38984
CCL24.txt	Malignant neoplasm of liver and intrahepatic bile ducts	Simple mode	13	-0.166568	0.585699	0.780959	-1.31454	0.981402	0.846566	0.268599	2.66819
CCL24.txt	Malignant neoplasm of liver and intrahepatic bile ducts	Weighted mode	13	0.0704894	0.50736	0.891807	-0.923937	1.06492	1.07303	0.396953	2.90059
CCL25.txt	Malignant neoplasm of liver and intrahepatic bile ducts	MR Egger	13	2.35872	0.95178	0.0306708	0.493227	4.2242	10.5774	1.63759	68.3201
CCL25.txt	Malignant neoplasm of liver and intrahepatic bile ducts	Weighted median	13	0.88843	0.371305	0.0167238	0.160673	1.61619	2.43131	1.1743	5.03386
CCL25.txt	Malignant neoplasm of liver and intrahepatic bile ducts	Inverse variance weighted	13	0.630387	0.384737	0.10132	-0.123698	1.38447	1.87834	0.883646	3.99272
CCL25.txt	Malignant neoplasm of liver and intrahepatic bile ducts	Simple mode	13	0.0529201	0.539862	0.923531	-1.00521	1.11105	1.05435	0.365968	3.03754
CCL25.txt	Malignant neoplasm of liver and intrahepatic bile ducts	Weighted mode	13	0.869308	0.487209	0.0996651	-0.0856206	1.82424	2.38526	0.917942	6.19807
CCL26.txt	Malignant neoplasm of liver and intrahepatic bile ducts	MR Egger	13	-0.896333	0.909846	0.345725	-2.67963	0.886965	0.408063	0.0685885	2.42775
CCL26.txt	Malignant neoplasm of liver and intrahepatic bile ducts	Weighted median	13	-0.0554274	0.354345	0.8757	-0.749943	0.639089	0.946081	0.472393	1.89475
CCL26.txt	Malignant neoplasm of liver and intrahepatic bile ducts	Inverse variance weighted	13	-0.263653	0.333459	0.429142	-0.917232	0.389927	0.76824	0.399624	1.47687
CCL26.txt	Malignant neoplasm of liver and intrahepatic bile ducts	Simple mode	13	-0.0231114	0.573639	0.968525	-1.14744	1.10122	0.977154	0.317447	3.00784
CCL26.txt	Malignant neoplasm of liver and intrahepatic bile ducts	Weighted mode	13	-0.118889	0.499829	0.816003	-1.09855	0.860775	0.887906	0.333353	2.36499
CCL27.txt	Malignant neoplasm of liver and intrahepatic bile ducts	MR Egger	16	-0.583478	0.493108	0.256408	-1.54997	0.383013	0.557955	0.212255	1.4667
CCL27.txt	Malignant neoplasm of liver and intrahepatic bile ducts	Weighted median	16	-0.0673877	0.288803	0.815502	-0.633442	0.498666	0.934833	0.530762	1.64652
CCL27.txt	Malignant neoplasm of liver and intrahepatic bile ducts	Inverse variance weighted	16	0.00225549	0.224479	0.991983	-0.437723	0.442234	1.00226	0.645505	1.55618
CCL27.txt	Malignant neoplasm of liver and intrahepatic bile ducts	Simple mode	16	0.604192	0.591006	0.32284	-0.55418	1.76256	1.82977	0.574543	5.82735
CCL27.txt	Malignant neoplasm of liver and intrahepatic bile ducts	Weighted mode	16	-0.272623	0.387507	0.492501	-1.03214	0.48689	0.76138	0.356245	1.62725
CCL28.txt	Malignant neoplasm of liver and intrahepatic bile ducts	MR Egger	38	0.255016	0.288427	0.382477	-0.310301	0.820332	1.29048	0.733226	2.27125
CCL28.txt	Malignant neoplasm of liver and intrahepatic bile ducts	Weighted median	38	-0.0763241	0.183309	0.67714	-0.435609	0.282961	0.926516	0.64687	1.32705
CCL28.txt	Malignant neoplasm of liver and intrahepatic bile ducts	Inverse variance weighted	38	-0.10439	0.138568	0.451243	-0.375984	0.167204	0.900874	0.686614	1.182
CCL28.txt	Malignant neoplasm of liver and intrahepatic bile ducts	Simple mode	38	0.329713	0.41356	0.430389	-0.480865	1.14029	1.39057	0.618248	3.12768
CCL28.txt	Malignant neoplasm of liver and intrahepatic bile ducts	Weighted mode	38	0.0535617	0.235325	0.821205	-0.407676	0.514799	1.05502	0.665194	1.6733
CCL3.txt	Malignant neoplasm of liver and intrahepatic bile ducts	MR Egger	14	0.175367	0.229872	0.460264	-0.275181	0.625915	1.19168	0.759434	1.86996
CCL3.txt	Malignant neoplasm of liver and intrahepatic bile ducts	Weighted median	14	0.110016	0.163604	0.501297	-0.210649	0.430681	1.1163	0.810058	1.5383
CCL3.txt	Malignant neoplasm of liver and intrahepatic bile ducts	Inverse variance weighted	14	0.0434945	0.145958	0.765708	-0.242583	0.329572	1.04445	0.784599	1.39037
CCL3.txt	Malignant neoplasm of liver and intrahepatic bile ducts	Simple mode	14	-0.284679	0.429436	0.518968	-1.12637	0.557016	0.752256	0.324207	1.74546
CCL3.txt	Malignant neoplasm of liver and intrahepatic bile ducts	Weighted mode	14	0.118337	0.168114	0.493905	-0.211167	0.447841	1.12562	0.809639	1.56493
CCL5.txt	Malignant neoplasm of liver and intrahepatic bile ducts	MR Egger	28	-0.286391	0.227743	0.219746	-0.732768	0.159987	0.750969	0.480577	1.1735
CCL5.txt	Malignant neoplasm of liver and intrahepatic bile ducts	Weighted median	28	0.113419	0.196215	0.563241	-0.271162	0.498	1.1201	0.762493	1.64543
CCL5.txt	Malignant neoplasm of liver and intrahepatic bile ducts	Inverse variance weighted	28	0.143612	0.122097	0.239511	-0.0956987	0.382923	1.15444	0.908738	1.46657
CCL5.txt	Malignant neoplasm of liver and intrahepatic bile ducts	Simple mode	28	-0.000349333	0.359501	0.999232	-0.704972	0.704273	0.999651	0.494123	2.02238
CCL5.txt	Malignant neoplasm of liver and intrahepatic bile ducts	Weighted mode	28	0.0651557	0.217113	0.766399	-0.360386	0.490697	1.06733	0.697407	1.63345
CCL7.txt	Malignant neoplasm of liver and intrahepatic bile ducts	MR Egger	30	-0.0793408	0.133394	0.556763	-0.340793	0.182111	0.923725	0.711206	1.19975
CCL7.txt	Malignant neoplasm of liver and intrahepatic bile ducts	Weighted median	30	-0.00743291	0.125047	0.952601	-0.252526	0.23766	0.992595	0.776836	1.26828
CCL7.txt	Malignant neoplasm of liver and intrahepatic bile ducts	Inverse variance weighted	30	0.00604502	0.098946	0.951284	-0.187889	0.199979	1.00606	0.828707	1.22138
CCL7.txt	Malignant neoplasm of liver and intrahepatic bile ducts	Simple mode	30	-0.086397	0.302613	0.777288	-0.679519	0.506725	0.91723	0.506861	1.65985
CCL7.txt	Malignant neoplasm of liver and intrahepatic bile ducts	Weighted mode	30	-0.000457879	0.118622	0.996947	-0.232957	0.232042	0.999542	0.792187	1.26117
CCL8.txt	Malignant neoplasm of liver and intrahepatic bile ducts	MR Egger	29	0.0995923	0.178766	0.582042	-0.25079	0.449974	1.10472	0.778186	1.56827
CCL8.txt	Malignant neoplasm of liver and intrahepatic bile ducts	Weighted median	29	-0.0350839	0.148615	0.813376	-0.326369	0.256201	0.965524	0.721539	1.29201
CCL8.txt	Malignant neoplasm of liver and intrahepatic bile ducts	Inverse variance weighted	29	0.140789	0.112345	0.210138	-0.0794067	0.360984	1.15118	0.923664	1.43474
CCL8.txt	Malignant neoplasm of liver and intrahepatic bile ducts	Simple mode	29	0.283454	0.322402	0.386779	-0.348454	0.915362	1.32771	0.705778	2.49768
CCL8.txt	Malignant neoplasm of liver and intrahepatic bile ducts	Weighted mode	29	0.119486	0.116195	0.312599	-0.108256	0.347229	1.12692	0.897397	1.41514
CXCL1.txt	Malignant neoplasm of liver and intrahepatic bile ducts	MR Egger	16	0.464402	0.464857	0.33474	-0.446718	1.37552	1.59106	0.639724	3.95714
CXCL1.txt	Malignant neoplasm of liver and intrahepatic bile ducts	Weighted median	16	0.124115	0.267224	0.642317	-0.399644	0.647875	1.13215	0.670559	1.91147
CXCL1.txt	Malignant neoplasm of liver and intrahepatic bile ducts	Inverse variance weighted	16	0.0997495	0.20992	0.63466	-0.311694	0.511192	1.10489	0.732206	1.66728
CXCL1.txt	Malignant neoplasm of liver and intrahepatic bile ducts	Simple mode	16	0.230114	0.418991	0.590944	-0.591108	1.05134	1.25874	0.553713	2.86147
CXCL1.txt	Malignant neoplasm of liver and intrahepatic bile ducts	Weighted mode	16	0.18593	0.354791	0.607897	-0.509461	0.881322	1.20434	0.600819	2.41409
CXCL10.txt	Malignant neoplasm of liver and intrahepatic bile ducts	MR Egger	15	-0.0911456	0.650398	0.890699	-1.36593	1.18363	0.912885	0.255144	3.26622
CXCL10.txt	Malignant neoplasm of liver and intrahepatic bile ducts	Weighted median	15	-0.151652	0.319932	0.635491	-0.778719	0.475415	0.859287	0.458994	1.60868
CXCL10.txt	Malignant neoplasm of liver and intrahepatic bile ducts	Inverse variance weighted	15	-0.0949319	0.23722	0.68902	-0.559883	0.370019	0.909435	0.571276	1.44776
CXCL10.txt	Malignant neoplasm of liver and intrahepatic bile ducts	Simple mode	15	0.164784	0.533039	0.761767	-0.879973	1.20954	1.17914	0.414794	3.35194
CXCL10.txt	Malignant neoplasm of liver and intrahepatic bile ducts	Weighted mode	15	0.0554331	0.489155	0.911382	-0.90331	1.01418	1.057	0.405226	2.75709
CXCL11.txt	Malignant neoplasm of liver and intrahepatic bile ducts	MR Egger	15	-0.156936	0.606936	0.800014	-1.34653	1.03266	0.854758	0.260141	2.80852
CXCL11.txt	Malignant neoplasm of liver and intrahepatic bile ducts	Weighted median	15	-0.139668	0.274989	0.611521	-0.678647	0.399311	0.869647	0.507303	1.4908
CXCL11.txt	Malignant neoplasm of liver and intrahepatic bile ducts	Inverse variance weighted	15	0.0396157	0.202097	0.844592	-0.356495	0.435727	1.04041	0.700126	1.54609
CXCL11.txt	Malignant neoplasm of liver and intrahepatic bile ducts	Simple mode	15	-0.13687	0.38811	0.729598	-0.897566	0.623826	0.872083	0.40756	1.86605
CXCL11.txt	Malignant neoplasm of liver and intrahepatic bile ducts	Weighted mode	15	-0.212344	0.27922	0.45958	-0.759615	0.334928	0.808687	0.467846	1.39784
CXCL12.txt	Malignant neoplasm of liver and intrahepatic bile ducts	MR Egger	18	-0.306623	0.603981	0.618611	-1.49043	0.877179	0.735928	0.225277	2.40411
CXCL12.txt	Malignant neoplasm of liver and intrahepatic bile ducts	Weighted median	18	-0.466031	0.328573	0.156089	-1.11003	0.177972	0.627488	0.329547	1.19479
CXCL12.txt	Malignant neoplasm of liver and intrahepatic bile ducts	Inverse variance weighted	18	-0.44741	0.240965	0.0633475	-0.919701	0.0248809	0.639282	0.398638	1.02519
CXCL12.txt	Malignant neoplasm of liver and intrahepatic bile ducts	Simple mode	18	-1.05544	0.623207	0.10859	-2.27693	0.166045	0.348039	0.102599	1.18063
CXCL12.txt	Malignant neoplasm of liver and intrahepatic bile ducts	Weighted mode	18	-1.04048	0.611775	0.107206	-2.23956	0.158594	0.353283	0.106505	1.17186
CXCL13.txt	Malignant neoplasm of liver and intrahepatic bile ducts	MR Egger	16	-0.345632	0.654585	0.605756	-1.62862	0.937354	0.707773	0.196201	2.55322
CXCL13.txt	Malignant neoplasm of liver and intrahepatic bile ducts	Weighted median	16	-0.215249	0.35458	0.543814	-0.910226	0.479727	0.80634	0.402433	1.61563
CXCL13.txt	Malignant neoplasm of liver and intrahepatic bile ducts	Inverse variance weighted	16	-0.377892	0.299321	0.206771	-0.964562	0.208778	0.685305	0.38115	1.23217
CXCL13.txt	Malignant neoplasm of liver and intrahepatic bile ducts	Simple mode	16	-0.444631	0.63741	0.496124	-1.69395	0.804692	0.641061	0.183791	2.23601
CXCL13.txt	Malignant neoplasm of liver and intrahepatic bile ducts	Weighted mode	16	-0.428939	0.562206	0.457321	-1.53086	0.672984	0.6512	0.216349	1.96008
CXCL14.txt	Malignant neoplasm of liver and intrahepatic bile ducts	MR Egger	15	0.583051	0.88601	0.521981	-1.15353	2.31963	1.7915	0.315521	10.1719
CXCL14.txt	Malignant neoplasm of liver and intrahepatic bile ducts	Weighted median	15	-0.148823	0.339364	0.660998	-0.813976	0.51633	0.861722	0.443093	1.67587
CXCL14.txt	Malignant neoplasm of liver and intrahepatic bile ducts	Inverse variance weighted	15	-0.127165	0.271632	0.639677	-0.659564	0.405235	0.880589	0.517077	1.49965
CXCL14.txt	Malignant neoplasm of liver and intrahepatic bile ducts	Simple mode	15	0.122305	0.608297	0.843543	-1.06996	1.31457	1.1301	0.343023	3.72314
CXCL14.txt	Malignant neoplasm of liver and intrahepatic bile ducts	Weighted mode	15	-0.116133	0.555333	0.837364	-1.20459	0.97232	0.890357	0.299816	2.64407
CXCL16.txt	Malignant neoplasm of liver and intrahepatic bile ducts	MR Egger	21	-0.24089	0.297215	0.427695	-0.823432	0.341652	0.785928	0.438923	1.40727
CXCL16.txt	Malignant neoplasm of liver and intrahepatic bile ducts	Weighted median	21	-0.230754	0.216989	0.287585	-0.656053	0.194545	0.793935	0.518895	1.21476
CXCL16.txt	Malignant neoplasm of liver and intrahepatic bile ducts	Inverse variance weighted	21	-0.145327	0.149993	0.332597	-0.439313	0.148658	0.864739	0.644479	1.16028
CXCL16.txt	Malignant neoplasm of liver and intrahepatic bile ducts	Simple mode	21	-0.10164	0.385747	0.79487	-0.857703	0.654424	0.903355	0.424135	1.92403
CXCL16.txt	Malignant neoplasm of liver and intrahepatic bile ducts	Weighted mode	21	-0.257889	0.258527	0.330424	-0.764602	0.248825	0.772681	0.465519	1.28252
CXCL17.txt	Malignant neoplasm of liver and intrahepatic bile ducts	MR Egger	14	-0.109412	0.665881	0.872221	-1.41454	1.19571	0.896361	0.243038	3.30592
CXCL17.txt	Malignant neoplasm of liver and intrahepatic bile ducts	Weighted median	14	0.489664	0.325421	0.132399	-0.148161	1.12749	1.63177	0.862293	3.08789
CXCL17.txt	Malignant neoplasm of liver and intrahepatic bile ducts	Inverse variance weighted	14	0.328489	0.247762	0.184898	-0.157125	0.814104	1.38887	0.854597	2.25715
CXCL17.txt	Malignant neoplasm of liver and intrahepatic bile ducts	Simple mode	14	0.484848	0.433208	0.283307	-0.36424	1.33394	1.62393	0.694725	3.79596
CXCL17.txt	Malignant neoplasm of liver and intrahepatic bile ducts	Weighted mode	14	0.473291	0.452861	0.315015	-0.414316	1.3609	1.60527	0.660792	3.89969
CXCL2_3.txt	Malignant neoplasm of liver and intrahepatic bile ducts	MR Egger	16	-0.50256	0.461145	0.2942	-1.4064	0.401284	0.60498	0.245023	1.49374
CXCL2_3.txt	Malignant neoplasm of liver and intrahepatic bile ducts	Weighted median	16	-0.174634	0.263423	0.507369	-0.690943	0.341675	0.839765	0.501103	1.4073
CXCL2_3.txt	Malignant neoplasm of liver and intrahepatic bile ducts	Inverse variance weighted	16	-0.201411	0.180773	0.265208	-0.555726	0.152904	0.817576	0.573656	1.16521
CXCL2_3.txt	Malignant neoplasm of liver and intrahepatic bile ducts	Simple mode	16	0.112284	0.390134	0.777432	-0.652379	0.876946	1.11883	0.520805	2.40355
CXCL2_3.txt	Malignant neoplasm of liver and intrahepatic bile ducts	Weighted mode	16	-0.19412	0.310771	0.541593	-0.803231	0.414991	0.823559	0.44788	1.51436
CXCL4.txt	Malignant neoplasm of liver and intrahepatic bile ducts	MR Egger	3	3.53486	3.71353	0.515689	-3.74365	10.8134	34.2904	0.0236675	49681.1
CXCL4.txt	Malignant neoplasm of liver and intrahepatic bile ducts	Weighted median	3	0.36099	0.529093	0.495061	-0.676033	1.39801	1.43475	0.508631	4.04715
CXCL4.txt	Malignant neoplasm of liver and intrahepatic bile ducts	Inverse variance weighted	3	0.304736	0.527846	0.563723	-0.729842	1.33931	1.35627	0.481985	3.81643
CXCL4.txt	Malignant neoplasm of liver and intrahepatic bile ducts	Simple mode	3	-0.701069	1.09365	0.587152	-2.84463	1.44249	0.496055	0.058156	4.23121
CXCL4.txt	Malignant neoplasm of liver and intrahepatic bile ducts	Weighted mode	3	0.672973	0.540037	0.338878	-0.3855	1.73145	1.96006	0.680111	5.64882
CXCL5.txt	Malignant neoplasm of liver and intrahepatic bile ducts	MR Egger	27	0.265536	0.189998	0.174522	-0.10686	0.637931	1.30413	0.898651	1.89256
CXCL5.txt	Malignant neoplasm of liver and intrahepatic bile ducts	Weighted median	27	0.19579	0.149476	0.190249	-0.0971829	0.488763	1.21627	0.90739	1.6303
CXCL5.txt	Malignant neoplasm of liver and intrahepatic bile ducts	Inverse variance weighted	27	0.130113	0.1093	0.233883	-0.0841156	0.344341	1.13896	0.919325	1.41106
CXCL5.txt	Malignant neoplasm of liver and intrahepatic bile ducts	Simple mode	27	0.475069	0.3059	0.132507	-0.124495	1.07463	1.60813	0.882943	2.92892
CXCL5.txt	Malignant neoplasm of liver and intrahepatic bile ducts	Weighted mode	27	0.191205	0.157458	0.23554	-0.117413	0.499824	1.21071	0.889218	1.64843
CXCL6.txt	Malignant neoplasm of liver and intrahepatic bile ducts	MR Egger	27	-0.152391	0.23662	0.52542	-0.616166	0.311384	0.858653	0.540011	1.36531
CXCL6.txt	Malignant neoplasm of liver and intrahepatic bile ducts	Weighted median	27	-0.139933	0.1916	0.465183	-0.515468	0.235603	0.869417	0.597221	1.26567
CXCL6.txt	Malignant neoplasm of liver and intrahepatic bile ducts	Inverse variance weighted	27	-0.00198901	0.134103	0.988166	-0.26483	0.260852	0.998013	0.767336	1.29804
CXCL6.txt	Malignant neoplasm of liver and intrahepatic bile ducts	Simple mode	27	0.141859	0.336387	0.6767	-0.517459	0.801177	1.15241	0.596033	2.22816
CXCL6.txt	Malignant neoplasm of liver and intrahepatic bile ducts	Weighted mode	27	-0.0736904	0.175451	0.677932	-0.417574	0.270194	0.928959	0.658643	1.31022
CXCL7.txt	Malignant neoplasm of liver and intrahepatic bile ducts	MR Egger	23	-0.424446	0.265028	0.124199	-0.9439	0.0950079	0.654132	0.389107	1.09967
CXCL7.txt	Malignant neoplasm of liver and intrahepatic bile ducts	Weighted median	23	-0.0796083	0.182704	0.663037	-0.437707	0.278491	0.923478	0.645515	1.32113
CXCL7.txt	Malignant neoplasm of liver and intrahepatic bile ducts	Inverse variance weighted	23	-0.143617	0.134252	0.284729	-0.406752	0.119517	0.866219	0.665809	1.12695
CXCL7.txt	Malignant neoplasm of liver and intrahepatic bile ducts	Simple mode	23	-0.0549983	0.337083	0.871882	-0.715681	0.605684	0.946487	0.488859	1.83251
CXCL7.txt	Malignant neoplasm of liver and intrahepatic bile ducts	Weighted mode	23	-0.156813	0.192009	0.422859	-0.533152	0.219526	0.854864	0.586753	1.24549
CXCL8.txt	Malignant neoplasm of liver and intrahepatic bile ducts	MR Egger	18	0.000102648	0.323158	0.99975	-0.633287	0.633492	1.0001	0.530844	1.88418
CXCL8.txt	Malignant neoplasm of liver and intrahepatic bile ducts	Weighted median	18	-0.150139	0.181342	0.407708	-0.50557	0.205291	0.860588	0.603162	1.22788
CXCL8.txt	Malignant neoplasm of liver and intrahepatic bile ducts	Inverse variance weighted	18	-0.0236603	0.179377	0.895061	-0.37524	0.327919	0.976617	0.687124	1.38808
CXCL8.txt	Malignant neoplasm of liver and intrahepatic bile ducts	Simple mode	18	-0.285108	0.484653	0.564085	-1.23503	0.664813	0.751933	0.290827	1.94413
CXCL8.txt	Malignant neoplasm of liver and intrahepatic bile ducts	Weighted mode	18	-0.151145	0.177922	0.407407	-0.499872	0.197582	0.859723	0.606608	1.21845
CXCL9.txt	Malignant neoplasm of liver and intrahepatic bile ducts	MR Egger	50	0.210959	0.975262	0.829663	-1.70055	2.12247	1.23486	0.182582	8.35176
CXCL9.txt	Malignant neoplasm of liver and intrahepatic bile ducts	Weighted median	50	-0.0596409	0.586322	0.918979	-1.20883	1.08955	0.942103	0.298546	2.97294
CXCL9.txt	Malignant neoplasm of liver and intrahepatic bile ducts	Inverse variance weighted	50	0.149418	0.422111	0.723355	-0.677919	0.976755	1.16116	0.507672	2.65582
CXCL9.txt	Malignant neoplasm of liver and intrahepatic bile ducts	Simple mode	50	0.145248	1.18154	0.902665	-2.17058	2.46108	1.15633	0.114112	11.7174
CXCL9.txt	Malignant neoplasm of liver and intrahepatic bile ducts	Weighted mode	50	-0.373403	0.989893	0.707642	-2.31359	1.56679	0.688388	0.0989053	4.79123
CCL1.txt	Non-small cell lung cancer	MR Egger	9	0.0383889	0.466994	0.936786	-0.87692	0.953698	1.03914	0.416062	2.59529
CCL1.txt	Non-small cell lung cancer	Weighted median	9	-0.116569	0.186903	0.532833	-0.4829	0.249761	0.889968	0.616992	1.28372
CCL1.txt	Non-small cell lung cancer	Inverse variance weighted	9	-0.0611591	0.139498	0.661081	-0.334576	0.212258	0.940674	0.715641	1.23647
CCL1.txt	Non-small cell lung cancer	Simple mode	9	-0.155786	0.287721	0.602946	-0.71972	0.408147	0.855742	0.486888	1.50403
CCL1.txt	Non-small cell lung cancer	Weighted mode	9	-0.142427	0.275624	0.619313	-0.68265	0.397796	0.867251	0.505276	1.48854
CCL11.txt	Non-small cell lung cancer	MR Egger	24	0.0696327	0.0893193	0.443937	-0.105433	0.244698	1.07211	0.899935	1.27724
CCL11.txt	Non-small cell lung cancer	Weighted median	24	0.0536792	0.0673479	0.425426	-0.0783227	0.185681	1.05515	0.924666	1.20404
CCL11.txt	Non-small cell lung cancer	Inverse variance weighted	24	0.0758593	0.0529193	0.151718	-0.0278626	0.179581	1.07881	0.972522	1.19672
CCL11.txt	Non-small cell lung cancer	Simple mode	24	0.0219121	0.124281	0.861592	-0.221678	0.265502	1.02215	0.801174	1.30409
CCL11.txt	Non-small cell lung cancer	Weighted mode	24	0.0636201	0.0635311	0.327053	-0.0609008	0.188141	1.06569	0.940917	1.207
CCL13.txt	Non-small cell lung cancer	MR Egger	13	0.177417	0.216092	0.429067	-0.246124	0.600958	1.19413	0.781825	1.82386
CCL13.txt	Non-small cell lung cancer	Weighted median	13	0.0123779	0.13092	0.924676	-0.244226	0.268982	1.01245	0.78331	1.30863
CCL13.txt	Non-small cell lung cancer	Inverse variance weighted	13	0.144142	0.0935877	0.123515	-0.0392894	0.327574	1.15505	0.961472	1.3876
CCL13.txt	Non-small cell lung cancer	Simple mode	13	0.0809435	0.217884	0.716743	-0.34611	0.507997	1.08431	0.707435	1.66196
CCL13.txt	Non-small cell lung cancer	Weighted mode	13	0.0548058	0.138338	0.698931	-0.216336	0.325948	1.05634	0.805465	1.38534
CCL14.txt	Non-small cell lung cancer	MR Egger	21	0.0495579	0.0666245	0.466075	-0.0810263	0.180142	1.05081	0.922169	1.19739
CCL14.txt	Non-small cell lung cancer	Weighted median	21	0.0850635	0.0563736	0.131318	-0.0254287	0.195556	1.08879	0.974892	1.21599
CCL14.txt	Non-small cell lung cancer	Inverse variance weighted	21	0.105173	0.0476943	0.027444	0.011692	0.198654	1.1109	1.01176	1.21976
CCL14.txt	Non-small cell lung cancer	Simple mode	21	0.0993332	0.133206	0.464516	-0.16175	0.360416	1.10443	0.850654	1.43393
CCL14.txt	Non-small cell lung cancer	Weighted mode	21	0.089312	0.0578944	0.138586	-0.0241611	0.202785	1.09342	0.976128	1.22481
CCL15.txt	Non-small cell lung cancer	MR Egger	21	-0.0677245	0.0396515	0.103925	-0.145442	0.00999255	0.934518	0.86464	1.01004
CCL15.txt	Non-small cell lung cancer	Weighted median	21	-0.0564779	0.0360035	0.116723	-0.127045	0.0140889	0.945087	0.880694	1.01419
CCL15.txt	Non-small cell lung cancer	Inverse variance weighted	21	-0.0421734	0.0338106	0.212272	-0.108442	0.0240954	0.958704	0.897231	1.02439
CCL15.txt	Non-small cell lung cancer	Simple mode	21	0.0221156	0.175275	0.900852	-0.321424	0.365655	1.02236	0.725116	1.44146
CCL15.txt	Non-small cell lung cancer	Weighted mode	21	-0.0553311	0.0362249	0.142315	-0.126332	0.0156698	0.946172	0.881322	1.01579
CCL16.txt	Non-small cell lung cancer	MR Egger	25	0.0442432	0.0505274	0.390285	-0.0547904	0.143277	1.04524	0.946684	1.15405
CCL16.txt	Non-small cell lung cancer	Weighted median	25	0.00294348	0.051052	0.954022	-0.0971184	0.103005	1.00295	0.907449	1.1085
CCL16.txt	Non-small cell lung cancer	Inverse variance weighted	25	-0.0166126	0.0423207	0.694659	-0.0995613	0.066336	0.983525	0.905234	1.06859
CCL16.txt	Non-small cell lung cancer	Simple mode	25	-0.110179	0.142442	0.446776	-0.389365	0.169006	0.895673	0.677487	1.18413
CCL16.txt	Non-small cell lung cancer	Weighted mode	25	0.000305424	0.0468981	0.994858	-0.0916148	0.0922257	1.00031	0.912457	1.09661
CCL17.txt	Non-small cell lung cancer	MR Egger	47	0.0983173	0.0843972	0.250184	-0.0671012	0.263736	1.10331	0.935101	1.30178
CCL17.txt	Non-small cell lung cancer	Weighted median	47	0.101221	0.0594956	0.0888815	-0.0153899	0.217833	1.10652	0.984728	1.24338
CCL17.txt	Non-small cell lung cancer	Inverse variance weighted	47	0.05337	0.0455721	0.241554	-0.0359512	0.142691	1.05482	0.964687	1.15337
CCL17.txt	Non-small cell lung cancer	Simple mode	47	-0.027792	0.101943	0.786363	-0.2276	0.172016	0.972591	0.796443	1.1877
CCL17.txt	Non-small cell lung cancer	Weighted mode	47	0.0803149	0.061621	0.198935	-0.0404623	0.201092	1.08363	0.960345	1.22274
CCL18.txt	Non-small cell lung cancer	MR Egger	16	-0.0310723	0.0647413	0.638678	-0.157965	0.0958207	0.969405	0.853879	1.10056
CCL18.txt	Non-small cell lung cancer	Weighted median	16	-0.0344386	0.0535046	0.519799	-0.139308	0.0704305	0.966148	0.86996	1.07297
CCL18.txt	Non-small cell lung cancer	Inverse variance weighted	16	-0.0351523	0.0478151	0.462235	-0.12887	0.0585652	0.965458	0.879088	1.06031
CCL18.txt	Non-small cell lung cancer	Simple mode	16	0.156186	0.158156	0.339038	-0.153799	0.466171	1.16904	0.857444	1.59388
CCL18.txt	Non-small cell lung cancer	Weighted mode	16	-0.0269447	0.0578266	0.647941	-0.140285	0.0863955	0.973415	0.869111	1.09024
CCL19.txt	Non-small cell lung cancer	MR Egger	11	-0.58559	0.395942	0.173272	-1.36164	0.190457	0.556777	0.256241	1.2098
CCL19.txt	Non-small cell lung cancer	Weighted median	11	-0.165055	0.172703	0.339218	-0.503554	0.173444	0.847847	0.604379	1.18939
CCL19.txt	Non-small cell lung cancer	Inverse variance weighted	11	-0.162207	0.127777	0.204279	-0.412648	0.0882354	0.850266	0.661895	1.09225
CCL19.txt	Non-small cell lung cancer	Simple mode	11	-0.236396	0.276298	0.412258	-0.77794	0.305148	0.789468	0.459351	1.35683
CCL19.txt	Non-small cell lung cancer	Weighted mode	11	-0.230548	0.263184	0.401586	-0.746389	0.285294	0.794099	0.474075	1.33015
CCL2.txt	Non-small cell lung cancer	MR Egger	17	0.17936	0.0974227	0.0854791	-0.0115888	0.370308	1.19645	0.988478	1.44818
CCL2.txt	Non-small cell lung cancer	Weighted median	17	0.0390446	0.0690187	0.571591	-0.096232	0.174321	1.03982	0.908253	1.19044
CCL2.txt	Non-small cell lung cancer	Inverse variance weighted	17	0.0296942	0.0556665	0.593735	-0.0794121	0.1388	1.03014	0.923659	1.14889
CCL2.txt	Non-small cell lung cancer	Simple mode	17	-0.182764	0.166419	0.28836	-0.508945	0.143416	0.832964	0.601129	1.15421
CCL2.txt	Non-small cell lung cancer	Weighted mode	17	0.0372597	0.0694931	0.599221	-0.0989468	0.173466	1.03796	0.905791	1.18942
CCL20.txt	Non-small cell lung cancer	MR Egger	21	-0.234152	0.183003	0.216126	-0.592837	0.124534	0.791242	0.552757	1.13262
CCL20.txt	Non-small cell lung cancer	Weighted median	21	0.0262491	0.114214	0.818229	-0.197611	0.250109	1.0266	0.820689	1.28417
CCL20.txt	Non-small cell lung cancer	Inverse variance weighted	21	-0.00553966	0.0828947	0.946719	-0.168013	0.156934	0.994476	0.845343	1.16992
CCL20.txt	Non-small cell lung cancer	Simple mode	21	0.0019559	0.197785	0.992208	-0.385703	0.389615	1.00196	0.679972	1.47641
CCL20.txt	Non-small cell lung cancer	Weighted mode	21	0.028139	0.179861	0.877248	-0.324388	0.380666	1.02854	0.722969	1.46326
CCL21.txt	Non-small cell lung cancer	MR Egger	28	-0.130972	0.108366	0.23769	-0.343369	0.0814247	0.877242	0.709377	1.08483
CCL21.txt	Non-small cell lung cancer	Weighted median	28	-0.0796212	0.0855018	0.351739	-0.247205	0.0879624	0.923466	0.780981	1.09195
CCL21.txt	Non-small cell lung cancer	Inverse variance weighted	28	-0.0567931	0.0596012	0.340648	-0.173611	0.0600252	0.944789	0.840623	1.06186
CCL21.txt	Non-small cell lung cancer	Simple mode	28	0.0948246	0.168629	0.578533	-0.235688	0.425338	1.09947	0.790027	1.53011
CCL21.txt	Non-small cell lung cancer	Weighted mode	28	-0.133995	0.100348	0.192924	-0.330676	0.0626859	0.874594	0.718438	1.06469
CCL22.txt	Non-small cell lung cancer	MR Egger	19	-0.121368	0.18763	0.52637	-0.489124	0.246388	0.885708	0.613164	1.2794
CCL22.txt	Non-small cell lung cancer	Weighted median	19	-0.011342	0.124501	0.927414	-0.255364	0.23268	0.988722	0.774634	1.26198
CCL22.txt	Non-small cell lung cancer	Inverse variance weighted	19	-0.0519905	0.0888886	0.558618	-0.226212	0.122231	0.949338	0.797549	1.13002
CCL22.txt	Non-small cell lung cancer	Simple mode	19	0.0798087	0.201162	0.696224	-0.314468	0.474086	1.08308	0.730177	1.60654
CCL22.txt	Non-small cell lung cancer	Weighted mode	19	0.032956	0.154546	0.833533	-0.269953	0.335865	1.03351	0.763415	1.39915
CCL23.txt	Non-small cell lung cancer	MR Egger	18	-0.0889531	0.0898718	0.337016	-0.265102	0.0871956	0.914888	0.767128	1.09111
CCL23.txt	Non-small cell lung cancer	Weighted median	18	-0.0664418	0.0654406	0.309963	-0.194705	0.0618218	0.935717	0.823077	1.06377
CCL23.txt	Non-small cell lung cancer	Inverse variance weighted	18	-0.0422062	0.0588687	0.473401	-0.157589	0.0731763	0.958672	0.854201	1.07592
CCL23.txt	Non-small cell lung cancer	Simple mode	18	0.125404	0.170398	0.471797	-0.208576	0.459383	1.13361	0.811739	1.5831
CCL23.txt	Non-small cell lung cancer	Weighted mode	18	-0.0862297	0.0654639	0.205247	-0.214539	0.0420794	0.917383	0.806913	1.04298
CCL24.txt	Non-small cell lung cancer	MR Egger	13	-0.441107	0.255893	0.112697	-0.942657	0.0604428	0.643324	0.389591	1.06231
CCL24.txt	Non-small cell lung cancer	Weighted median	13	0.0478924	0.164251	0.770607	-0.274039	0.369824	1.04906	0.760303	1.44748
CCL24.txt	Non-small cell lung cancer	Inverse variance weighted	13	0.0437216	0.119734	0.714994	-0.190956	0.2784	1.04469	0.826169	1.32101
CCL24.txt	Non-small cell lung cancer	Simple mode	13	0.178479	0.276274	0.530426	-0.363018	0.719977	1.1954	0.695574	2.05439
CCL24.txt	Non-small cell lung cancer	Weighted mode	13	0.184419	0.270715	0.508659	-0.346182	0.71502	1.20252	0.707384	2.04423
CCL25.txt	Non-small cell lung cancer	MR Egger	13	-0.209271	0.350753	0.56283	-0.896746	0.478205	0.811176	0.407895	1.61318
CCL25.txt	Non-small cell lung cancer	Weighted median	13	0.0876744	0.177677	0.621696	-0.260573	0.435922	1.09163	0.77061	1.54639
CCL25.txt	Non-small cell lung cancer	Inverse variance weighted	13	-0.067953	0.124254	0.584455	-0.31149	0.175584	0.934304	0.732355	1.19194
CCL25.txt	Non-small cell lung cancer	Simple mode	13	0.367631	0.311284	0.260476	-0.242486	0.977748	1.44431	0.784674	2.65846
CCL25.txt	Non-small cell lung cancer	Weighted mode	13	0.204715	0.200673	0.327787	-0.188604	0.598034	1.22718	0.828115	1.81854
CCL26.txt	Non-small cell lung cancer	MR Egger	13	-0.811922	0.287712	0.0166082	-1.37584	-0.248007	0.444004	0.252628	0.780355
CCL26.txt	Non-small cell lung cancer	Weighted median	13	0.0678186	0.155608	0.662961	-0.237173	0.372811	1.07017	0.788854	1.45181
CCL26.txt	Non-small cell lung cancer	Inverse variance weighted	13	-0.162469	0.123648	0.188858	-0.404818	0.0798808	0.850043	0.667098	1.08316
CCL26.txt	Non-small cell lung cancer	Simple mode	13	0.161754	0.257098	0.541042	-0.342159	0.665666	1.17557	0.710236	1.94579
CCL26.txt	Non-small cell lung cancer	Weighted mode	13	0.153472	0.243983	0.541122	-0.324735	0.631678	1.16587	0.722719	1.88076
CCL27.txt	Non-small cell lung cancer	MR Egger	16	-0.10766	0.245545	0.667747	-0.588928	0.373607	0.897933	0.554922	1.45297
CCL27.txt	Non-small cell lung cancer	Weighted median	16	0.153093	0.1296	0.237492	-0.100922	0.407109	1.16543	0.904003	1.50247
CCL27.txt	Non-small cell lung cancer	Inverse variance weighted	16	0.098669	0.108867	0.364764	-0.114711	0.312049	1.1037	0.891624	1.36622
CCL27.txt	Non-small cell lung cancer	Simple mode	16	-0.0776626	0.239955	0.750668	-0.547975	0.39265	0.925277	0.578119	1.4809
CCL27.txt	Non-small cell lung cancer	Weighted mode	16	0.130483	0.154458	0.411507	-0.172256	0.433222	1.13938	0.841764	1.54222
CCL28.txt	Non-small cell lung cancer	MR Egger	38	0.0285954	0.108711	0.794019	-0.184478	0.241669	1.02901	0.831538	1.27337
CCL28.txt	Non-small cell lung cancer	Weighted median	38	0.0555091	0.0768146	0.469902	-0.0950475	0.206066	1.05708	0.90933	1.22883
CCL28.txt	Non-small cell lung cancer	Inverse variance weighted	38	0.0535765	0.0515128	0.29831	-0.0473884	0.154542	1.05504	0.953717	1.16712
CCL28.txt	Non-small cell lung cancer	Simple mode	38	-0.126397	0.142599	0.381136	-0.405891	0.153096	0.881265	0.666383	1.16544
CCL28.txt	Non-small cell lung cancer	Weighted mode	38	0.0457985	0.0888399	0.609258	-0.128328	0.219925	1.04686	0.879565	1.24598
CCL3.txt	Non-small cell lung cancer	MR Egger	14	-0.0730123	0.0940351	0.452524	-0.257321	0.111296	0.929589	0.77312	1.11773
CCL3.txt	Non-small cell lung cancer	Weighted median	14	-0.041042	0.0712486	0.564588	-0.180689	0.0986052	0.959789	0.834695	1.10363
CCL3.txt	Non-small cell lung cancer	Inverse variance weighted	14	-0.0218089	0.0607974	0.719808	-0.140972	0.0973539	0.978427	0.868514	1.10225
CCL3.txt	Non-small cell lung cancer	Simple mode	14	0.043702	0.19003	0.821691	-0.328756	0.41616	1.04467	0.719818	1.51613
CCL3.txt	Non-small cell lung cancer	Weighted mode	14	-0.0477933	0.0725882	0.52176	-0.190066	0.0944795	0.953331	0.826904	1.09909
CCL5.txt	Non-small cell lung cancer	MR Egger	28	0.129673	0.101689	0.213517	-0.0696369	0.328984	1.13846	0.932732	1.38956
CCL5.txt	Non-small cell lung cancer	Weighted median	28	0.100495	0.0818549	0.219552	-0.0599407	0.26093	1.10572	0.94182	1.29814
CCL5.txt	Non-small cell lung cancer	Inverse variance weighted	28	0.0839231	0.0525424	0.110211	-0.01906	0.186906	1.08755	0.981121	1.20551
CCL5.txt	Non-small cell lung cancer	Simple mode	28	0.116678	0.149917	0.443169	-0.177159	0.410515	1.12376	0.837647	1.50759
CCL5.txt	Non-small cell lung cancer	Weighted mode	28	0.121276	0.0904869	0.191332	-0.0560787	0.29863	1.12894	0.945465	1.34801
CCL7.txt	Non-small cell lung cancer	MR Egger	30	-0.0131473	0.0585282	0.823897	-0.127863	0.101568	0.986939	0.879974	1.10691
CCL7.txt	Non-small cell lung cancer	Weighted median	30	0.0184899	0.0546505	0.735114	-0.088625	0.125605	1.01866	0.915189	1.13383
CCL7.txt	Non-small cell lung cancer	Inverse variance weighted	30	0.000430622	0.0433508	0.992074	-0.0845369	0.0853981	1.00043	0.918938	1.08915
CCL7.txt	Non-small cell lung cancer	Simple mode	30	0.133409	0.165649	0.427161	-0.191264	0.458081	1.14272	0.825915	1.58104
CCL7.txt	Non-small cell lung cancer	Weighted mode	30	0.0165692	0.0597409	0.783478	-0.100523	0.133661	1.01671	0.904364	1.14301
CCL8.txt	Non-small cell lung cancer	MR Egger	29	-0.0315015	0.0666103	0.640069	-0.162058	0.0990547	0.968989	0.850392	1.10413
CCL8.txt	Non-small cell lung cancer	Weighted median	29	-0.0311396	0.0539199	0.563591	-0.136823	0.0745434	0.96934	0.872125	1.07739
CCL8.txt	Non-small cell lung cancer	Inverse variance weighted	29	0.01373	0.0425442	0.746905	-0.0696567	0.0971167	1.01382	0.932714	1.10199
CCL8.txt	Non-small cell lung cancer	Simple mode	29	0.039238	0.140216	0.781657	-0.235585	0.314061	1.04002	0.790108	1.36897
CCL8.txt	Non-small cell lung cancer	Weighted mode	29	-0.0196616	0.0505834	0.70044	-0.118805	0.0794818	0.98053	0.887981	1.08273
CXCL1.txt	Non-small cell lung cancer	MR Egger	16	-0.307876	0.180336	0.109849	-0.661334	0.045582	0.735006	0.516162	1.04664
CXCL1.txt	Non-small cell lung cancer	Weighted median	16	-0.0941913	0.115452	0.414585	-0.320476	0.132094	0.910109	0.725803	1.14122
CXCL1.txt	Non-small cell lung cancer	Inverse variance weighted	16	-0.0701373	0.0825172	0.39534	-0.231871	0.0915964	0.932266	0.793048	1.09592
CXCL1.txt	Non-small cell lung cancer	Simple mode	16	-0.165374	0.1954	0.410663	-0.548358	0.217609	0.847576	0.577898	1.2431
CXCL1.txt	Non-small cell lung cancer	Weighted mode	16	-0.110673	0.145129	0.457535	-0.395125	0.173779	0.895231	0.673596	1.18979
CXCL10.txt	Non-small cell lung cancer	MR Egger	15	-0.0124272	0.299183	0.967499	-0.598826	0.573972	0.98765	0.549456	1.7753
CXCL10.txt	Non-small cell lung cancer	Weighted median	15	0.0129305	0.140881	0.92687	-0.263196	0.289057	1.01301	0.768591	1.33517
CXCL10.txt	Non-small cell lung cancer	Inverse variance weighted	15	-0.0601411	0.105367	0.56815	-0.26666	0.146378	0.941632	0.765933	1.15763
CXCL10.txt	Non-small cell lung cancer	Simple mode	15	-0.000122972	0.210954	0.999543	-0.413593	0.413347	0.999877	0.66127	1.51187
CXCL10.txt	Non-small cell lung cancer	Weighted mode	15	0.00633133	0.188198	0.973638	-0.362537	0.3752	1.00635	0.695908	1.45528
CXCL11.txt	Non-small cell lung cancer	MR Egger	15	-0.00115132	0.263578	0.996581	-0.517765	0.515462	0.998849	0.595851	1.67441
CXCL11.txt	Non-small cell lung cancer	Weighted median	15	0.035286	0.119153	0.767124	-0.198254	0.268826	1.03592	0.820161	1.30843
CXCL11.txt	Non-small cell lung cancer	Inverse variance weighted	15	0.0203831	0.0882719	0.817383	-0.15263	0.193396	1.02059	0.858447	1.21336
CXCL11.txt	Non-small cell lung cancer	Simple mode	15	0.0272332	0.169062	0.874329	-0.304129	0.358596	1.02761	0.737766	1.43132
CXCL11.txt	Non-small cell lung cancer	Weighted mode	15	0.0523947	0.143314	0.720133	-0.228501	0.33329	1.05379	0.795725	1.39555
CXCL12.txt	Non-small cell lung cancer	MR Egger	18	-0.200245	0.279819	0.484538	-0.74869	0.3482	0.81853	0.472986	1.41652
CXCL12.txt	Non-small cell lung cancer	Weighted median	18	-0.0357171	0.145027	0.805466	-0.31997	0.248536	0.964913	0.726171	1.28215
CXCL12.txt	Non-small cell lung cancer	Inverse variance weighted	18	-0.0546739	0.11386	0.631095	-0.277839	0.168492	0.946794	0.757418	1.18352
CXCL12.txt	Non-small cell lung cancer	Simple mode	18	-0.0418789	0.211644	0.84549	-0.456702	0.372944	0.958986	0.633369	1.452
CXCL12.txt	Non-small cell lung cancer	Weighted mode	18	-0.0618221	0.207339	0.769187	-0.468206	0.344562	0.94005	0.626124	1.41137
CXCL13.txt	Non-small cell lung cancer	MR Egger	16	0.171003	0.221	0.451936	-0.262157	0.604162	1.18649	0.76939	1.82972
CXCL13.txt	Non-small cell lung cancer	Weighted median	16	0.238419	0.149264	0.110199	-0.0541383	0.530977	1.26924	0.947301	1.70059
CXCL13.txt	Non-small cell lung cancer	Inverse variance weighted	16	0.251261	0.104845	0.0165529	0.0457639	0.456757	1.28565	1.04683	1.57895
CXCL13.txt	Non-small cell lung cancer	Simple mode	16	0.247123	0.25274	0.343693	-0.248248	0.742493	1.28034	0.780167	2.10117
CXCL13.txt	Non-small cell lung cancer	Weighted mode	16	0.223554	0.235434	0.357395	-0.237897	0.685005	1.25051	0.788284	1.98378
CXCL14.txt	Non-small cell lung cancer	MR Egger	15	0.331239	0.381824	0.401389	-0.417136	1.07961	1.39269	0.658931	2.94355
CXCL14.txt	Non-small cell lung cancer	Weighted median	15	0.012582	0.149533	0.932944	-0.280502	0.305666	1.01266	0.755404	1.35753
CXCL14.txt	Non-small cell lung cancer	Inverse variance weighted	15	-0.0319957	0.118393	0.786969	-0.264047	0.200055	0.968511	0.767938	1.22147
CXCL14.txt	Non-small cell lung cancer	Simple mode	15	0.139551	0.23375	0.560034	-0.3186	0.597702	1.14976	0.727166	1.81794
CXCL14.txt	Non-small cell lung cancer	Weighted mode	15	0.108892	0.217677	0.624674	-0.317755	0.535539	1.11504	0.727781	1.70837
CXCL16.txt	Non-small cell lung cancer	MR Egger	21	0.174911	0.138174	0.22086	-0.0959102	0.445733	1.19114	0.908546	1.56163
CXCL16.txt	Non-small cell lung cancer	Weighted median	21	-0.0673855	0.0916649	0.462261	-0.247049	0.112278	0.934835	0.781103	1.11882
CXCL16.txt	Non-small cell lung cancer	Inverse variance weighted	21	-0.0239097	0.0718921	0.739453	-0.164818	0.116999	0.976374	0.848048	1.12412
CXCL16.txt	Non-small cell lung cancer	Simple mode	21	-0.101456	0.168628	0.554162	-0.431967	0.229055	0.903521	0.649231	1.25741
CXCL16.txt	Non-small cell lung cancer	Weighted mode	21	-0.00330892	0.112402	0.976807	-0.223617	0.216999	0.996697	0.799621	1.24234
CXCL17.txt	Non-small cell lung cancer	MR Egger	14	-0.161732	0.350331	0.652585	-0.84838	0.524916	0.850669	0.428108	1.69032
CXCL17.txt	Non-small cell lung cancer	Weighted median	14	0.0872134	0.158372	0.581849	-0.223197	0.397623	1.09113	0.799958	1.48828
CXCL17.txt	Non-small cell lung cancer	Inverse variance weighted	14	0.0848065	0.128562	0.509476	-0.167175	0.336788	1.08851	0.846051	1.40044
CXCL17.txt	Non-small cell lung cancer	Simple mode	14	0.237806	0.268686	0.392195	-0.288818	0.764431	1.26846	0.749148	2.14777
CXCL17.txt	Non-small cell lung cancer	Weighted mode	14	0.0279718	0.212252	0.897172	-0.388042	0.443985	1.02837	0.678384	1.55891
CXCL2_3.txt	Non-small cell lung cancer	MR Egger	16	-0.0603102	0.26304	0.821966	-0.575868	0.455247	0.941472	0.562217	1.57656
CXCL2_3.txt	Non-small cell lung cancer	Weighted median	16	0.0696107	0.107499	0.517279	-0.141088	0.280309	1.07209	0.868413	1.32354
CXCL2_3.txt	Non-small cell lung cancer	Inverse variance weighted	16	0.0589219	0.100403	0.557301	-0.137868	0.255711	1.06069	0.871214	1.29138
CXCL2_3.txt	Non-small cell lung cancer	Simple mode	16	0.134846	0.151209	0.386589	-0.161523	0.431215	1.14436	0.850847	1.53913
CXCL2_3.txt	Non-small cell lung cancer	Weighted mode	16	0.0811181	0.128739	0.538112	-0.17121	0.333447	1.0845	0.842644	1.39577
CXCL4.txt	Non-small cell lung cancer	MR Egger	3	-0.810979	1.43877	0.673242	-3.63098	2.00902	0.444423	0.0264903	7.45599
CXCL4.txt	Non-small cell lung cancer	Weighted median	3	-0.0248031	0.214997	0.908156	-0.446197	0.396591	0.975502	0.640058	1.48675
CXCL4.txt	Non-small cell lung cancer	Inverse variance weighted	3	-0.00210468	0.192837	0.991292	-0.380066	0.375856	0.997898	0.683817	1.45624
CXCL4.txt	Non-small cell lung cancer	Simple mode	3	-0.113711	0.297527	0.739113	-0.696864	0.469442	0.892516	0.498145	1.5991
CXCL4.txt	Non-small cell lung cancer	Weighted mode	3	-0.0228893	0.203349	0.920658	-0.421453	0.375674	0.977371	0.656093	1.45597
CXCL5.txt	Non-small cell lung cancer	MR Egger	27	0.0720108	0.0836504	0.3975	-0.091944	0.235965	1.07467	0.912156	1.26613
CXCL5.txt	Non-small cell lung cancer	Weighted median	27	0.0994226	0.068275	0.145335	-0.0343965	0.233242	1.10453	0.966188	1.26269
CXCL5.txt	Non-small cell lung cancer	Inverse variance weighted	27	0.0930637	0.047989	0.0524682	-0.000994705	0.187122	1.09753	0.999006	1.20577
CXCL5.txt	Non-small cell lung cancer	Simple mode	27	0.0681286	0.128827	0.601405	-0.184373	0.32063	1.0705	0.831626	1.378
CXCL5.txt	Non-small cell lung cancer	Weighted mode	27	0.107977	0.0644089	0.10564	-0.0182646	0.234218	1.11402	0.981901	1.26392
CXCL6.txt	Non-small cell lung cancer	MR Egger	27	-0.0924226	0.119066	0.444894	-0.325791	0.140946	0.91172	0.721956	1.15136
CXCL6.txt	Non-small cell lung cancer	Weighted median	27	0.0437214	0.0876564	0.617933	-0.128085	0.215528	1.04469	0.879778	1.24052
CXCL6.txt	Non-small cell lung cancer	Inverse variance weighted	27	-0.00857503	0.0671257	0.89835	-0.140141	0.122991	0.991462	0.869235	1.13087
CXCL6.txt	Non-small cell lung cancer	Simple mode	27	-0.0532346	0.18033	0.770181	-0.406681	0.300212	0.948158	0.665856	1.35014
CXCL6.txt	Non-small cell lung cancer	Weighted mode	27	0.0163881	0.0890553	0.855424	-0.15816	0.190936	1.01652	0.853713	1.21038
CXCL7.txt	Non-small cell lung cancer	MR Egger	23	-0.0754284	0.132417	0.574974	-0.334966	0.184109	0.927346	0.715363	1.20215
CXCL7.txt	Non-small cell lung cancer	Weighted median	23	0.016811	0.0787807	0.831023	-0.137599	0.171221	1.01695	0.871448	1.18675
CXCL7.txt	Non-small cell lung cancer	Inverse variance weighted	23	0.0154606	0.0666285	0.816505	-0.115131	0.146052	1.01558	0.891249	1.15726
CXCL7.txt	Non-small cell lung cancer	Simple mode	23	0.0219494	0.126387	0.863714	-0.225769	0.269668	1.02219	0.797902	1.30953
CXCL7.txt	Non-small cell lung cancer	Weighted mode	23	0.0286081	0.0761638	0.710802	-0.120673	0.177889	1.02902	0.886324	1.19469
CXCL8.txt	Non-small cell lung cancer	MR Egger	18	0.117804	0.109612	0.298434	-0.0970354	0.332643	1.12502	0.907524	1.39465
CXCL8.txt	Non-small cell lung cancer	Weighted median	18	0.0541494	0.0769065	0.481375	-0.0965874	0.204886	1.05564	0.907931	1.22739
CXCL8.txt	Non-small cell lung cancer	Inverse variance weighted	18	0.0529482	0.0626709	0.398189	-0.0698869	0.175783	1.05437	0.932499	1.19218
CXCL8.txt	Non-small cell lung cancer	Simple mode	18	-0.0445743	0.185815	0.813288	-0.408772	0.319624	0.956405	0.664466	1.37661
CXCL8.txt	Non-small cell lung cancer	Weighted mode	18	0.0494286	0.0772669	0.530887	-0.102015	0.200872	1.05067	0.903016	1.22247
CXCL9.txt	Non-small cell lung cancer	MR Egger	50	0.25202	0.477891	0.600374	-0.684647	1.18869	1.28662	0.504268	3.28277
CXCL9.txt	Non-small cell lung cancer	Weighted median	50	0.411631	0.27307	0.131703	-0.123586	0.946848	1.50928	0.883746	2.57757
CXCL9.txt	Non-small cell lung cancer	Inverse variance weighted	50	0.297729	0.204758	0.145931	-0.103596	0.699055	1.3468	0.901589	2.01185
CXCL9.txt	Non-small cell lung cancer	Simple mode	50	-0.337414	0.631336	0.595451	-1.57483	0.900004	0.713613	0.207042	2.45961
CXCL9.txt	Non-small cell lung cancer	Weighted mode	50	0.489079	0.523926	0.355145	-0.537816	1.51597	1.63081	0.584022	4.55385
CCL1.txt	Malignant melanoma of skin	MR Egger	9	-1.32205	1.87671	0.503907	-5.00041	2.35631	0.266587	0.00673517	10.5519
CCL1.txt	Malignant melanoma of skin	Weighted median	9	0.977744	0.74243	0.187855	-0.477418	2.43291	2.65845	0.620383	11.3919
CCL1.txt	Malignant melanoma of skin	Inverse variance weighted	9	0.643661	0.559232	0.249743	-0.452433	1.73975	1.90344	0.636079	5.69595
CCL1.txt	Malignant melanoma of skin	Simple mode	9	1.02347	1.20184	0.419201	-1.33213	3.37907	2.78284	0.263916	29.3435
CCL1.txt	Malignant melanoma of skin	Weighted mode	9	1.03838	1.09745	0.371758	-1.11262	3.18937	2.82462	0.328697	24.2731
CCL11.txt	Malignant melanoma of skin	MR Egger	24	0.0153645	0.349884	0.96537	-0.670408	0.701137	1.01548	0.5115	2.01604
CCL11.txt	Malignant melanoma of skin	Weighted median	24	-0.177467	0.266452	0.505388	-0.699713	0.344779	0.837389	0.496728	1.41168
CCL11.txt	Malignant melanoma of skin	Inverse variance weighted	24	-0.0914666	0.20788	0.659939	-0.498911	0.315978	0.912592	0.607192	1.3716
CCL11.txt	Malignant melanoma of skin	Simple mode	24	0.114913	0.550242	0.836411	-0.963562	1.19339	1.12178	0.381532	3.29824
CCL11.txt	Malignant melanoma of skin	Weighted mode	24	-0.147798	0.260762	0.576344	-0.658892	0.363295	0.862605	0.517424	1.43806
CCL13.txt	Malignant melanoma of skin	MR Egger	13	-1.24467	0.817383	0.156038	-2.84674	0.3574	0.288036	0.0580331	1.42961
CCL13.txt	Malignant melanoma of skin	Weighted median	13	-0.182583	0.516785	0.72386	-1.19548	0.830316	0.833116	0.302558	2.29404
CCL13.txt	Malignant melanoma of skin	Inverse variance weighted	13	0.441291	0.369482	0.232341	-0.282893	1.16547	1.55471	0.7536	3.20745
CCL13.txt	Malignant melanoma of skin	Simple mode	13	0.476553	0.929862	0.617604	-1.34598	2.29908	1.61051	0.260286	9.96503
CCL13.txt	Malignant melanoma of skin	Weighted mode	13	-0.294902	0.536091	0.592344	-1.34564	0.755836	0.744604	0.260373	2.12939
CCL14.txt	Malignant melanoma of skin	MR Egger	21	-0.173988	0.265424	0.52	-0.694219	0.346244	0.840307	0.499464	1.41375
CCL14.txt	Malignant melanoma of skin	Weighted median	21	-0.279944	0.222892	0.209129	-0.716813	0.156924	0.755826	0.488306	1.16991
CCL14.txt	Malignant melanoma of skin	Inverse variance weighted	21	-0.362666	0.190155	0.0564936	-0.735371	0.0100386	0.695819	0.479328	1.01009
CCL14.txt	Malignant melanoma of skin	Simple mode	21	-0.24916	0.56371	0.663231	-1.35403	0.85571	0.779455	0.258197	2.35305
CCL14.txt	Malignant melanoma of skin	Weighted mode	21	-0.288798	0.22441	0.212818	-0.728643	0.151046	0.749163	0.482563	1.16305
CCL15.txt	Malignant melanoma of skin	MR Egger	21	-0.22771	0.15905	0.168478	-0.539447	0.0840275	0.796355	0.58307	1.08766
CCL15.txt	Malignant melanoma of skin	Weighted median	21	-0.15276	0.14456	0.290637	-0.436098	0.130577	0.858335	0.646554	1.13949
CCL15.txt	Malignant melanoma of skin	Inverse variance weighted	21	-0.0890005	0.134943	0.509549	-0.35349	0.175488	0.914845	0.702233	1.19183
CCL15.txt	Malignant melanoma of skin	Simple mode	21	-0.0296697	0.633004	0.963081	-1.27036	1.21102	0.970766	0.280731	3.3569
CCL15.txt	Malignant melanoma of skin	Weighted mode	21	-0.140651	0.148691	0.355473	-0.432085	0.150783	0.868792	0.649154	1.16274
CCL16.txt	Malignant melanoma of skin	MR Egger	25	0.231565	0.224962	0.314018	-0.20936	0.67249	1.26057	0.811103	1.95911
CCL16.txt	Malignant melanoma of skin	Weighted median	25	0.252359	0.200624	0.208438	-0.140863	0.645582	1.28706	0.868608	1.9071
CCL16.txt	Malignant melanoma of skin	Inverse variance weighted	25	0.0877254	0.180648	0.627239	-0.266344	0.441795	1.09169	0.766176	1.5555
CCL16.txt	Malignant melanoma of skin	Simple mode	25	-0.32748	0.622744	0.603807	-1.54806	0.893099	0.720738	0.212661	2.44269
CCL16.txt	Malignant melanoma of skin	Weighted mode	25	0.250184	0.178724	0.174358	-0.100116	0.600484	1.28426	0.904733	1.823
CCL17.txt	Malignant melanoma of skin	MR Egger	47	0.0341197	0.301171	0.910305	-0.556176	0.624415	1.03471	0.573398	1.86715
CCL17.txt	Malignant melanoma of skin	Weighted median	47	-0.126922	0.246505	0.606631	-0.610072	0.356227	0.880802	0.543312	1.42793
CCL17.txt	Malignant melanoma of skin	Inverse variance weighted	47	-0.216099	0.163839	0.187178	-0.537223	0.105025	0.805656	0.584369	1.11074
CCL17.txt	Malignant melanoma of skin	Simple mode	47	-0.253558	0.423219	0.552034	-1.08307	0.575951	0.776035	0.338556	1.77882
CCL17.txt	Malignant melanoma of skin	Weighted mode	47	-0.189648	0.274441	0.493018	-0.727553	0.348257	0.82725	0.48309	1.4166
CCL18.txt	Malignant melanoma of skin	MR Egger	16	-0.261788	0.260972	0.332824	-0.773293	0.249717	0.769674	0.461491	1.28366
CCL18.txt	Malignant melanoma of skin	Weighted median	16	-0.0996904	0.220879	0.651748	-0.532613	0.333233	0.905118	0.587069	1.39547
CCL18.txt	Malignant melanoma of skin	Inverse variance weighted	16	-0.0413228	0.192645	0.830155	-0.418906	0.336261	0.959519	0.657766	1.3997
CCL18.txt	Malignant melanoma of skin	Simple mode	16	-0.0444276	0.581225	0.940081	-1.18363	1.09477	0.956545	0.306166	2.98851
CCL18.txt	Malignant melanoma of skin	Weighted mode	16	-0.110598	0.221429	0.624693	-0.544599	0.323404	0.895299	0.580074	1.38182
CCL19.txt	Malignant melanoma of skin	MR Egger	11	1.11272	1.76564	0.544225	-2.34793	4.57338	3.04263	0.0955666	96.8705
CCL19.txt	Malignant melanoma of skin	Weighted median	11	-0.649613	0.69561	0.350368	-2.01301	0.713782	0.522248	0.133586	2.0417
CCL19.txt	Malignant melanoma of skin	Inverse variance weighted	11	-0.235455	0.553371	0.670478	-1.32006	0.849152	0.790211	0.267119	2.33766
CCL19.txt	Malignant melanoma of skin	Simple mode	11	-0.857689	1.07956	0.445359	-2.97362	1.25824	0.424141	0.051118	3.51922
CCL19.txt	Malignant melanoma of skin	Weighted mode	11	-0.89792	0.996445	0.38871	-2.85095	1.05511	0.407416	0.0577892	2.8723
CCL2.txt	Malignant melanoma of skin	MR Egger	17	-0.65336	0.390978	0.11543	-1.41968	0.112956	0.520294	0.241792	1.11958
CCL2.txt	Malignant melanoma of skin	Weighted median	17	-0.156842	0.267726	0.55799	-0.681585	0.367901	0.854839	0.505815	1.4447
CCL2.txt	Malignant melanoma of skin	Inverse variance weighted	17	0.0688942	0.223384	0.757769	-0.368939	0.506727	1.07132	0.691468	1.65985
CCL2.txt	Malignant melanoma of skin	Simple mode	17	1.48255	0.629569	0.03163	0.248592	2.7165	4.40415	1.28222	15.1273
CCL2.txt	Malignant melanoma of skin	Weighted mode	17	-0.200239	0.268702	0.466953	-0.726896	0.326418	0.818535	0.483407	1.38599
CCL20.txt	Malignant melanoma of skin	MR Egger	21	0.453908	0.736634	0.54508	-0.989894	1.89771	1.57445	0.371616	6.6706
CCL20.txt	Malignant melanoma of skin	Weighted median	21	0.185984	0.463638	0.688317	-0.722747	1.09471	1.2044	0.485417	2.98833
CCL20.txt	Malignant melanoma of skin	Inverse variance weighted	21	0.140327	0.333432	0.67386	-0.5132	0.793854	1.15065	0.598577	2.21191
CCL20.txt	Malignant melanoma of skin	Simple mode	21	0.616046	0.752797	0.422805	-0.859436	2.09153	1.85159	0.423401	8.09729
CCL20.txt	Malignant melanoma of skin	Weighted mode	21	0.371319	0.724618	0.61396	-1.04893	1.79157	1.44965	0.350312	5.99886
CCL21.txt	Malignant melanoma of skin	MR Egger	28	0.146969	0.499596	0.770959	-0.832238	1.12618	1.15832	0.435074	3.08384
CCL21.txt	Malignant melanoma of skin	Weighted median	28	-0.333035	0.362303	0.357982	-1.04315	0.377079	0.716745	0.352343	1.45802
CCL21.txt	Malignant melanoma of skin	Inverse variance weighted	28	-0.299733	0.275555	0.276708	-0.83982	0.240354	0.741016	0.431788	1.2717
CCL21.txt	Malignant melanoma of skin	Simple mode	28	-0.0519372	0.642369	0.936156	-1.31098	1.20711	0.949389	0.269555	3.3438
CCL21.txt	Malignant melanoma of skin	Weighted mode	28	-0.247168	0.386064	0.527422	-1.00385	0.509516	0.781009	0.366465	1.66449
CCL22.txt	Malignant melanoma of skin	MR Egger	19	0.629887	0.789247	0.435828	-0.917037	2.17681	1.8774	0.399701	8.81815
CCL22.txt	Malignant melanoma of skin	Weighted median	19	0.347854	0.477315	0.466141	-0.587684	1.28339	1.41603	0.555613	3.60886
CCL22.txt	Malignant melanoma of skin	Inverse variance weighted	19	0.238552	0.375015	0.524703	-0.496478	0.973581	1.26941	0.608671	2.64741
CCL22.txt	Malignant melanoma of skin	Simple mode	19	0.482093	0.751582	0.529322	-0.991007	1.95519	1.61946	0.371203	7.06528
CCL22.txt	Malignant melanoma of skin	Weighted mode	19	0.45439	0.578596	0.442474	-0.679659	1.58844	1.57521	0.50679	4.8961
CCL23.txt	Malignant melanoma of skin	MR Egger	18	0.143014	0.367442	0.702248	-0.577173	0.863201	1.15375	0.561484	2.37074
CCL23.txt	Malignant melanoma of skin	Weighted median	18	0.101154	0.265484	0.703191	-0.419195	0.621503	1.10645	0.657576	1.86172
CCL23.txt	Malignant melanoma of skin	Inverse variance weighted	18	0.0842161	0.237823	0.723254	-0.381916	0.550349	1.08786	0.682552	1.73386
CCL23.txt	Malignant melanoma of skin	Simple mode	18	-0.109461	0.633159	0.864787	-1.35045	1.13153	0.896317	0.259123	3.1004
CCL23.txt	Malignant melanoma of skin	Weighted mode	18	0.0358565	0.268525	0.895341	-0.490453	0.562166	1.03651	0.612349	1.75447
CCL24.txt	Malignant melanoma of skin	MR Egger	13	1.45833	1.02534	0.182675	-0.551342	3.468	4.29877	0.576176	32.0725
CCL24.txt	Malignant melanoma of skin	Weighted median	13	-0.194902	0.622768	0.75431	-1.41553	1.02572	0.822915	0.242798	2.78911
CCL24.txt	Malignant melanoma of skin	Inverse variance weighted	13	-0.0198023	0.462816	0.965872	-0.926921	0.887316	0.980392	0.39577	2.4286
CCL24.txt	Malignant melanoma of skin	Simple mode	13	-0.934954	1.20026	0.451093	-3.28747	1.41756	0.392604	0.0373483	4.12704
CCL24.txt	Malignant melanoma of skin	Weighted mode	13	-1.01627	1.04598	0.350431	-3.0664	1.03386	0.361942	0.0465886	2.81189
CCL25.txt	Malignant melanoma of skin	MR Egger	13	2.36941	1.26474	0.0878031	-0.109475	4.8483	10.6911	0.896305	127.523
CCL25.txt	Malignant melanoma of skin	Weighted median	13	0.492145	0.672521	0.464296	-0.825996	1.81029	1.63582	0.437799	6.1122
CCL25.txt	Malignant melanoma of skin	Inverse variance weighted	13	0.198701	0.477322	0.677204	-0.73685	1.13425	1.21982	0.478619	3.10885
CCL25.txt	Malignant melanoma of skin	Simple mode	13	1.23755	1.02917	0.252368	-0.779614	3.25471	3.44716	0.458583	25.9122
CCL25.txt	Malignant melanoma of skin	Weighted mode	13	0.766647	0.77113	0.339757	-0.744768	2.27806	2.15254	0.474844	9.75776
CCL26.txt	Malignant melanoma of skin	MR Egger	13	-1.02916	1.15138	0.39054	-3.28586	1.22754	0.357308	0.0374084	3.41284
CCL26.txt	Malignant melanoma of skin	Weighted median	13	-0.0982867	0.569964	0.863089	-1.21542	1.01884	0.906389	0.296587	2.76999
CCL26.txt	Malignant melanoma of skin	Inverse variance weighted	13	0.541792	0.429324	0.206961	-0.299682	1.38327	1.71908	0.741054	3.9879
CCL26.txt	Malignant melanoma of skin	Simple mode	13	-0.393304	0.955869	0.687987	-2.26681	1.4802	0.674824	0.103643	4.39382
CCL26.txt	Malignant melanoma of skin	Weighted mode	13	-0.408966	0.862743	0.643987	-2.09994	1.28201	0.664337	0.122464	3.60387
CCL27.txt	Malignant melanoma of skin	MR Egger	16	0.586248	0.791865	0.471329	-0.965807	2.1383	1.79723	0.380676	8.48503
CCL27.txt	Malignant melanoma of skin	Weighted median	16	0.15343	0.491132	0.754735	-0.809187	1.11605	1.16583	0.44522	3.05277
CCL27.txt	Malignant melanoma of skin	Inverse variance weighted	16	0.315242	0.35258	0.371268	-0.375815	1.0063	1.37059	0.686729	2.73546
CCL27.txt	Malignant melanoma of skin	Simple mode	16	0.461812	0.969939	0.640846	-1.43927	2.36289	1.58695	0.237101	10.6216
CCL27.txt	Malignant melanoma of skin	Weighted mode	16	-0.408491	0.754153	0.59601	-1.88663	1.06965	0.664652	0.151582	2.91435
CCL28.txt	Malignant melanoma of skin	MR Egger	38	0.823121	0.435553	0.066854	-0.0305624	1.6768	2.2776	0.9699	5.34844
CCL28.txt	Malignant melanoma of skin	Weighted median	38	0.492571	0.330947	0.136654	-0.156085	1.14123	1.63652	0.855486	3.1306
CCL28.txt	Malignant melanoma of skin	Inverse variance weighted	38	0.311243	0.206352	0.131474	-0.0932064	0.715693	1.36512	0.911005	2.0456
CCL28.txt	Malignant melanoma of skin	Simple mode	38	-0.448568	0.595301	0.455909	-1.61536	0.718222	0.638542	0.19882	2.05078
CCL28.txt	Malignant melanoma of skin	Weighted mode	38	0.565844	0.348334	0.112774	-0.116891	1.24858	1.76093	0.889682	3.48539
CCL3.txt	Malignant melanoma of skin	MR Egger	14	-0.441532	0.484819	0.380376	-1.39178	0.508714	0.643051	0.248633	1.66315
CCL3.txt	Malignant melanoma of skin	Weighted median	14	-0.137956	0.28233	0.625102	-0.691323	0.415411	0.871137	0.500913	1.51499
CCL3.txt	Malignant melanoma of skin	Inverse variance weighted	14	-0.0965182	0.311741	0.756857	-0.70753	0.514494	0.907993	0.49286	1.67279
[truncated: 1,992 more rows]
