# Supplementary material for: A two-sample Mendelian randomization analysis: causal association between chemokines and pan-carcinoma
Source: Front Genet. 2023 Nov 23;14:1285274. doi: 10.3389/fgene.2023.1285274 (PMC10702354; doi:10.3389/fgene.2023.1285274)
Supplement: Supplementary file 1 [file DataSheet2.zip › Supplementary file/Table 4 Heterogeneity analysis and pleiotropy analysis.XLSX]

## Sheet: Sheet1
Supplemental Table 4. Heterogeneity analysis and pleiotropy analysis
exposure	outcome	Q_pval	egger_intercept	pval	MR-PRESSO Global Test Pvalue
CXCL13	Breast cancer (Oncoarray)	0.519599	0.00444864	0.642857	0.569
CCL2	Breast cancer (iCOGS)	0.981751	0.00445978	0.51894	0.943
CCL1	Malignant neoplasm of breast	0.227251	0.00899607	0.779177	0.223
CCL18	Malignant neoplasm of breast	0.220558	-0.014803	0.141498	0.413
CXCL12	Malignant neoplasm of breast	0.976807	-0.00375345	0.799572	0.968
CXCL5	Malignant neoplasm of breast	0.533323	-0.00410909	0.638517	0.497
CCL14	Colorectal cancer	0.768039	0.00522536	0.713004	0.858
CXCL14	Malignant neoplasm of colon	0.534043	-0.00628592	0.867183	0.547
CCL14	Malignant neoplasm of small intestine	0.807737	0.0403545	0.398546	0.817
CCL22	Malignant neoplasm of small intestine	0.502357	0.0777367	0.220099	0.577
CCL28	Malignant neoplasm of small intestine	0.175433	0.0567774	0.277641	0.182
CXCL12	Malignant neoplasm of small intestine	0.530267	-0.00590295	0.937977	0.549
CCL14	Non-small cell lung cancer	0.916284	0.0224535	0.246596	0.923
CXCL13	Non-small cell lung cancer	0.770457	0.0131701	0.686192	0.784
CCL19	Non-small cell lung cancer, adenocarcinoma	0.446089	-0.0322836	0.696099	0.481
CCL27	Non-small cell lung cancer, adenocarcinoma	0.761651	-0.0023113	0.962526	0.764
CCL20	Small cell lung cancer	0.130057	-0.0291345	0.732434	0.124
CCL21	Small cell lung cancer	0.878247	-0.0514304	0.373108	0.898
CXCL9	Small cell lung cancer	0.340098	-0.0740742	0.454908	0.239
CCL18	Prostate cancer	0.76734	-0.00357893	0.429301	0.657
CCL19	Prostate cancer	0.0930319	-0.00220162	0.78995	0.09
CCL24	Prostate cancer	0.935076	-0.00127934	0.885597	0.937
CXCL17	Prostate cancer	0.21046	0.00133119	0.88565	0.228
CCL15	Malignant neoplasm of liver and intrahepatic bile ducts	0.698195	0.0264879	0.439856	0.784
CCL23	Malignant neoplasm of liver and intrahepatic bile ducts	0.977842	0.0252276	0.672343	0.994
CCL8	Diffuse large B-cell lymphoma	0.292554	0.0765496	0.099171	0.286
CCL20	Malignant neoplasm of thyroid gland	0.357292	0.00511275	0.877083	0.442
Malignant neoplasm of breast	CCL1	0.675237	-0.00739514	0.381869	0.595
Malignant neoplasm of breast	CCL18	0.335656	0.000420685	0.964052	0.297
